# Supplementary material for: Simultaneous TE Analysis of 19 Heliconiine Butterflies Yields Novel Insights into Rapid TE-Based Genome Diversification and Multiple SINE Births and Deaths
Source: Genome Biol Evol. 2019 Jun 19;11(8):2162–77. doi: 10.1093/gbe/evz125 (PMC6685494; doi:10.1093/gbe/evz125)
Supplement: evz125_Supplementary_Data [file evz125_supplementary_data.zip]

Archive with 19 entries (19 files):
- Supplemental_Figure_10_-_I-Nimb_correlation.jpeg
- Supplemental_Figure_11_-_Penelope_correlation.jpeg
- Supplemental_Figure_12_-_LINE_plots.pdf
- Supplemental_Figure_13_-_RTE-4.pdf
- Supplemental_Figure_14_-_psmc.pdf
- Supplemental_Figure_1_-_PCAs.pdf
- Supplemental_Figure_2_-_RCpropheatmap.pdf
- Supplemental_Figure_3_-_DNApropheatmap.pdf
- Supplemental_Figure_4_-_LTRpropheatmap.pdf
- Supplemental_Figure_5_-_LINEpropheatmap.pdf
- Supplemental_Figure_6_-_SINEpropheatmap.pdf
- Supplemental_Figure_7_-_SINE-LINE_Tail_alignments.pdf
- Supplemental_Figure_8_-_Boxplots.pdf
- Supplemental_Figure_9_-_Correlation_heatmap.pdf
- Supplemental_File_1_-_Novel_TE_contributions.xlsx
- Supplemental_File_2_-_Metulj1_communities.xlsx
- Supplemental_File_3_- _LINE_subfamily_memberships_and_divergences.xlsx
- Supplemental_file_details.docx
- Supplemental_Table_1_- _Genome_info.xlsx
