# Supplementary material for: Simultaneous TE Analysis of 19 Heliconiine Butterflies Yields Novel Insights into Rapid TE-Based Genome Diversification and Multiple SINE Births and Deaths
Source: Genome Biol Evol. 2019 Jun 19;11(8):2162–77. doi: 10.1093/gbe/evz125 (PMC6685494; doi:10.1093/gbe/evz125)
Supplement: evz125_Supplementary_Data [file evz125_supplementary_data.zip › Supplemental_File_1_-_Novel_TE_contributions.xlsx]

## Sheet: Sheet6
	dIul
DI DNA proportions	0.0373808
DI LTR proportions	0
DI LINE proportions	0.00318074
DI SINE proportions	0.109717	Total proportion	0.150279
DI DNA bases	21193398
DI LTR bases	0
DI LINE bases	1803350
DI SINE bases	62205339	Total bp	85202087
	aVan
AV DNA proportions	0.0110539
AV LTR proportions	0.00278041
AV LINE proportions	0.0167429
AV SINE proportions	0.0608039	Total proportion	0.091381
AV DNA bases	4319388
AV LTR bases	1086466
AV LINE bases	6542428
AV SINE bases	2.37596e+07	Total bp	3.57079e+07
	eTal
ET DNA proportions	0.010325
ET LTR proportions	0
ET LINE proportions	0.0104475
ET SINE proportions	0.0477262	Total proportion	0.0684987
ET DNA bases	5566374
ET LTR bases	0
ET LINE bases	5.6324e+06
ET SINE bases	2.57299e+07	Total bp	3.69287e+07
	hTel	hEcal	hHim	hEra	hDem	hSar	mean
ES DNA proportions	0.0209336	0.0163794	0.0235213	0.0189201	0.0227322	0.0132696	0.0192927
ES LTR proportions	0.00116916	0.00116623	0.00445225	0.00266674	0.000366466	0.0015859	0.00190112
ES LINE proportions	0.00743652	0.00140953	0.00101634	0.000992171	0.00112929	0.000591906	0.00209596
ES SINE proportions	0.0281071	0.0378967	0.046318	0.0505006	0.034076	0.0316962	0.0380991	Total proportion	0.0613889
ES DNA bases	9709523	6243186	9402899	7243460	8.33247e+06	4.50536e+06	7.57282e+06
ES LINE bases	3.44924e+06	537256	406292	379847	413939	200967	897924
ES SINE bases	1.30368e+07	14444720	18516102	1.93339e+07	1.24906e+07	1.07616e+07	1.47639e+07
ES LTR bases	542288	444520	1.77983e+06	1020946	134328	538453	743395	Total bp	2.39781e+07
	hDor
HD DNA proportions	0.000961041
HD LTR proportions	0
HD LINE proportions	0.00484164
HD SINE proportions	0.0493216	Total proportion	0.0551243
HD DNA bases	388973
HD LTR bases	0
HD LINE bases	1959614
HD SINE bases	19962510	Total bp	22311097
	hMel	hCyd	hTim	hNum	hBes	hEca	hEle	hPar	mean
MS DNA proportions	0.0427804	0.0442676	0.05712	0.0431429	0.0506617	0.0561266	0.0675811	0.0674683	0.0536436
MS LTR proportions	0.0016574	0.00262635	0.00320124	0.00196124	0.0026456	0.00310394	0.00294073	0.00294317	0.00263496
MS LINE proportions	0.0103802	0.0156755	0.0184564	0.00988498	0.0131864	0.0100013	0.0102985	0.0107979	0.0123351
MS SINE proportions	6.84184e-05	0.000120506	0.000146306	7.66171e-05	0.000145002	0.000151163	0.000146171	0.000158472	0.000126582	Total proportion	0.0687403
MS DNA bases	11712677	1.42157e+07	14478895	1.50612e+07	15185762	19704049	2.99917e+07	26973297	1.84154e+07
MS LTR bases	453772	843401	811456	684669	793014	1.08968e+06	1305062	1176657	894714
MS LINE bases	2841951	5033879	4.67835e+06	3.45084e+06	3952611	3511104	4570361	4316914	4.0445e+06
MS SINE bases	18732	38698	37086	26747	43464	53068	64869	63356	43252.5	Total bp	2.33979e+07
