# Supplementary material for: Simultaneous TE Analysis of 19 Heliconiine Butterflies Yields Novel Insights into Rapid TE-Based Genome Diversification and Multiple SINE Births and Deaths
Source: Genome Biol Evol. 2019 Jun 19;11(8):2162–77. doi: 10.1093/gbe/evz125 (PMC6685494; doi:10.1093/gbe/evz125)
Supplement: evz125_Supplementary_Data [file evz125_supplementary_data.zip › Supplemental_File_2_-_Metulj1_communities.xlsx]

## Sheet: Sheet1
comm_name	comm_size_merged	cons_len	aVan	dIul	eTal	hBes	hBur	hCyd	hDem	hEca	hEcal	hEle	hEra	hHim	hMel	hNum	hPar	hSar	hTel	hTim	lDor	cons
metulj_1	1270	283	1269	0	0	0	0	0	0	0	0	0	0	0	0	0	1	0	0	0	0	CGTCGTGGCGCAGAGGCGTAGCGTCTGCCTGTAAACGCGACGGTTTGTGGGTTCGATTCCCACTCGGGGAAGATGGATTTTTCTATTTCCATTTTCTTCGCTCTGGAAACTAGGCAAAGCGCGGCGTTGAGTTCCGCCACTCAACACGCAATGCCTCGAAAAAGGCGGAAAGCGGGGACGGAGAAAGCAGGGACTAAGCAACGGAGTGTCTTAACACTAGGTTCCTATGGTTCCTGCAGTTCCCTCTGCCTACCCTGCCATGTGCGGGATAAAGCGTGAAGCT
metulj_10	871	289	871	0	0	0	0	0	0	0	0	0	0	0	0	0	0	0	0	0	0	AGGACCGTCGTGGCGCAGAGGCGCAACGTCTGCCTGTAACGCGACGGTTTCTGGGTTCGATCCCCAGTCGGGGAAGATGGATTTTTCTATTTCCATTTTCTTCGCTCTGGCAAACTAGGCAAAGCGCGGCGTTGAGTTCCGCCACTCAACACGCAATGCCTCGAAAAAGGCGGAAAGCGGGGACGGAGAAAGCAGGGACTAAGCAACGGAGTGTCTTAACACTAGGTTCCCACGGTTCCTGCAGTTCCCTCTGCCTACCCTGCCATGTGCGGGATAAAGCGTGAAGCTA
metulj_100	99	288	94	0	0	0	0	0	0	0	1	1	1	1	0	0	0	0	0	1	0	GGACCGTCGTGGCGCAGAGGCGCAACGTCTGCCTGTAACGCGACGGTTTCTGGGTTCGATCCCCAGTCGGAGAAGATGGATTTTTCTATTTCCATTTTCTTCGCTCTGGCAACTAAGGCAAAGCGCGGCGTTGAGTTCCGCCACTCAACACGCAATGCCTCGAAAACGGCGGAAAGCGGGGACGGAGAAAGCAGGGACTAAGCAACGGAGTGTCTTAACACTAGGTTCCCACGGTCCCTGCAGTTCCCTCTGCCTACCCTGCCATGTGCGGGATAAAGCGTGAAGCTA
metulj_1000	57	254	0	2	0	1	4	2	9	4	5	2	7	5	1	1	1	2	6	1	4	AGGCCAGTCGTGGCGCAGGGGCACAAAGTGTGACTGTAAACGCGACTGGTTGTGGGTTCGATCCCCACTCGAGGAAATGAAATATTTATTTATATTTTCATTTCTTCGCTCTGGTGTCGAGGCAAAGCGCGGCGTTGAGTTCCGCCACTCAACACGCAATGCCTCCAGAATTCGGCGGAAAATGGGGAACGGAGTGTCTTAACACTAGGTTCCCTCTGCCTACCCTGCTGTGTGCGGGATACAGCGTGAAGCTG
metulj_1001	26	260	0	0	0	0	1	0	4	0	3	1	2	6	1	0	0	4	3	1	0	AGGCCAGTCGTGGCGCAGCGGCACGAAGTGTGACTGTAAAACCGACTGGTTGTGGGTTCGATCCCCACTCGAGGAGATGAAATATTTACTTAAATTTATATTTCCATTTCTTCGCTCTAGTGTCGAGGCTAAGCGCGGCGTTGAGTTCTGCCACTCAACACGCAATGCCTCCAGAATTCGGCAGAAAGTGGGGAACGGAGTGTCTTAACACTAGGTTCCCTCTGCCTACCCTGCTGTGTGCGGGATACAGCGTGAAGCTG
metulj_1002	30	257	0	0	0	0	2	0	3	1	5	1	5	5	0	0	1	2	3	0	2	GGCCAGTCGTGGCGCAGGGGCACAAAGTGTGACTGTAAAATCGACTGGTTGTGGGTTCGATCCCCACTCGAGGAAATGAAATATTTATTTATATTTATATTTTCATTTCTTCGCTCTGGTGTCGAGGCAAAGCGCGGCGTTGAGTTCCGCCACTCAATACGCAATGCCTCCAGAACTCGGCGGAAAGTGGGGAACGGAGTGTCTTAACACTAGGTTCCCTCTGCCTACCCTGCTGTGTGCGGGATACAGCGTGAAGC
metulj_1003	63	259	0	0	0	1	3	1	10	2	10	1	5	5	3	0	1	9	5	4	3	AGGCCAGTCGTGGCGCAGGGGCACAAAGTGTGACTGTAAAATCGACTGGTTGTGGGTTCGATCCCCACTTGAGGAAATGAAATATTTATTTAAATTTATATTTTCATTTCTTCGCTCTGGTGTCGAGGCAAAGCGCGGTGTTGAGTTCCGCCACTCAACATGCAATGCCTCCAGAATTCGGCAGAAAGTGGGGAACGGAGTGTCTTAACACTAAGTTCCCTCTGCCTACCCTGCTGTGTGCGGGATACAGCGTGAAGCT
metulj_1004	53	260	0	0	0	1	0	0	9	0	6	1	10	11	1	0	0	7	6	1	0	AGGCCAGTCGTGGCGCAGCGGCACAAAGTGTGACTGTAAAACCGACTGGTTGTGGGTTCGATCCCCACTCGAGGAAATGAAATATTTACTTAAATTTATATTTCCATTTCTTCGCTCTGGTGTCGAGGCAAAGCGCGGCGTTGAGTTCTGCCACTCAACACGCAATGCCTCCAGAATTCGGCAGAAAGTGGGGAACGGAGTGTCTTAACACTAGGTTCCCTCTGCCTACCCTGCAGTGTGCGGGATACAGCGTGAAGCTG
metulj_1005	73	250	0	0	3	5	8	1	7	1	4	2	11	8	2	2	3	8	2	4	2	AGGCCAGTCGTGGCGCAGGGGCACAAAGTGTGACTGTAAACGCGACAGGTTGTGGGTTCGATTCCCACTCGAGGAAATGAAATATTTAATATTTTCATTTCTTCGCTCTGGTGTCGAGGCAAAGCGCGGCGTTGAATTCCGCCACTCAACATGCAATGCCTCCAGAATTCGGCGGAAAATGGAGAACGGAGTGTCTTAACACTAGGTTCCCTCTGCCTACCCTGCTATGTGCGGGATACAGCGTGAAGCT
metulj_1006	42	260	0	0	0	2	2	2	6	2	10	0	5	5	0	0	0	3	4	0	1	AGGCCAGTCGTGGCGCAGCGGCACAAAGTGTGACTGTAAAACCGACTGGTTGTGGGTTCGATCCCCACTCGAGGAGATGAAATATTTACTTAAATTTATATTTCCATTTCTTCGCTCTGGTGTCGAGGCAAAGCGCGGCGTTGAGTTCTGCCACTCAACACGTAATGCCTCCAGAATTCGGCAGAAAATGGGGAACGGAGTGTCTTAACACTAGGTTCCCTCTGCCTACCCTGCTGTGTGCGGGATACAGCGTGAAGCTG
metulj_1007	94	268	0	0	6	5	6	5	4	4	6	6	5	9	2	6	3	8	10	3	6	GCCAGTCGTGGCGCAGGGGCACAAGCGTGCGACTGTAAACGCGACAGGTTGTGGGTTCGATTCCCACTCGAGGAAATGAAATATTTAATATTTTTATTTCTTCGCTCTGGTAACAAGACAAAGCGCGGCGTTGAGTTCCGCCACTCAACACGCAATGCTCCAGAATTCGGTGGAAAGTGGGGAACGGAAGTTCTTAATGGGAACGGAGTGTCTTAACACTAGGTTCCCAGGTTCCCTCTGCCTACCCTGCTATGTGCGGGATACATAA
metulj_1009	157	275	0	2	10	12	6	6	8	14	9	14	8	10	8	8	10	9	7	8	8	GCCAGTCGTGGCGCAGGGGCACAAACGTGCGACTGTAAACGCGACAGGTTGTGGGTTCGATTCCCACTCGAGGAAATGAAATATTTAATATTTTCATTTCCTCGCTCTGGTAACGAGGCAAAGCGCGGCGTTGAGTTCCGCCACTCAACACGCAATGTCTCCAGAATTCGGCGGAAAGTGGAGAACGGAAGTGTCTTAATGGGAACGGAGTGTCTTAACACTAGGTTCCCAGGTTCCCTCTGCCTACCCTGCTATGTGCGGGATACAGCGTGAAG
metulj_101	258	284	0	2	219	2	3	1	3	3	4	2	5	3	1	1	2	2	1	4	0	GGCCTGTCGTGGCGCAGCGGCACAAGCGTGTGACTGTAACCGACAGGTTGTGGGTTCGATCCCCACTCGAGGAAATGAAATATTTAATATTTTCAATTTAAATAAATATTTAATGTTTCATTTCTTCGCTCTGGTAACAAGGCAAAGCGCGGCGTTGAGTTCCGCCACTCAACACGCAATGCCTCAAATTCGGCGGAAAGTGGGGAACGGAAGTGGAACGGAGTGTCTTAACACTAGGTTCCCAAGTTCCCTCTGCCTACCCTGCCATGTGCGGGATACAGCGT
metulj_1010	67	259	1	1	0	1	1	1	13	0	5	1	9	7	0	1	2	11	11	1	1	AGGCCAGTCGTGGCGCAGTGGCACAAAGTGTGACTGTAAAACCGACTGGTTGTGGGTTCGATCCCCACTCGAGGAGATGAAATATTTATTTAAATTTATATTTCCATTTCTTCGCTCTGGTGTCGAGGCAAAGCGCGGCGTTGAGTTCTGCCACTCAACACGCAATGCCTCCAAAATTCGGCAGAAAGTGGAGAACGGAGTGTCTTAACACTAGGTTCCCTCTGCCTACCCTGCTGTGTGCGGGATACAGCGTGAAGCT
metulj_1011	27	259	1	1	0	2	0	1	3	0	1	1	0	2	1	2	1	5	1	2	3	AGGCCAGTCGTGGCGCAGGGGCACAAAGTGTGACTGTAAACCCGACTGGTTGTGGGTTCGATCCCCACTCGAGGAAATGAAATATTTACTTAAATTTATATTTTCATTTCTTCGCTCTGGTGTCGAGGCAAAGCGCGGCGTTGAGTTCTGCCACTCAACACGCAATGCCTCCAGAATTCGGCAGAAAGTGGGGAATGGAGTGTCTTAACACTAGGTTCCCTCTGCCTACCCTGCTGTGTGCGGGATACAGCGTGAAGCT
metulj_1012	56	246	0	0	0	1	7	3	7	4	2	3	2	4	1	1	3	3	5	8	2	GTCGTGGCGCAGTGGCACAAGCGTGTGACTGTAAACGCGACGGTTGTGGGTTCGATTCCCACTCGGGGGAATAATTATTATTTATTATTTTAATTTCTTCGCTCTGGTAACAAGACAAAGCGCGGCGTTAAGTTCCGCCACTCAACACGCAATGTCTTGAAAATTCGGCGGAAAATGGGGAACGGAGTGTCTTAACACTAGGTTCCCTCTGCCTACCCTGCTATATGCGGGATACAGCGTGAAGCT
metulj_1013	27	260	0	1	0	1	0	1	4	2	3	1	1	2	2	2	1	1	4	1	0	GAGGCCAGTCGTGGCGCAGGGGCACAAAGTGTGACTGTAAAAGCGACTGGTTGTGGGTTCGATCCCCACTCGAGGAAATGAAATATTTATTTAAATTTATATTTTCATTTCTTCACTCTGGTGTCGAGGCAAAGCGCGGCGTTGAGTTCCGCCATTCATCATGCAATGCCTCCAAAATTCAGCGGAAAGTGGGGAACGGAGTGTCTTAACACTAGGTTCCCTCTGCCTACCCTGCTGTGTGCGGGATACAGCGTGAAGCT
metulj_1014	95	268	0	0	0	0	79	0	1	0	0	2	1	0	0	0	1	0	0	3	8	AGGCCGTCGTGGCGCAGCGGCACAAGGGTACGCTTGCGCATGACTGTAACGCGACGGTTGTGGGTTCGATTCCCACTCGAGGAAGTGAAATATTTATTTACATTTATATTTCCATTTCTTCGCTCTGGTGTCGAGGCAAAGCGCGGCGTTGAGTTCTGCCACTCAACACGCAATGCCTCCAGATTTCGGCAGAAAGTGGGGAACGGAGTGTCTTTACACTAGGTTCCCTCTGCCTACCCTGCTGTGTGCGGGATACAGCGTGAAGCTG
metulj_1015	51	259	0	0	1	0	1	4	7	0	7	3	3	5	0	1	2	7	8	1	1	AGGCCAGTCGTGGCGCAGGGGCACAAAGTGTGACTGTAAAACCGACTGGTTGTGGGTTCGATCCCCACTCGAGGAGATGAAATATTTACTTAAATTTATATTTCCATTTCTTCGCTCTGGTGTCGAGGCAAAGCGCGGTGTTGAGTTCTGCCACTCAACACGCAATGCCTCCAAAATTCGGCAGAAAGTGGGGAACGGAGTGTCTTAACACTAGGTTCCCTCTGCCTACCCTGCTGTGTGCGGGATACAGCGTGAAGCT
metulj_1018	21	251	0	1	0	2	3	0	2	1	1	0	0	1	2	0	0	1	1	2	4	AGGCCGTCGTGGCGCAGGGGCACAAAGTGTGACTGTAACGCGACGGTTGTGGGTTCGATTCCCACTCGAGGAAATGAAATATTTATTTTATATTTTCATTTCTTCGCTCTGGTGTCGAGGCAAAGCGCGGCGTTGAGTTCTGCCACTCAACACGCAATGCCTCCAGAATTCGGCAGAAAGTGGAGAACGGAGTGTCTTAACACTAGGTTCCCTCTGCCTACCCTGCTGTGTGCAGGATACAGCGTGAAGCT
metulj_1019	60	275	0	1	5	2	3	2	10	4	2	3	4	4	2	3	2	3	6	2	2	GGCCAGTCGTGGCGTAGGGACACAAGCGTGTGACTGTAAACGCGACAGGTTGTGGGTTCGATTCCCACTCGAGGAAATGAAATATTTAATATTTTTATTTCTTCGCTCTGGTGTCGAGGCAAAGCGCGGCGTTGAGTTCCGCCACTCAACATGCAATACCTCCAGAATTTGGCGAAAAGTGGGGAACGGAAGTGTCTTAATGGGAACGGAGTGTCTTAACACTAGGTTCCCAGGTTCCTCTGTCTACCCTGCTATGTGCGGGATACAGCGTGAAG
metulj_102	40	259	0	0	0	1	1	0	8	2	2	0	3	7	2	3	0	4	5	1	1	GGCCAGTCGTGGCGCAGGGGCACAAAGTGTGACTGTAAAATCGACTGGTTGTGGGTTCGATCCCCACTCGAGGAAATGAAATATTTATTTACATTTATATTTTCATTTCTTCGCTCTGGTGTCGAGGCAAAGCGCGGCGTTGAGTTCCGCCACTCAACACGCAATGCCTCCAGAACTCGGCGGAAAGTGGGAAACGGAGTGTCTTAACACTAGGTTCCCTCTGCCTACCCTGCTGTGTGCGGGATACAGCGTGAAGCTG
metulj_1020	81	262	0	0	4	6	3	3	6	2	3	2	5	7	4	3	9	4	9	5	6	GTGCAGGAGCACAAGTGCGACTGTAAACGCGACAGGTTGTGGGTTCGATTCCCACTCGAGGAAATGAAATATTTAATATTTTCATTTCCTCGCTCTGGTAACGAGGCAAAGCGCGGCGTTGAGTTCCGCCACTCAACACGCAATGCCTCCAGAATTCGGCGGAAAGTGGAGAACGGAAGTGTCTTAATGGGAACGGAGTGTCTTAACACTAGTTCCCAGGTTCCCTCTGCCTACCCTGCTATGTGCGGGATACAGCGTGAAG
metulj_1021	42	260	0	0	0	0	1	0	6	0	11	1	6	5	0	1	1	3	7	0	0	AGGCCAGTCGTGGCGCAGGGGCACAAAGTGTGACTGTAAAATCGACTGGTTGTGGGTTCGATCCCCACTCGAGGAAATGAAATATTTATTTACATTTATATTTTCATTTCTTCGCTCTGGTGTTGAGGCAAAGCGCGGCGTTGAGTTCCGCCACTCAACACGCAATGCCTCCAGAACTCGGCGGAAAGTGGGGAACGGAGTGTCTTAACACTAGGTTCCCTCTGCCTACCCTGCTATGTGCGGGATACAGCGTGAAGCTG
metulj_1022	76	240	0	1	2	2	5	3	7	1	7	5	5	5	6	6	2	5	7	5	2	CGTCGTGGCGCAGCGGCACAAGCGTGTGATTGTAAACGCGACGATTGTGGGTTCGATTCCCACTCGGGGGAATTAATTATTATTTTTTTATTTCTTCGCTCTGGTAACAAGACAAAGCGCGGCGTTGAGTTCCGCCACTCAACACGCAATGTCTCGAAAATTCGGCGGAAAATGGGGAACGGAGTGTCTTAATACTAGGTTCCCTCTGCCTACCCTGCTATATGCGGGATACAGCGTGAA
metulj_1023	32	259	0	3	0	0	2	0	7	0	4	2	3	4	0	0	1	3	2	1	0	AGGCCAGTCGTGGCGCAGGGGCACAAAGTGTGACTGTAAACGCGACTGGTTGTGGGTTCGATCCCCACTCGAGGAAATGAAATATTTATTTAAATTTATATTTCCATTTCTTCGCTCTGGTGTCGAGGCAAAGCGCGGCGTTGAGTTCTGCCACTCAACACGCAATGCCTCCAGAATTCGGCAGAAAATGGGGAACGGAGTGTCTTAACACTAGATTCCCTCTGCCTACCCTGCTGTGTGCGGGATACAGCGTGAAGCT
metulj_1024	202	260	0	0	0	1	2	0	91	1	18	1	13	18	0	4	3	31	15	1	3	AGGCCAGTCGTGGCGCAGTGGTACAAAGTGTGACTGTAAAACCGACTGGTTGTGGGTTCGATCCCCACTCGAGGAGATGAAATATTTACTTAAATTTATATTTCCATTTCTTCGCTCTGGTGTCGAGGCTAAGCGCGGCGTTGAGTTCTGCCACTCAACACGCAATGCCTCCAAAATTCGGCAGAAAGTGGGGAACGGAGTGTCTTAACACTAGGTTCCCTCTGCCTACCCTGCTGTGTGCGGGATAAAGCGTGAAGCTA
metulj_1025	2463	273	0	3	35	81	150	109	266	104	220	114	153	237	74	125	117	201	252	100	122	GGCCGTCGTGGCGCAGGGGCACAAGCGTGCGACTGTAAACGCGACGGTTGTGGGTTCGATTCCCACTCGGGGGAATGAAATATTTAATATTTTCATTTCCTCGCTCTGGTAACGAGGCAAAGCGCGGCGTTGAGTTCCGCCACTCAACACGCAATGCCTCGAGAATTCGGCGGAAAGTGGGAACGGAAGTGTCTTAATGGGAACGGAGTGTCTTAACACTAGGTTCCCAGGTTCCCTCTGCCTACCCTGCTATGTGCGGGATACAGCGTGAAG
metulj_1026	59	260	0	0	0	0	0	1	6	0	6	1	6	13	2	1	4	5	8	1	5	AGGCCAGTCGTGGCGCAGGGGCACAAAGTGTGACTGTAAAATCGACTGGTTGTGGGTTCGATCCCCACTCGAGGAAATGAAATATTTATTTACATTTATATTTTCATTTCTTCGCTCTGGTGTCGAGGTAAAGCGCGGCGTTGAGTTCTGCCACTCAACACGCAATGCCTCCAGAATTCGGCAGAAAGTGGGGAACGGAGTGTCTTAACACTAGGTTCCCTCTGCCTACCCTGCTGTGTGCGGGATACAGCGTGAAGCTG
metulj_1027	20	260	0	0	0	0	0	1	3	1	1	0	4	8	0	1	0	0	0	1	0	AGGCCAGTCGTGGCGCAGCGGCACGAGGTGTGACTGTAAAACCGACTGGTTGTGGGTTCGATCCCCACTCGAGGAGATGAAATATTTACTTAAATTTATATTTCCATTTCTTCGCTCTGGTGTCGAGGTTAAGCGCGGCGCTGAGTTCTGCCACTCAACACGCAATGCCTCCAGAATTCGGCAGAAAGTGGGGAACGGAGTGTCTTAACACTAGGTTCCCTCTGCCTACCCTGCTGTGTGCGGGATACAGCGTGAAGCTG
metulj_1028	58	263	0	2	6	3	3	7	5	3	4	2	0	0	4	3	5	3	4	2	2	GTCGTGGCGCAGGGGCACAAGCGTGCGACTGTAAACGCGACAGGTTGTGGGTTCGATTCCCACTCGAGAAAATGAAATATTTAATATTTTCATTTCCTCGCTCTAGTAACGAGGCAAAGCGTGGCGTTAAGTTTCGCCACTCAACACGCAATGCCTCCAGAATTCGGCGGAAAGTGGGAAACGGAAGTGTCTTAATGGGAAAGTGTCTTAGGTTCCCAGGTTCCCTCTGCCTACCCTGCTATGTGCGGGATACAGCGTGAAGC
metulj_1029	48	260	0	0	0	1	1	2	5	2	8	0	9	9	2	1	1	6	0	0	1	AGGCCAGTCGTGGCGCAGGGGCACAAAGTGTGACTGTAAAACCGACTGGTTGTGGGTTCGATCCCCACTCGAGGAGATGAAATATTTACTTAAATTTATATTTTCATTTCTTCGCTCTGGTGTCGAGGACAAGCGCGGCGTTGAGTTCTGCCACTCAACACGCAATGCCTCCAGAATTCGGCAGAAAGTGGGGAACAGAGTGTCTTAACACTAGGTTCCCTCTGCCTACCCTGCTGTGTGCGGGATACAGCGTGAAGCTG
metulj_103	113	257	0	0	0	0	5	1	18	1	23	1	18	16	3	2	3	8	10	2	2	GCAGTCGTGGCGCAGGGGCACAAAGTGTGACTGTAAAATCGACTGGTTGTGGGTTCGATCCCCACTCGAGGAAATGAAATATTTATTTACATTTATATTTTCATTTTTTCGCTCTGGTGTCGAGGCAAAGCGCGGCGTTGAGTTCCGCCACTCAACACGCAATGCCTCCAGAACTCGGCGGAAAGTGGGGAACGGAGTGTCTTAACACTAGGTTCCCTCTGCCTACCCTGCTGTGTGCGGGATACAGCGTGAAGCTG
metulj_1030	71	272	0	1	2	9	1	5	2	7	5	5	0	3	6	3	9	3	4	5	1	GTCGTGGCGCAGGGGCACAAGCGTGTGACTGTAAACGCGACAGGTTGTGGGTTCGATTCCCACTCGAGGAAATGAAATATTTAATATTTTCATTTCCTCGCTCTGGTAACGAGGCAAAGCGCGGCGTTGAGTTCCGCCACTCAACACGCTATGCCTCCAGAATTCGGCGGAAAGTGGGGAACGGAAGTGTCTTAATGGGAACGGAGTGTCTTAACACTAGGTTCCCAGGTTCCCTCTGCCTACCCTGCTATGTGCGGGATACAGCGTGAAGC
metulj_1033	69	258	0	0	0	3	22	5	0	2	0	8	1	1	5	1	2	2	1	5	11	AGGCCGTCGTGGCGCAGCGGCACAAGGGTGTGACTGTAACGCGACGGTTGTGGGTTCGATCCCCACTCGAGGAAGTGAAATATTTATTTACGTTTATATTTCCATTTCTTCGCTCTGGTGTCGAGGCAAAGCGCGGCGTTGAGTTCTGCTACTCAACACGCAATGCCTCCAGAATTCGGCAGAAAGTGGGGAACGGAGTGTCTTAACACTAGGTTCCCTCTGCCTACTCTGCTGTTTGCGGGATACAGCGTGAAGCTG
metulj_1034	35	246	0	21	0	1	0	0	1	2	0	0	1	1	0	4	1	1	1	1	0	GGCCAGTCGTGGCGCAGTGGCACAAGGTGTGACTGTAAGCGACTGGTTGTGGGTTCGATTCCCACTCGAGGAGTGGAAATATTTAATATTTCCATTTTCTTCGCTCTGGTGTTAAGGCAAAGCGCGGCGTTAAGTTCCGCCACTTAACACGCAATGCCTCCGAATTCGGCGGAAAGTGGGGAACGGAGTGTCTTAACACTAGGTTCCCTCTGCCTACCCTGCTGTGTGCGGGATACAGCGTGAAGC
metulj_1035	371	255	0	0	0	13	79	20	4	22	3	26	0	5	11	21	17	2	3	21	124	AGGCCGTCGTGGCGCAGCGGCACAAGGGTGTGACTGTAACGCGACGGTTGTGGGTTCGATCCCCACTCGAGGAAGTGAAATATTTATTTACGTTTATATTTCCATTTCTTCGCTCTGGTGTCGAGGCAAAGCGCGGCGTTGAGTTCTGCCACTCAACACGCAATGCCTCCAGAATTCGGCAGAAAGTGGGGAACGGAGTGTCTTACTAGGTTCCCTCTGCCTACCCTGCTGTGTGCGGGATACAGCGTGAAGCTG
metulj_1036	47	250	0	1	1	4	3	4	7	3	2	0	3	1	2	3	3	3	3	2	2	AGGCCAGTCGTGGCGCAGGGGCACAAGTGTGTGACTGTAAGCGCGACAGGTTGTGGGTTCAATCCCCACTCGAGGAAATTAAATATTTAATATTTTTATTTCTTCGCTCTGGTGTCAAGGCAAAGCGCGGCGTTGAGTTCCGCCATTCAACACGCAATGCCTCCAGAATTCGGCGGAAAATGGGGAACGGAGTGTCTTAACACTAGGTTCCCTCTGCCTACCCTGCTGTGTGCGGGATACAGCGTGAAGC
metulj_1037	20	258	0	0	0	0	0	0	5	0	2	0	5	4	0	0	0	1	3	0	0	GAGGCCAGTCGTGGCACAGTGGCACAAAGTGTGACTGTAAAACCGACTGGTTGTGGGTTCGATCCCCACTCGAGGAGATGAAATATTTACTTAAATTTATATTTCCATTTCTTCGCTCTGGTGTCGAGGCAAAGCGCGGCGTTGAGTTCTGCCACTCAACACGCAATGCCTCCAGAATTCGGCAGAAAGTGGGGAACGGAGTGTCTTAACACTAGGTTCCCTCTGCCTACCCTGCTGTGTGCGGGATAAGCGTGAAGC
metulj_1038	513	261	0	0	0	2	0	0	9	0	22	0	160	293	0	0	1	8	11	1	6	GAGGCCGGTCGTGGCGCAGCGGCACGAGGTGTGACTGCAAAACCGACTGGTTGTGGGTTCGATCCCCACTCGAGGAGATGAAATATTTACTTAAATTTATATTTCCATTTCTTCGCTCTGGTGTCGAGGTTAAGCGCGGCGTTGAGTTCTGCCACTCAACACGCAATGCCTCCAGAATCCGGCAGAAAGTGGGGAACGGAGTGTCTTAACACTAGGTTCCCTCTGCCTACCCTGCTGTGTGCGGGATACAGCGTGAAGCTA
metulj_1039	88	257	0	1	0	3	9	0	0	0	0	2	1	1	4	1	0	0	0	0	66	AGGCCGTCGTGGCGCAGCGGCACAAGGTGTGACTGTAACGCGACGGTTGTGGGTTCGATTCCCACTCGAGGAAGTGAAATATTTATTTACGTTTATATTTCTATTTCTTCGCTCTGGTGTCGAGGTTAAGCGCGGCGTTGAGTTCTGCCACTCAACACGCAATGCCTCCAGAATTCGGCAGAAAGTGGGGAACGGAGTGTCTTAACACTAGATTCCCTCTGCCTACCCTGCTGTGTGCGGGATACAGCGTGAAGCTA
metulj_104	53	260	0	0	0	1	3	3	5	1	6	3	4	8	1	0	4	4	9	0	1	AGGCCAGTCGTGGCGCAGGGGCACAAAGTGTGACTGTAAACGCGACTGGTTGTGGGTTCGATCCCCACTCGAGGAAATGAAATATTTATTTAAATTTATATTTTCATTTCTTCGCTCTGGTGTCGAGGCAAAGCGCGGCGTTGAGTTCCGCCACTCAACACGCAATGCCTCCAGAATTCGGCGGAAAGTGGGGAACGGAGTGTCTTAACACTAGGTTCCCTCTGTCTACCCTGCTGTGTGCGGGATACAGCGTGAAGCTG
metulj_1040	32	254	0	0	0	3	2	1	1	1	1	2	2	0	0	3	3	0	0	2	11	AGGCCGTCGTGGCGCAGCGGCACAAGGTGTGACTGTAACGCGACGGTTGTGGGTTCGATCCCCACTCGAGGAAGTGAAATATTTATTTACGTTTATATTTCCATTTCTTCGCTCTGGTGTCGAGGTAAAGCGCGGCGTTGAGTTCTGCCACTCAACACGCAATGCCTCCAGAATTCGGCAAGTGGGGAACGGAGTGTCTTAACACTAGGTTCCCTCTGCCTACCCTGCTGTGTGCGGGATACAGCGTGAAGCTG
metulj_1041	107	271	1	0	4	5	8	2	11	8	7	8	7	8	0	7	5	9	8	4	5	GCCAGTCGTGGCGCAGGGGCACAAGCGTGCGACTGTAAATGCGACGGTTGTGGGTTCGATTCCCACTCGAGGAAATGAAATATTTAATATTTTCATTTCCTCGCTCTGGTAACGAAGCAAAGCGCGGCGTTGAGTTCCGCCACTCAACATGCAATGCCTCCAGAATTCGGCGGAAAGTGGGGAACGGAAGTGTCTTAATGAGAACAGAGTGTCTTAACACTAGGTTCCCAGGTTCCCTCTGCCTACCCTGTTATGTGCGGGATACAGCTAA
metulj_1042	103	258	0	1	8	6	9	5	7	4	7	6	7	7	1	5	2	8	10	9	1	GGCAGGGGGACAAATGCGACTGTAAACGGAGGTTGTGGGTTCGATTCCCACTCGAGGGAATGAAATATTTAATATTTTCATTTTCTCGCTCTGGTAACAAGGCAAAGCGCGGCGTTGAGTTCCGCCACTCAACACACAATGCCTCAAAATTCGGCGGAAAGTGGGGAACGGAAGTGTCTTAATGGGAACGGAGTGTCTTAACACTAGGTTCCCAGGTTCCCTCTGCCTACCCTGCTATGTGCGGGATACAGCGTGAAG
metulj_1043	78	249	0	0	0	6	4	5	2	7	3	8	6	3	4	8	6	3	3	8	2	GCAGTCGTGGCGCAGGGGCACAAGCGTGTGACTGTAAACGCGACGGTTGTGGGTTCGATTCCCACTCGAGGAAATGAAATATTTATATATTTTCATTTCTTCGCTCTGGTATCAAGGCAAAAGCGCGGCGTTGAGTTCCACCACTCAACACGCAATGCCTCGAGAATTCGGCGGAAAGTGGGGAACGGAGTGTCTTAACACTAGGTTCCCTCTGCCTACCCTGCTGTGTGCGGGATACAGCGTGAAGCT
metulj_1044	630	258	0	0	0	0	12	0	0	1	0	1	1	1	0	0	0	0	0	0	614	GAGGCCGTCGTGGCGCAGCGGCACAAGGTGTGACTGTAACGCGACGGTTGTGGGTTCGATTCCCACTCGAGGAAGTGAAATATTTATTTACGTTTATATTTCCATTTCTTCGCTCTGGTGTCGAGGTTAAGCGCGGCGTTGAGTTCTGCCACTCAACACGCAATGCCTCCAGAATTCGGCAGAAAGTGGGGAACGGAGTGTCTTAACACTAGGTTCCCTCTGCCTACCCTGCTTTGTGCGGGATACAGCGTGAAGCTA
metulj_1045	49	257	0	1	0	2	1	2	1	2	5	4	4	4	1	1	4	9	2	3	3	AGGCCAGTCGTGGCGCAGGGGCACAAAGTGTGACTGTAAAATCGACTGGTTGTGGGTTCGATCCCCACTCGAGGAAATGAAATATTTATTTAAATTTATATTTTCATTTCTTCGCTCTGGTGTCGAGGCAAAGCGCGGCGTTGAGTTCCGCCACTCAACACGCAATGCCTTCAGAATTTGGCAGAAAGTGGGGAACGGAGTGTCTTAACACTAGGTTCCCTCTGCCTACCCTGCTGTGTGCGGGATACAGCGTGAAG
metulj_1047	42	250	0	0	0	0	0	1	3	4	4	3	4	2	2	4	3	6	3	2	1	GCCAGTCGTGGCGCAGGGGCACAAGAGTGTGACTGTAAAAGCGACTGGTTGTGAGTTCGATTCCCACTCGAGGAAATGAAATATTTATTTAAATTTATATTTTCATTTCTTCGCTCTGGTGTCGAGACAAAGCGCGGCGTTGAGTTCCGCCACTCAACACGCAATGCCTCCAGAATTCGGCAGAAAGTGGGGAACGGAGTGTCTTAACACTAGGTTCCCTCTGCCTACCCTGCTGTGTGCGGGATACACG
metulj_1048	202	261	0	1	1	2	7	1	36	2	32	1	29	25	1	4	3	29	27	0	1	GAGGCCAGTCGTGGCGCAGGGGCACAAAGTGTGACTGTAAACGCGACTGGTTGTGGGTTCGATCCCCACTCGAGGAAATGAAATATTTATTTAAATTTATATTTCTGTTTCTTCGCTCTGGTGTCGAGGCAAAGAGCGTCGTTGAGTTCCGCCACTCAACACGCAATGCCTCCAGAATTCGGCGGAAAGTGGGGAACGGAGTGTCTTAACACTAGGTTCCCTCTGCCTACCCTGCTGTGTGCGGGATACAGCGTGAAGCTG
metulj_1049	40	244	0	0	1	2	3	1	2	1	3	3	2	3	1	4	4	4	3	2	1	CCGTCGTGGCGCAGGGGCACAAGCGTGCGACTGTAAACGCGACGGTTGTGGGTTCGATTCCCACTCAGGGGATTGAAATATTTAATATTTTCATTTCCTCGCTCTGGTAACGAGGCAAAGCGCGGCGTTGAGTTCTGCCACTCAACACGCAATGCCTCGAGAATTCGGCAGAAAGTGGGGAACGGAGTGTCTAACTAGGTTCCCTCTGCCTACCCTGCTATATGCGGGATACAGCGTGAAGCTA
metulj_105	66	246	1	9	2	5	1	2	4	8	5	6	2	1	2	3	2	2	5	3	3	GGCCGTCGTGGCGCAGTGGCACAAACGTGTGACTGTAAACGCGACGGTTGTGGGTTCGATTCCCACTCGAGGAATTAAAATATTTAATATTTTCATTTTTTCGCTCTGGTAACAAGACAAAAGCGCGGCGTTGAGTTCCGCCACTTAACACGCAATGTCTCAAAAATTCGGCGGAAAGTGGGGAACGGAGTGTCTTAACACTAGGTTCCCTCTGCCTACCCTGCTATATGCGGGATACAGCGTGAA
metulj_1050	144	256	0	2	0	2	14	2	2	1	1	2	0	2	3	3	1	3	1	1	104	GAGGCCGTCGTGGCGCAGCGGCACAAGGTGTGACTGTAACGCGACGGTTGTGGGTTCGATTCCCACTCGAGGAAGTGAAATATTTATTTACGTTTATATTTCTATTTCTTCGCTCTGGTGTCGAGGTTAAGCGCGGCGTTGAGTTCTGCCACTCAACACGCAATGCCTCCAGAATTCGGCAGAAAGTGGGGAACGGAGTATCTTAACACTAGGTTCCCTCTGCCTACCCTGCTGTGTGCGGGATACAGCGTGAAGC
metulj_1051	110	251	0	0	0	4	1	4	14	4	10	5	12	13	2	4	4	11	16	3	3	GAGGCCAGTCGTGGCGCAGGGGCACAAGGTGTGACTGTAAACGCGATAGGTTGTGGGTTCGATTCCCACTCGAGGAAATGAAATATTTAATATTTTCATTTCTTCGCTCTGGTGTCGAGGCAAAGCGCGGCGTTGAGTTCCGCCACTCAACACGCAATGCCTCCAGAATTCGGCGGAAAATGGGGAACGGAGTGTCTTAACACTAGGTTCCCTCTGCCTACCCTGCTATATGCGGGATACAGCGTGAAGCT
metulj_1052	88	257	0	2	0	2	4	1	10	0	10	1	12	14	3	1	1	5	15	3	4	GGCCAGTCGTGGCGCAGGGGCACAAAGTGTGACTGTAAAACCGACTGGTTGTGGGTTCGATCCCCACTCGAGAAGATGAAATATTTATTTAAATTTATATTTCCATTTCTTCGCTCTGGTGTCGAGGCAAAGCGCGGCGTTGAGTTCTGTCACTCAACACGCAATGCCTCCAGAATTCGGCAGAAAGTGAGGAACGGAGTGTCTTAACACTAGGTTCCCTCTGCCTACCCTGCTGTGTGCGGGATACAGCGTGAAGC
metulj_1053	107	261	0	0	0	0	1	0	23	0	11	0	19	21	0	0	0	21	11	0	0	GAGGCCAGTCGTGGCGCAGGGGCACAAAGTGTGACTGTAAAACCGACTGGTTGTGGGTTCGATCCCCACTCGAGGAGATGAAATATTTACTTAAATTTATATTTCCATTTCTTCACTCTGGTGTCGAGGCAAAGCGCGGCGTTGAGTTCTGCCACTCAACACGCAATGCCTCCAGAACTCGGCAGAAAGTGGGGAACGGAGTGTCTTAACACTAGGTTCCCTCTGCCTACCCTGCTGTGTGCGGGATACAGCGTGAAGCTG
metulj_1054	53	249	1	3	1	1	2	2	8	3	3	3	3	4	2	2	3	2	7	1	2	GGCCAGTCGTGGCGCAGGGGCACAAGCGTGACTGTAAACGCGACAGGTTGTGGGTTCGATTCCCACTCGAGGAAATGAAATATTTAATATTTTCATTTCTTCGCTCTGGTAACGAGGCAAAGCGCGGCGTTGAGTTCCGCCACTCAACACGCAATGCCTCCAGAATTCGGCGGAAAGTGGAGAACGGAGTGTCTTAACACTAGGTTCCCTCTGCCTACCCTGCTATGTGCGGGATACAGCGTGAAGCTA
metulj_1055	55	271	0	2	4	4	2	1	4	6	2	3	2	1	3	4	4	4	1	4	4	GGCCAGTCGTGGCGCAGGGGCACAAACGTGCGACTGTAAACGCGACAGGTTATGGGTTCGATTCCCACTCGAGGAAATAAAATATTTAATATTTTCATTTCCTCGCTCTGGCAACGAGGCAAAGCGCGGCGTTGAGTTCCGCCACTCAACACGCAATGCCTCCAGAATTCGGCGGAAAGTGGGGAACGGAAGTGTCTTAATGGGAACGGAGTGTCTTAACACTAGGTTCCCAGGTTCCCTCTGCCTACCCTGCTATGTGATACAGCGTGAA
metulj_1056	73	247	0	0	5	3	4	4	4	1	4	6	3	5	3	6	4	4	10	6	1	GGCCAGTCGTGGCGCAGGGGCACAAGCGTGTGACTGTAAACGCGACAGGTTGTGGGTTCGATTCCCACTCGAGGAAATGAAATATTTAATATTTTCATTTCTTCGCTCTGGTGTCGAGGCAAAGCGCGGCGTTGAGTTCCGCCACTCAACACGCAATGCCTCCAGAATTTGGCGGAAAGTGGGGAGCGGAGTGTCTTAACACTAGGTTCCCTCTGCCTACCCTGCTATGTGCGGGATACAGCGTGAA
metulj_1057	36	258	0	0	0	4	5	2	3	0	0	5	0	1	1	5	3	1	2	2	2	AGGCCGTCGTGGCGCAGCGGCACAAGGGTGTGACTGTAACGCGACGGTTGTGGGTTCGATTCCCACTCGAGGAAGTGAAATATTTATTTACGTTTATATTTTCATTTCTTCGCTCTGGTATCGAGGCAAAGCGCGGCGTTGAGTTCTGCCACTCAACACGCAATGCCTCCAGAATTCGGCGGAAAGTGGGGAACGGAGTGTCTTAACACTAGGTTCCCTCTGCCTACCCTGCTGTGTGCGGGATACAGCGTGAAGCTG
metulj_1058	44	257	0	1	0	1	5	5	1	1	0	3	1	1	3	3	4	1	0	5	9	AGGCCGTCGTGGCGCAGCGGCACAAGGGTGTGACTGTAACGCGACGGTTGTGGGTTCGATCCCCACTCGAGGAAGTGAAATATTTATTTACGTTTATATTTCCATTTCTTCGCTCTGGTGTCAAGGCAAAGCGCGGCGTTGAGTTCCGCCACTCAACACGCAATGCCTCCAGAATTCGGCAGAAAGTGGGGAACGGAGTGTCTTAACACTAGGTTCCCTCTGCCTACCCTGCTGTGTGCGGGATACAGCGTGAAGCT
metulj_1059	71	257	0	1	3	5	6	5	3	3	5	3	5	2	4	5	6	1	8	4	2	AGGCCAGTCGTGGCGCAGGGGCACAAGCGTGTGACTGTAAACGCGACAGGTTGTGGGTTCGATTCCCACTCGAGGAAATGAAATATTTAATATTTTCATTTCCTCGCTCTGGTAACGAGGCAAAGCGCGGCGTTGAGTTCCGCCACTCAACACGCAATGCCTCCAGAATTCGGCGGAAAGTGGGGAACGGAGTGTCTTAACACTAGGTTCCCAGGCCTCTGCCTACCCTGCTATGTGCGGGATACAGCGTGAAGCTA
metulj_106	174	248	0	139	0	0	1	1	5	1	3	0	5	4	0	1	1	5	3	3	2	GCCAGTCGTGGCGCAGTGGCACAGACGTGTGACTTAAAACGACTGGTTGTGGGTTCGATTCCCACTCGAGGAGTGGAAATATTTAATATTTCCATTTTCTTCGCTCTGGTGTCGAGGCAAAGCGCGGCGTTAAGTTCCGCCACTTAACACGCAATGCCTCCGAATTCGGCGGAAAGTGGGGAACGGAGTGTCTTAACACTAGGTTCCCTCTGCCTACCCTGCTGTGTGCGGGATACAGCGTGAAGCTA
metulj_1061	25	260	0	0	0	0	0	0	3	1	3	1	5	5	2	1	1	1	2	0	0	AGGCCAGTCGTGGCGCAGGGGCACAAAGTGTGACTGTAAAATCGACTGGTTGTGGGTTCGATCCCCACTCGAGGAAGTGAAATATTTATTTACATTTATATTTTCATTTCTTCGCTCTGGTGTCGAGGCAAAGCGCGGCGTTGAGTTCCGCCACTCAACACGCAATGCCTCCAGAACTCGGCGGAAAGTGGGGAACGGAGTGTCTTAACACTAGGTTCCCTCTGCCTACCCTGCTGTGTGCGGGATACAGCGTGAAGCTG
metulj_1062	21	256	0	0	0	0	8	0	0	1	1	1	0	0	0	0	0	1	0	1	8	AGGCCGTCGTGGCGCAGCGGCACAAGGGTGTGACTATAACGCGACGGTTGTGGGTTCGATTCCCACTCGAGGAAGTGAAATATTTATTTACGTTTATATTTCCATTTCTTCGCTCTGGTGTCGAGGCAAAGCGTGGCGTTGAGTTCTGCCACTCAACACGCAATGCCTCCAGAATTCGGCAGAAAGTGGGGAACGGAGTGTCTTAACACTAGGTTCCCTCTGCCTACCCTGCTGTGTGCGGGATAAAGCGTGAAGC
metulj_1063	239	270	0	0	14	5	14	6	24	12	22	8	21	19	4	11	8	19	25	11	16	GTCGTGGCGCAGGGGCACAAGCGTGCGACTGTAAGCGCGACAGGTTGTGGGTTCGATTCCCACTCGAGGAAATGAAATATTTAATATTTTCATTTCCTCGCTCTGGTAACGAGGCAAAGTGCGGCGTTGAGTTCCGCCACTCAACACGCAATGCCTCCAGAATTCGGCGGAAAGTGGGGAACGGAAATGTCTTAATGGGAACGGAGTGTCTTAACACTAGGTTCCCAGGTTCCCTCTGCCTACCCTGCTATGTGCGGGATACAGCGTGAA
metulj_1064	47	257	0	0	1	2	2	1	5	3	6	2	8	5	2	1	3	1	2	1	2	GGCCAGTCGTGGCGCAGGGGCACAAAGTGTGACTGTAAAAGCGACTGGTTGTGGGTTCGATCCCCACTCGAGGAAATGAAATATTTATTAAATTTATATTTTCATTTCTTCGCTCTGGTGTCGAGACAAAGCGCGGCGTTGAATTCCGCCACTCAACACGCAATGCCTCCAGAATTCGGCGGAAAGTGGGGAACGGAGTGTCTTAACACTAGGTTCCCTCTGCCTACCCTGCTGTGTGCGGGATACAGCGTGAAGCT
metulj_1065	26	260	0	0	0	1	0	0	5	0	3	0	4	7	0	0	0	2	3	1	0	AGGCCAGTCGTGGCGCAGGGGCACAAAGTGTGACTGTAAAACCGACTGGTTGTGGGTTCGATCCCCACTCGAGGAGATGAAATATTTACTTAAATTTATATTTCCATTTCTTCGCTCTGGTGTCGAGGCAAAGCGCGGCGTTGAGTTCTGCCACTCAACACGCAATGCCTTCAGAATCCGGCAGAAAGTGGGGAACGGAGTGTCTTAACACTAGGTTCCCTCTGCCTACCCTGCTGTGTGCGGGATACAGCGTGAAGCTG
metulj_1066	52	261	0	1	0	0	2	1	1	0	2	0	17	25	1	0	0	1	0	0	1	GAGGCCGGTCGTGGCGCAGCGGCACGAGGTGTGACTGCAAAACCGACTGGTTGTGGGTTCGATCCCCACTCGAGGAGATGAAATATTTACTTAAATTTATATTTCCATTTCTTCGCTCTGGTGTCGAGGTTAAGCGCGGCGTTGAGTTCTGCCACTCAACACGCAATGCCTCCAGAATTCGGCAGAAAGTGGGGAACGGAGTGTCTTAACACTAGGTTCCCTCTGCCTACCCTGCTGTTTGCGGGATACAGCGTGAAGCTA
metulj_1068	58	256	0	1	0	2	3	2	6	1	7	1	5	9	2	3	1	4	7	2	2	AGGCCAGTCGTGGCGCAGGGGCACAAAGTGTGACTGTAAAATCGACTGGTTGTGGGTTCGATCCCCACTCGAGGAAATGAAATATTTATTTATATTTATATTTTCATTTCTTCGCTCTGGTGTCGAGGCAAAGCGCGGCGTTGAGTTCCGCCACTCAACATGCAATGCCTCCAGAATTCGGCGGAAAGTGGGGAACGGAGTGTCTTAACACTAGGTTCCCTCTGCCTACCCTGCTGTGTGCGGGATACAGCGTGAA
metulj_1069	43	260	0	0	0	0	0	0	2	1	9	0	16	11	0	1	0	1	1	0	1	AGGCCAGTCGTGGCGCAGCGGCACGAGGTGTGACTGTAAAACCGACTGGTTGTGGGTTCGATCCCCACTCGAGGAGATGAAATATTTACTTAAATTTATATTTCCATTTCTTCGCTCTGGTGTCGAGGTTAAGCGCGGCGTTGAGTTCTGCCACTCAACACGCAATGCCTCCAGAATTCGGCAGAAAGTAGGGAACGGAGTGTCTTAACACTAGGTTCCCTCTGCCTACCCTGCTGTGTGCGGGATACAGCGTGAAGCTG
metulj_107	54	255	0	0	0	2	1	2	9	1	4	4	5	6	0	4	4	6	4	1	1	AGGCCAGTCGTGGCGCAGGGGCACAAAGTGTGACTGTAAAAGCGACTGGTTGTGGGTTCGATCCCCACTCGAGGAAATGAAATATTTATTTAAATTTATATTTTCATTTCTTCGCTCTGGTGTCGAGGCGCGGCGTTGAGTTCCGCCACTCAACACGCAATGCCTCCAGAATTCGGCGGAAAGTGGGGAACGGAGTGTCTTAACACTAGGTTCCCTCTGCCTACCCTGCTGTGTGCGGGATACAGCGTGAAGCTG
metulj_1070	42	256	0	0	1	3	2	4	5	3	2	3	2	2	1	3	3	2	1	4	1	AGGCCAGTCGTGGCGCAGGGGCACAAAGTGTGACTGTAAACGTGACTGGTTGTGGGTTCGATCCCCACTCGAAGAAATGAAATATTTATTTAAATGATATTTTAATTTCTTCGCTCTGGTGTCGAGGCAAAGCGCGGCGTTGAGTTCCGCCACTCAACACGCAATGCCTCCAGAATTCGGCGGAAAGTGGGGAACGGAGTGTCTTAACACTAGGTTCCCTCTGCCTACCCTGCTGTGTGCGGGATACAGCGTGAAG
metulj_1072	39	286	0	0	32	2	1	1	0	1	0	0	0	0	0	2	0	0	0	0	0	GGCCTGTCGTGGCGCAGTGGCACAAGCGTGTGACTGTAAAGCGACAGGTTGTGGGTTCGATCCCCACTCGAGGAAATGAAATATTTAATATTTTCAATTTAAATATTTAATGTTTTCATTTCTTCGCTCTGGTAACAAGGCAAAGCGCGGCGTTGAGTTCCGCCACTCAACACGCAATGCCTCAAATTCGGCGGAAAGTGGGGAACGGAAGTAACGGAGTGTCTTAACACTAGGTTCCCAAGTTCCCTCTGCCTACCCTGCCATGTGCGGGATACAGCGTGAAGCT
metulj_1073	33	251	0	4	0	2	1	2	3	2	2	2	4	1	1	3	3	2	0	1	0	AGGCCAGTCGTGGCGCAGTGGCACAAGCGTGTGACTTTAAACGCGACAGGTTGTGGGTTCGATTCCCACTCGAGGAAATGAAATATTTAATATTTTCATTTCTTCACTCTGGTGTCGAGGCAAAGCGCGGCGTTGAGTTCCGCCACTCAACACGCAATGCCTCCAGAATTCAGCGGAAAGTGGGGAACGGAGTGTCTTAACACTAGGTTCCCTCTGCCTACCCTGCTACGTGCGGGATACAGCGTGAAGCT
metulj_1074	91	260	0	1	0	1	1	0	9	0	10	0	26	17	0	0	0	10	15	0	1	AGGCCAGTCGTGGCGCAGGGGCACAAAGTGTGACTGTAAAACCGACTGGTTGTGGGTTCGATCCCCACTCGAGGAGATGAAATATTTACTTAAATTTATATTTCCATTTCTTCGCTCTGGTGTCGAAGCTAAGCGCGGCGTTGAGTTCTGCCACTCAACACGCAATGCCTCCAGAATTCGGCAGAAAGTGGGGAACGGAGTGTCTTAACACTAGGTTCCCTCTGCCTACCCTGCTGTGTGCGGGATACAGCGTGAAGCTG
metulj_1075	54	262	0	0	0	1	0	0	11	1	7	0	6	7	0	0	0	7	8	1	5	GAGGCCAGTCGTGGCGCAGTGGCACAAAGTGTGACTGTAAAAACCGACTGGTTGTGGGTTCGATCCCCACTCGAGGAGATGAAATATTTACTTAAATTTATATTTCCATTTCTTCGCTCTGGTGTCGAGGCAAAGCGCGGCGTTGAGTTCTGCCACTCAACACGCAATGCCTCCAAAATTCGGCAGAAAGTGGGGAACGGAGTGTCTTAACACTAGGTTCCCTCTGCCTACCCTGCTGTGTGCGGGATACAGCGTGAAGCTG
metulj_1076	36	246	0	0	0	2	5	2	5	0	2	1	2	3	1	0	2	3	2	1	5	CGTCGTGGCGCAGGGGCACAAAGTGTGACTGTAAACCGACTGGTTGTGGGTTCGATCCCCACTCGAGGAAATGAAATATTTATAATATTTTCATTTCTTCGCTCTGGTGTCGAGGCAAAGCGCGGCGTTGAGTTCCGCCACTCAACACGCAATGCCTCCAGAATTCAGCGGAAAGTGGGGAACGGAGTGTCTTAACACTAGGTTCCCTCTGCCTACCCTGCTGTGTGCGGGATACAGCGTGAAGCT
metulj_1077	110	253	0	0	0	5	11	2	9	3	10	7	8	15	2	9	1	6	14	4	4	AGGCCAGTCGTGGCGCAGGGGCACAAAGTGTGACTGTAAAAGCGACTGGTTGTGGGTTCGATCCCCACTCGAGGAAATGAAATATTTATTTATATTTCCATTTCTTCGCTCTGGTGTCGAGGCAAAGCGCGGCGTTGAGTTCCGCCACTCAACACGCAATGCCTCCAGAATTCGGCGGAAAGTGGGGAACGGAGTGTCTTAACACTAGGTTCCCTCTGCCTACCCTGCTGTGTGCGGGATACAGCGTGAAGCT
metulj_1079	29	260	0	0	0	1	0	1	3	2	2	2	4	5	0	1	0	3	4	1	0	AGGCCAGTCGTGGCGCAGAGGCACAAAGTGTGACTGTAAAAGCGACTGGTTGTGGGTTCGATCCCCACTCGAGGAAATGAAATATTTATTTAAATTTATATTTTCATTTCTTCGCTCTGGTGTCGAGGCAAAGCGCGGCGTTGAGTTCCGCCACTCAACACGCAATGCCTTCAGAATTCGGCAGAAAGTGGGGAACGGAGTGTGTTAACACTAGGTTCCCTCTGCCTACCCTGCTGTGTGCGGGATACAGCGTGAAGCTG
metulj_108	30	260	0	1	0	1	0	1	5	2	5	0	4	3	1	0	0	2	3	2	0	AGGCCAGTCGTGGCGCAGGGGCACAAAATGTGACTGTAAAACCGACTGGTTGTGGGTTCGATCCCCACTCGAGGAGATGAAATATTTACTTAAATTTATATTTCCATTTCTTCGCTCTGGTGTCGAGGCAAAGCGCGGCGTTGAGTTCTGCCACTCAACACGCAATGCCTCCAGAATTCGGCAGAAAGTGGGGAACGAAGTGTCTTAACACTAGGTTTCCTCTGCCTACCCTGCTGTGTGCGGGATACAGCGTGAAGCTG
metulj_1080	57	260	0	0	1	1	1	1	12	1	6	1	11	10	1	1	0	3	3	2	2	AGGCCAGTCGTGGCGCAGGGGCACAAAGTGTGACTGTAAAACCGACTGGTTGTGGGTTTGATCCCCACTCGAGGAAATGAAATATTTATTTAAATTTATATTTCCATTTCTTCGCTCTGGTGTCGAGGCAAAGCGCGGCGTTGAGTTCTGCCACTCAACACGCAATGCCTCCAGAATTCGGCAGAAAGTGGGGAACGGAGTGTCTTAACACTAGGTTCCCTCTGCCTACCCTGCTGTGTGCGGGATACAGCGTGAAGCTG
metulj_1083	33	259	0	0	0	0	5	1	6	0	5	1	1	6	0	1	2	2	1	0	2	GGCCAGTCGTGGCGCAGGGGCACAAAGTGTGACTGTAAAATCGACTGGTTGTGGGTTCGATCCCCACTCGAGGAAATGAAATATTTATTTAAATTTATATTTCCATTTCTTCGCTCTGGTGTCGAGGCAAAGCGCGGCGTTGAGTTCCGCCACTCAACACGCAATGCCTCCAGAATTCGGCGGAAAGTGGGGAACGGAGTGTCTTAACACTAGGTTCCCTCTGCCTACCCTGCTATGTGCGGGATACAGCGTGAAGCTG
metulj_1084	107	264	0	0	7	6	3	7	8	7	10	6	2	12	2	9	5	4	10	6	3	GCGTGGCGCAGGGGCACAAACGTGCGACTGTAAACGCGACAGGTTGTGGGTTCGATTCCCACTCGAGGAAATGAAATATTTAATATTTTCATTTCCTCGCTCTGGTAACAAGGCAAAGCGCGGCGTTGAGTTCCGCCACTCAACACGCAATGCCTCCAGAATTCGGCGGAAAGTGGGGAACGGAAGTGTCTTAATGGGAACGGAGTATCTTAACACTAGGTTCCCAGGTTCCCTCTGCCTACCCTGCTATGTGCGGATACAGGT
metulj_1085	47	260	0	0	0	0	0	0	4	0	8	0	8	8	0	0	1	6	12	0	0	AGGCCAGTCGTGGCGCAGGGGCACAAAGTGTGACTGTAAAATCGACTGGTTGTGGGTTCGATCCCCACTCGAGGAAGTGAAATATTTATTTACATTTATATTTTCATTTCTTCGCTCTGGTGTCGAGGCAAAGCGCGGCGTTGAGTTCCGCCACTCAACACGCAATGCCTCCAGAACTCGGCGGAAAGTGGGGAACGGAGTGTCTTAACACTAGGTTCCCTCTGTCTACCCTGCTGTGTGCGGGATACAGCGTGAAGCTG
metulj_1086	85	270	0	2	0	4	2	6	5	4	5	8	8	4	6	10	5	3	7	1	5	GGCCGTCGTGGCGCAGGGGCACAAGCGTGTGACTGTAAACGCGACGGTTGTGGGTTCGATTCCCATTCGGGGGAATGAAATATTAATTTTTATTTCTTCGCTCTGGTAACGAGCAAAGCGCGGCGTTGAGTTCCGCCACTCAACACGCAATGCCTCGAGAATTCGGCGGAAAGTGGGGAACGGAAGTGTCTTAATGGGAACGGAGTATCTTAACACTAGGTTCCCAGGTTCCCTCTGCCTACCCTGCTATGTGCGGGATACAGCGTGAAG
metulj_109	56	257	0	0	0	2	2	1	5	2	7	3	3	11	0	2	2	4	6	2	4	GGCCAGTCGTGGCGCAGGGGCACAAGGTGTGACTGTAAAATCGACTGGTTGTGGGTTCGATCCCCACTCGAGGAAATGAAATATTTATTAATTTATATTTTCATTTCTTCGCTCTGGTGTCAAGGCAAAGCGCGGCGTTGAGTTCCGCCACTCAACACGCAATGCCTCCAGAATTCGGCGGAAAATGGGGAACGGAGTGTCTTAACACTAGGTTTCCTCTGCCTACCCTGCTGTGTGCGGGATACAGCGTGAAGCTG
metulj_1090	311	287	0	0	296	0	1	1	0	1	0	3	0	2	0	1	1	0	2	1	2	AGGCCTGTCGTGGCGCAGCGGCACAAGCGTGTGACTGTAACCGACAGGTTCTGGGTTCGATCCCCACTCGAGGAAATGAAATATTTAATATTTTCAATTTAAATATTTAATGTTTCATTTCTTCGCTCTGGTAATAAGGCAAAGCGCGGCGTTGAGTTCCGCCACTCAACACGCAATGCCTCAAATTCGGCGGAAAGTGGGGAACGGAAGTGGAACGGAGTGTCTTAACACTAGGTTCCCGGGTTCCCTCTGCCTACCCTGCCTCGTGCGGGATACAGCGTGAAGCT
metulj_1091	34	260	0	0	0	0	2	1	3	2	2	1	4	5	1	1	0	5	3	2	2	AGGCCAGTCGTGGCGCAGGGGCACAAAGTGTGATTGTAAAATCGACTGGTTGTGGGTTCGATCCCCACTCGAGGAAATGAAATATTTATTTAAATTTATATTTTCATTTCTTCGCTCTGGTGTCGAGGCAAAGCGCGGCGTTGAGTTCCGCCACTCAACACGCAATGCCTCCAGAATTCGGCGGAAAATGGGGAACGGAGTGTCTTAACACTAGGTTCCCTCTGCCTACCCTGCTGTGTGCGGGATACAGCGTGAAGCTG
metulj_1093	33	258	0	0	0	1	0	3	3	1	7	3	2	3	1	1	1	2	4	1	0	GCCAGTCGTGGCGCAGGGGCACAAAGTGTGACTGTAAAATCGACTGGTTGTGGGTTCGATCCCCACTCGAGGAAATGAAATATTTATTTACATTTATATTTTCATTTCTTCGCTCTGGTGTCGAGGCAAAGCGTGGCGTTGAGTTCCGCCACTCAACACGCAATGCCTCCAAAATTCGGCGGAAAGTGGGGAACGGAGTGTCTTAACACTAGGTTCCCTCTGCCTACCCTGCTGTGTGCGGGATACAGCGTGAAGCTG
metulj_1094	68	249	3	5	1	3	2	5	8	7	2	5	2	2	4	5	9	0	1	3	1	GCCAGTCGTGGCGCAGGGGCACAAGCGTGTGACTGTAAACGCGACAGGTTGTGGGTTCGATTCCCACTCGAGGAAATGAAATATTTAATATTTTCATTTCTTCGCTCTGGTAACGAGGCAAAGCGCGGCGTTGAGTTCCGCCACTCAACACGCAATGCCTCCAGAATTTGGCGGAAAGTGGGGAAACGGAGTGTCTTAACACTAGGTTCCCTCTGCCTACCCTGCTATATGCGGGATACAGCGTGAACT
metulj_1095	363	283	0	0	355	0	0	1	0	0	1	0	1	0	1	1	0	0	1	0	2	AGGCCTGTCGTGGCGCAGCGGCACAAGCGTGTGACTGTAACCGACAGGTTGTGGGTTCGATCCCCACTCGAGGAAATGAAATATTTAATATTTTCAATTTAAATATTTAATGTTTTATTTCTTCGCTCTGGTAACAAGGCAAAGCGCGGCGTTGAGTTCCGCCACTCAACACGCAATGCCTCAAATTCGGCGGAAAGTGGGGAACGGAGGAACGGAGTGTCTTAACACTAGGTTCCCAAGTTCCCTCTGCCTACCCTGCCATGTGCGGGATACAGCGTGAAGC
metulj_1097	47	260	0	0	0	3	3	1	5	2	4	1	7	8	2	2	1	1	5	2	0	AGGCCAGTCGTGGCGCAGGGGCACAAAGTGTGACTGTAAAATCGATTGGTTGTGGGTTCGATCCCCACTCGAGGAAATGAAATATTTATTTAAATTTATATTTTCATTTCTTCGCTCTGGTGTCGAGGCAAAGCGCGGCGTTGAGTTCCGCCACTCAACACGCAATGCCTCCAGAATTCGGCGGAAAGTGGGGAACGGAGTGTCTTAACACTAGGTTCCCTCTGCCTACCCTGCTGTGTGCGGGATACAGCGTGAAGCTG
metulj_1098	46	242	0	1	3	4	3	1	4	6	5	2	3	2	1	2	2	2	1	2	2	GCCAGTCGTGGCGCAGGGGCACATGCGACTGTAAACGCGACGGTTGTGGGTTCGATTCCCACTCGAGGAAATTAAATATTTTAATATTTTCATTTCCTCGCTCTGGTAACGAGGCAAAGCGCGGCGTTGAGTTCCGTCACTCAACACGCAATGCCTCCAGAATTCGGCGGAAAGTGGGGAACGGAGTGTCTTAACACTAGGTTCCCTCTGCCTACCCTGCTATGTGCGGGATACAGCGTGAA
metulj_1099	35	260	0	0	0	0	4	2	2	3	5	0	2	5	1	3	2	3	1	1	1	AGGCCAGTCGTGGCGCAGGGGCACAAAGTGTGACTGTAAAAGCGACTGGTTGTGGGTTCGATCTCCACTCGAGGAAATGAAATATTTATTTAAATTTATATTTCCATTTCTTCGCTCTGGTGTCGAGACAAAGCGCGGCGTTGAGTTCTGCCACTTAACACGCAATGCCTCCAGAATTCAGCGGAAAGTGGGGAACGGAGTGTCTTAACACTAGGTTCCCTCTGCCTACCCTGCTGTGTGCGGGATACAGCGTGAAGCTG
metulj_11	484	287	483	0	0	0	0	0	0	0	1	0	0	0	0	0	0	0	0	0	0	GACCGTCGTGGCGCAGAGGCGCAACGTCTGCCTGTAACGCGACGGTTTCTGGGTTCGATTCCCAGTCGGGGAAGATGGATTTTTCTATTTCCATTTTCTTCGCTCTGGCAACTAAGGCAAAGCGCGGCGTTGAGTTCCGCCACTCAACACGCAATGCCTCGAAAACGGCGGAAAGCGGGGACGGAGTAAGCAGGGACTAAGTAACGGAGTGTCTTAACACTAGGTTCGTATGGTTCCTGCAGTTCCCTCTGCCTACCCTGCCATGTGCGGGATAAAGCGTGAAGCTA
metulj_110	62	242	3	1	1	7	0	3	2	6	3	4	1	5	3	6	3	4	3	5	2	CGTCGTGGCGCAGGGCACAGCGTGTGACTGTAAAAGCGACGGTTGTGGGTTCGATTCCCACTCGAGGGAATGAATTATTTATATATTTTCATTTCTTCGCTCTGGTAACAAGGCAAAACGCGGCGTTGATTTCCGCCACTCAACACGCAATGCCTCCAAAATTCGGCGGAAAGTGGGGAACGGAGTGTCTTAACACTAGGTTCCCTCTGCCTACCCTGCTATGTGCGGGATACAGCGTGAAG
metulj_1100	44	255	0	0	0	4	9	2	1	2	0	4	0	3	0	5	4	0	2	2	6	GGCCGTCGTGGCGCAGCGGCACAAGGGTGTGACTGTAACGCGACGGTTGTGGGTTCGATCCCCACTCGAGGAAATGAAATATTTATTTACATTTATATTTCCATTTCTTCGCTCTGGTGTCGAGGCAAAGCGCGGCGTTGAGTTCCGCCACTCAACACGCAATGCCTCCAGAATTCGGCAGAAAGTGGGGAACGGAGTGTCTTAACACTAGGTTCCCTCTGCCTACCCTGCTGTGTGCGGGATACAGCGTGAAGC
metulj_1101	42	257	0	3	0	0	1	0	5	1	4	2	6	8	0	1	1	7	2	0	1	AGGCCAGTCGTGGCGCAGGGGCACAAAGTGTGACTGTAAACGCGACTGGTTGTGGGTTCGATCCCCACTCGAGGAAATGAAATATTTATTTAAATTTATATTTCCATTTCTTCGCTCTGGTGTCGAGGCAAAGCGCGGCGTTGAGTTCCGCCACTCAACACGCAATGCCTCCAGAATTCGGCAGAAAGTGGGGAACGGAGTGTCTTAACACTAGGTTCCCTCTGCCTACCCTGCTGTGTGCGGGATACAGCGTGAAG
metulj_1103	38	253	1	2	0	1	0	2	1	2	3	1	6	4	1	2	1	0	8	1	2	CAGTCGTGGCGCAGGCACAAAGTGTGACTGTAAAATCGACTGGTTGTGGGTTCGATCCCCACTCGAGGAAATGAAATATTTATTTACATTTATATTTTCATTTCTTCGCTCTGGTGTCGAGGCAAAGCGCGGCGTTGAGTTCCGCCACTCAACACGCAATGCCTCCAGAATTCGGCGGAAAGTGGGGAACGGAGTGTCTTAACACTAGGTTCCCTCTGCCTACCCTGCTGTGTGCGGGATACAGCGTGAAGCT
metulj_1104	996	266	0	4	0	22	56	17	106	16	142	19	134	148	15	22	19	103	114	21	38	AGGCCAGTCGTGGCGCAGGGGCACAAAGTGTGACTGTAAAACCGACTGGTTGTGGGTTCGATCCCCACTCGAGGAGATGAAATATTTACTTAAATTTATATTTCCATTTCTTCGCTCTGGTGTCGAGGCAAAGCGCGGCGTTGAGTTCTGCCACTCAACACGCAATGCCTCCAGAATTCGGCAGAAAGTGGGGAACGGAGTGTCTTAACACTTAACACTAGGTTCCCTCTGCCTACCCTGCTGTGTGCGGGATACAGCGTGAAGCT
metulj_1105	940	253	0	5	2	28	51	20	104	21	100	15	126	131	18	20	16	106	119	19	39	GAGGCCAGTCGTGGCGCAGGGGCACAAAGTGTGACTGTAAAACCGACTGGTTGTGGGTTCGATCCCCACTCGAGGAAATGAAATATTTACTTAAATTTATATTTCCATTTCTTCGCTCTGGTGTCGAGGCAAAGCGCGGCGTTGAGTTCTGCCACTCAACACGCAATGCCTCCAGAATTCGGCAGAAAGTGGGGTGTCTTAACACTAGGTTCCCTCTGCCTACCCTGCTGTGTGCGGGATACAGCGTGAAGCT
metulj_1106	85	254	0	0	0	6	7	5	4	5	6	7	8	6	4	4	6	6	3	6	2	AGGCCGTCGTGGCGCAGGGGCACAAGGGTGTGACTGTAACGCGACGGTTGTGGGTTCGATCCCCACTCGAGGGAATGAATTATTATTTATTAATATTTTCATTTCTTCGCTCTGGTACCAAGGCAAAAGCCCGGCGTTGAGTTCCGCCACTCAACACGCAATGCCTCGAAAAATTCGGCGGAAAGTGGGGAACGGAGTGTCTTAACACTAGGTTCCCTCTGCCTACCCTGCTGTGTGCGGGATACAGCGTGAAG
metulj_1107	35	261	0	1	0	3	1	3	5	1	4	2	0	2	1	2	2	2	4	2	0	GAGGCCAGTCGTGGCGCAGGGGCACAAAGTGTGACTGTAAAAGCGACTGGTTGTGGGTTCGATTCCCACTCGAGGAAATTAAATATTTATTTAAATTTATATTTTCATTTCTTCGCTCTGGTGTCGAGGCAAAGCGCGGCGTTGAGTTCCGCCACTCAACACGCAATGCCTCCAGAATTCGGCGGAAAGTGGGGAACGGAGTGTCTTAACACTAGGTTCCCTCTGCCTACCCTGCTGTGTGCGGGATACAGCGTGAAGCTG
metulj_1108	64	245	0	0	0	1	1	4	3	2	6	3	5	5	5	6	7	3	10	1	2	GCCGTCGTGGCGCAGTGGCACAAGTGTGACTGTAAACGCGACGGTTGTGGGTTCGATCCCCACTCGGGGAAATGAAATATTTAATATTTTCATTTCTTCGCTCTGGTAACGAGGCAAAGCGCGGCGTTGAGTTCCGCCACTCAACACGCAATGTCTCCAAAATTCGGCGGAAAGTGGGGAACGGAGTGTCTTAACACTAGGTTCCCTCTGCCTACCCTACTATATACGGGATACAGCGTGAAGCT
metulj_111	48	257	0	0	0	4	2	1	6	2	8	4	2	2	1	2	3	5	4	2	0	GGCCAGTCGTGGCGCAGGGGCACAAAGTGTGACTGTAAACGCGACTGGTTGTGGGTTCGATCCCCACTCGAGGAAATGAAATATTTATTTAAATTTATATTTTCATTTCTTCGCTCTGGTGTCGAGGTAAAAGCGCGGCGTTGAGTTCCGCCACTCAACACGCAATGCCTCCAGAATTCGGCGGAAAGTGGGGAACGGAGTGTCTTAACACTAGGTTCCCTCTGCCTACCCTGCTGTATGCGGGATACAGCGTGAAG
metulj_1110	72	257	0	1	0	1	3	0	12	0	12	0	7	10	0	0	0	6	15	1	4	AGGCCAGTCGTGGCGCAGGGGCACAAAGTGTGACTGTAAAATCGACTGGTTGTGGGTTCGATCCCCACTCGAGGAAATGAAATATTTATTTACATTTATATTTTCATTTCTTCGCTCTGGTGTCGAGGCAAAGCACGGCGTTGAGTTCCGCCACTCAACACGCAATGCCTCCAGAAATCGGCGGAAAGTGGGGAACGGAGTGTCTTAACACTAGGTTCCCTCTGCCTACCCTGCTGTGTGCGGGATACAGCGTGAAG
metulj_1112	52	260	0	0	0	1	1	0	11	0	7	2	8	10	0	0	1	8	3	0	0	AGGCCAGTCGTGGCGCAGTGGCACGAAGTGTGACTGTAAAATCGACTGGTTGTGGGTTCGATCCCCACTCGAGGAGATGAAATATTTACTTAAATTTATATTTCCATTTCTTCGCTCTGGTGTCGAGGTTAAGCGCGGCGTTGAGTTCTGCCACTCAACACGCAATGCCTCCAGAATTCGGCAGAAAGTGGGGAATGGAGTGTCTTAACACTAGGTTCCCTCTGCCTACCCTGCTGTGTGCGGGATACAGCGTGAAGCTG
metulj_1113	191	257	0	0	0	3	21	1	2	4	0	5	1	0	1	5	3	1	0	2	142	AGGCCGTCGTGGCGCAGCGGCACAAGGTGTGACTGTAACGCGACAGTTGTGGGTTCGATTCCCACTCGAGGAAGTGAAATATTTATTTACGTTTATATTTCCATTTCTTCGCTCTGGTGTCGAGGTTAAGCGCGGCGTTGAGTTCTGCCACTCAACACGCAATGCCTCCAGAATTCGGCAGAAAGTGGGGAACGGAGTGTCTTAACACTAGGTTCCCTCTGCCTACCCTGCTGTGTGCGGGATACAGCGTGAAGCTG
metulj_1114	99	272	0	1	2	5	7	6	5	2	11	7	6	6	4	5	6	8	9	6	3	CAGTCGTGGCGCAGGGGCACAAGCGTGCGACTGTAAACGCGACAGGTTGTGGGTTCGATTCCCACTCGAGGAAATGAAATATTTAATATTTTCATTTCCTCGCTCTGGTAATGAGGCAAAGCGCAGCGTTGAGTTCCGCCACTCAACACGCAATGCCTCCAGAATTCGGCGGAAAGTGGGGAACGGAAGTGTCTTAATGGGAACGGAGTGTCTTAACACTAGGTTCCCAGGTTCCCTCTGCCTACCCTGCTATGTGCGGGATACAGCGTGAA
metulj_1115	39	259	0	1	0	2	2	2	2	2	2	2	3	7	0	3	0	4	4	1	2	GAGGCCAGTCGTGGCGCAGGGGCACAGTGTGACTGTAAAACCGACTGGTTGTGGGTTCGATCCCCACTCGAGGAGATGAAATATTTATTTAAATTTATATTTCCATTTCTTCGCTCTGGTGTCGAGGCAAAGCGCGGCGTTGAGTTCCGCCACTCAACACGCAATGCCTCCAGAATTCGGCGGAAAGTGGGGAATGGAGTGTCTTAACACTAGGTTCCCTCTGCCTACCCTGCTGTGTGCGGGATACAGCGTGAAGCTG
metulj_1116	42	247	0	27	0	4	1	2	1	0	1	0	1	0	0	1	1	1	2	0	0	GCCAGTCGTGGCGCAGTGGCACAAGCGTGTGACTGTAAACGACTGGTTGTGGGTTCGATTCCCACTCGAGGAGTGGAAATATTTAATATTTCCATTTTCTTCGCTCTGGTGTCGAGGCAAAGCGCGGCGTTAAGTTCCGCCACTTAACACGCAATGCCTCCAAATTCGGCGGAAAGTGGGGAACGGAGTGTCTTAACACTAGGTTCCCTCTGCCTACCCTGCTGTGTGCGGGATACAGCGTGAAGCT
metulj_1117	77	240	0	1	4	7	4	5	4	7	2	6	3	4	5	4	4	2	4	8	3	CGTCGTGGCGCAGAGGCACAAGTGTGTGACTGTAAACGCGACAGGTTGTGGGTTCGATTCCCACTCGAGGAAATTAAATATTTAATATTTTCATTCTCTAGTAACGAGGCAAAGCGCGGCGTTGAGTTCCGCCACTCAACACGCAATGCCTCCAGAATTCGGCGGAAAGTGAGGAACGGAGTGTCTTAACACTAGGTTCCCTCTGCCTACCCTGCTATATGCGGGATACAGCGTGAAGCT
metulj_1118	40	257	0	0	2	3	6	1	1	3	1	2	0	0	0	3	3	1	3	0	11	GGCCGTCGTGGCGCAGCGGCACAATGGTGTGACTGTAACGCGACGGTTGTGGGTTCGATCCCCACTCGAGGAAATGAAATATTTATTTACGTTTATATTTCCATTTCTTCGCTCTGATGTCGAGGCAAAGCGCGGCGTTGAGTTCTGCCACTCAACATGCAATGCCTCCAGAATTCGGCAGAAAGTGGGGAACGGAGTGTCTTAACACTAGGTTCCCTCTGCCTACCCTGCTGTGTGCGGGATACAGCGTGAAGCTG
metulj_1119	39	256	0	0	0	1	0	2	6	2	3	2	5	7	0	0	0	5	3	1	2	GGCCAGTCGTGGCGCAGGGGCACAAAGTGTGACTGTAAAAGCGACTGGTTGTGGGTTCGATCCCCACTCGAGGAAATGAAATATTTATTTAAATTTATATTTTCATTTCTTCGCTCTGGTGAGGCAAAGCGCGGCGTTGAGTTCCGCCACTCAACACGCAATGCCTCCAGAATTCGGCGGAAAGTGGGGAACGGAGTGTCTTAACACTAGGTTCCCTCTGCCTACCCTGCTGTGTGCGGGATACAGCGTGAAGCTG
metulj_1121	124	249	0	1	1	9	7	12	5	13	7	10	7	4	7	8	11	3	3	12	4	GGCCAGTCGTGGCGCAGGGGCACAAACGTGCGACTGTAAACACGATAGGTTGTGGGTTCGATTCCCATTCGAGGAAATGAAATATTTAATATTTTCATTTCCTCGCTCTGGTAACGAGGCAAAGCGCGGCGTTGAGTTCCGCCACTCAACACGCAATGCCTCCAGAATTCGGCAGAAAGTGGGGAACGGAGTGTCTTAACACTAGGTTCCCTCTGCCTACCCTGCTATATGCGGGATACAGCGTGAAGC
metulj_1122	36	260	0	1	0	0	1	0	4	2	4	2	4	5	0	2	3	5	2	1	0	AGGCCAGTCGTGGCGCAGGGGCACAAAGTGTGACTGTAAACCCGACTGGTTGTGGGTTCGATCCCCACTCGAGGAAATGAAATATTTATTTAAATTTATATTTCCATTTTTTCGCTCTGGTGTCGAGGCAAAGCGCGGCGTTGAGTTCTGCCACTCAACACGCAATGCCTCCAGAATTCGGCAGAAAGTGGGGAACGGAGTGTCTTAACACTAGGTTCCCTCTGCCTACCCTGCTGTGTGCGGGATACAGCGTGAAGCTG
metulj_1123	35	259	0	0	1	1	1	3	2	0	3	1	1	7	1	0	1	3	7	1	2	GAGGCCATCGTGGCGCAGGGGCACAAGGTGTGACTGTAAACGCGACTGGTTGTGGGTTCGATCCCCACTCGAGGAAATGAAATATTTATTTAAATTTATATTTTCATTTCTTCGCTCTGGTGTCGAGGCAAAGCGCGGCGTTGAGTTCCGCCACTCAACACGCAATGCCTCCAGAATTCGGCGGAAAGTGGGGAACGGAGTGTCTTAACACTAGGTTCCCTCTGCCTACCCTGCTGTGTGCGGGATACAGCGTGAAGCT
metulj_1124	154	262	0	2	2	31	2	6	6	9	2	12	5	2	28	7	16	4	4	14	2	AAGGTCAGTCGTGGCACAGGGGCACAAAGTGTGACTGTAAAACCGACTGGTTGTGAGTTCGATTCCCACTCGAGGAAATGAAATATTTATTTAAACTTATATTTCCATTTCTTCGCTCTGGTGTCGAGGCAAGGCGCGGCGTAGAGTTCCGCCACTCAACACGCAATGCCTCCAGAATTCGATGGAAAGTGGGGTTACTGAGTGTTTTAACACTAGGTTCTCTCTGTCTACTCTGCTGTGTGCGGGATACAGCGTGAAGCTG
metulj_1126	57	259	0	0	0	3	16	3	0	4	2	1	3	1	1	5	3	0	0	3	12	GAGGCCGTCGTGGCGCAGCGGCACAAGGGTGTGACTGTAACGCGACGGTTGTGGGTTCGATCCCCACTCGAGGAAGTGAAATATTTATTTACGTTTATATTTCCATTTCTTCGCTCTGGTGTCGAGGCAAAGCGCGGTGTTGAGTTCTGCCACTCAACACGCAATGCCTCCAGAATTCGGCAGAAAGTGGGGAACGGAGTGTCTTAACACTAGGTTCCCTCTGCCTACCCTGCTGTGTGCGGGATACAGCGTGAAGCTG
metulj_1127	71	247	0	9	0	2	3	3	6	3	6	2	2	6	3	3	1	8	6	6	2	GGCCAGTCGTGGCGCAGGGGCACAAGCGTGTGACTGTAAACGCGACAGGTTGTGGGTTCGATTTCCACTCGAGGAAATGAAATATTTAATATTTTCATTTCTTCGCTCTGGTATCGAGGCAAAGCGCGGCGTTGAGTTTCGCCACTCAACACGCAATGCCTCCAGAATTCGGCGGAAAGTGGGGAACGGAGTGTCTTAACACTAGGTTCCCTCTGCCTACCCTGCTACATGCGGGATACAGCGTGAA
metulj_1129	39	256	0	0	0	2	4	3	3	1	3	1	3	3	0	3	2	3	4	2	2	GCCAGTCGTGGCGCAGGGGCACAAAGTGTGACTGTAAAACCGACTGGTTGTGGGTTCGATTCCCACTCGAGGAAATGAAATATTTACTTATTTATATTTCCATTTCTTCGCTCTGGTGTCGAGGCAAAGCGCGGCGTTGAGTTCTGCCACTCAACACGCAATGCCTCCAGAATTCGGCAGAAAGTGGGGAACGGAGTGTCTTAACACTAGGTTCCCTCTGCCTACCCTGCTGTGTGCGGGATACAGCGTGAAGCTG
metulj_113	27	261	0	1	0	1	2	0	2	0	1	0	4	4	2	2	1	3	3	0	1	GAGGCCAGTCGTGGCGCAGGGGCACAAAGTGTGACTGTAAAAGCGACTGGTTGTGGGTTCGATCCCCACTCGAGGAAATGAAATATTTATTTAAATTTATATTTTCATTTCTTCGCTCTGGTGTCGAGGCAAAGCGCGGCGTTGAGTTCTGCCACTCAACACGCAATGCCTCCAGAATTCGGCAGAAAGTGGGGAACGGAGTGTCTTAACACTAGGTTCCCTCTGCCTACCCTGCTGTGTGCGGGATACAGCGTGAAGCTG
metulj_1130	139	267	0	0	4	4	13	1	12	5	19	5	14	19	3	2	4	10	12	5	7	CGTGGCCAGGGGCACAAGCGTGCGACTGTAAACGCGACGGTTGTGGGTTCGATTCCCACTCAAGGAAATGAAATATTTAATATTTTCATTTCCTCGCTCTGGTAACGAGGCAAAGCGCGGCGTTGAGTTTCGCCACTCAACACACAATGCCTCGAGAATTCAGCGGAAAGTGGGGAACGGAAGTGTCTTAATGGGAACGGAGTGTCTTAACACTAGGTTCCCAGGTTTCCTCTGCCTACTCTGCTATGTGCGGGATACAGCGTGAAG
metulj_1132	50	247	0	0	0	0	4	1	4	3	5	3	5	7	1	3	3	2	5	2	2	CAGTCGTGGCGCAGGGGCACAAAGTGTGACTGTAAACACGACAGGTTGTGGGTTCGATTCCCACTCGAGGAAATGAAATATTTAATATTTTCATTTCTTCGCTCTGGTGTCGAGGCAAAGCGCGGTGTTGAGTTCCGCCACTCAACACGCAATGCTTCCAGAATTCAGCGGAAAGTGGGAAACGGAGTGTCTTAACACTAGGTTCCCTCTGCCTACCCTGCTGTGTGCGGGATACAGCGTGAAGCTG
metulj_1133	63	257	0	0	0	0	10	5	2	3	1	3	4	1	2	2	6	3	3	9	9	AGGCCGTCGTGGCGCAGCGGCACAAGGGTGTGACTGTAACGCGACGGTTGTGGGTTCGATCCCCACTCGAGGAAGTGAAATATTTATTTAGTTTATATTTTCATTTCTTCGCTCTGGTGTCGAGGCAAAGCGCGGCGTTGAGTTCTGCCACTCAACACGCAATGCCTTCAAAATTCGGCAGAAAGTGGGGAACGGAGTGTCTTAACACTAGGTTCCCTCTGCCTACCCTGCTATGTGCGGGATACAGCGTGAAGCTG
metulj_1134	109	256	0	2	0	1	13	1	3	4	0	3	0	0	0	4	2	3	1	0	72	AGGCCGTCGTGGCGCAGCGGCACAAGGTGTGACTGTAACGCGACGGTTGTGAGTTCGATTCCCACTCGAGGAAGTGAAATATTTATTTACGTTTATATTTCTATTTCTTCGCTCTGGTGTCGAGGTTAAGCGCGGCGTTGAGTTCTGCCACTCAACACGCAATGCCTCCAGAATTCGGCAGAAAGTGGGGAACGGAGTGTCTTAACACTAGGTTCCCTCTGCCTACCCTGCTGTGTGCGGGATACAGCGTGAAGCT
metulj_1135	31	260	0	0	0	0	1	1	1	0	5	0	7	4	0	0	0	7	4	1	0	AGGCCAGTCGTGGCGCAGGGGCACAAAGTGTGACTGTAAAATCGACTGGTTGTGGGTTCGATCCCCACTCGAGGAAATGAAATATTTATTTACATTTATATTTTCATTTCTTCGCTCTGGTGTCGAGGCAAAGCGCGGCGTTGAGTTCCGCCACTCAACACGCAATGCCTCCAGAACTTGGCGGAAAGTGGGGAACGGAGTGTCTTAACACTAGGTTCCCTCTGCCTACTCTGCTGTGTGCGGGATACAGCGTGAAGCTG
metulj_1136	82	250	0	1	4	1	2	5	9	10	3	4	5	2	5	7	3	9	4	3	5	AGGCCAGTCGTGGCGCAGGGGCACAAGCGTGTGACTGTAAACGCGACAGGTTGTGGGTTCGATTCCCACTCGAGGAAATAAAATATTTAATATTTTCATTTCTTCGCTCTGGTGTCGAGGCAAAGCGCGGCGTTGAGTTCCGCCACTCAACACGCAATGCCTCCAGAATTCAGCGGAAAATGGGGAACGGAGTGTCTTAACACTAGGTTCCCTCTGCCTACCCTGCTGTGTGCGGGATACAGCGTGAAGC
metulj_1137	41	256	0	1	3	3	3	2	1	1	3	2	4	3	1	1	4	3	3	1	2	GCCAGTCGTGGCGCAGGGGCACAAAATGTGACTGTAAACGCGACGGTTGTGGGTTCGATTCCCACTCGAGGAAATGAAATATTTATTTAAATTTATATTTTCATTTCTTCGCTCTGGTATCGAGGCAAAGCGCGGCGTTGAGTTCCGCCACTCAACACGCAATGCCTCCAGAATTCGGCGGAAAGTGGGGAACGGAGTGTCTTAACACTAGGTTCCCTCTGCCTACCCTGCTATATGCGGGATACAGCGTGAAGCT
metulj_1138	63	261	0	2	0	1	7	0	7	1	5	0	7	12	0	2	0	8	9	1	1	GAGGCCAGTCGTGGCGCAGGGGCACAAAGTGTAACTGTAAAACCGACTGGTTGTGGGTTCGATCCCCACTCGAGGAGATGAAATATTTATTTAAATTTATATTTCCATTTCTTCGCTCTGGTGTCGAGGCAAAGTGCGGCGTTGAGTTCTGCCACTCAACACGCAATGCCTCCAGAATTCGGCAGAAAGTGGGGAACAGAGTGTCTTAACACTAGGTTCCCTCTGCCTACCCTGCTGTGTGCGGGATACAGCGTGAAGCTG
metulj_1139	417	262	0	0	0	0	6	2	7	1	3	1	6	4	0	0	4	373	4	3	3	GAGGCCAGTCGTAGCGCAGCGGCACGAAGTGTGACTGCAAAACCGACTGGTTGTGGGTTCGATCCCCACTCGAAGAGATGAAATATTTACTTAAATTTATATTTCCATTTCTTCGCTCTGGTGCCGAGGCAAAGCGCGGCGTTGAGTTCTGCCACTCAACACGCAATGCCTCCAGAATTCGGCAGAAAGTGGGGAACGGAGTGTCTAAAACACTAGGTTCCCTCTGCCTACCCTGCGGTGTGCGGGATACAGCGTGAAGCTG
metulj_1141	61	244	0	0	1	4	3	3	3	3	6	6	5	8	5	3	2	2	1	4	2	GCAGTCGTGGCGCAGGGGCACAAAGTGTGACTGTAAACGCGACAGGTTGTGGGTTCGATTCCCACTCGAGGAAATTAAATATTTAATATTTTCATTTCTTCGCTCTGGTGTCGAGGCAAAGCGCGGCGTTGAGTTCCGCCACTCAACACGCAATGCCTCCAGAATTCGGCGGAAAATGGGGAACGGAGTGTCTTAACACTAGGTTCCCTCTGCCTACCCTGCTATGTGCGGGATACAGCGTGAA
metulj_1143	27	260	0	0	0	1	1	2	5	0	1	1	4	2	0	1	1	3	4	1	0	AGGCCAGTCGTGGCGCAGCGGCACAAAGTGTGACTGTAAAATCGACTGGTTGTGGGTTCGATCCCCACTCGAGGAGATGAAATATTTACTTAAATTTATATTTCCATTTCTTCGCTCTGGTGTCGAGGCAAAGCGCGGCGTTGAGTTCTGCCACTCAACACGCAATGCCTCCAGAATTCGGCAGAAAGTGGGGAACGGAGTGTCTTAACACTAGGTTCCCTCTGCCTACCCTGCTGTGTGCGGGATACAGCGTGAAGCTG
metulj_1144	50	259	0	0	0	1	4	3	4	0	7	1	6	8	1	0	2	1	11	1	0	AGGCCAGTCGTGGCGCAGGGGCACAAAGTGTGACTGTAAACGCGACTGGTTGTGGGTTCGATCCCCACTCGAGGAAATTAAATATTTATTTAAATGTATATTTCCATTTCTTCGCTCTGGTGTCGAGGCAAAGCGCGGCGTTGAGTTCCGCCACTCAACACGCAATGCCTCCAGAATTCGGCGGAAAGTGGGGAACGGAGTGTCTTAACACTAGGTTCCCTCTGCCTACCCTGCTGTGTGCGGGATACAGCGTGAAGCT
metulj_1146	101	267	0	0	6	2	8	5	7	5	9	4	6	6	5	9	3	12	6	3	5	CAGTCGTGGCGCAGGGGCACAAGCGTGCGACTGTAAACGCGACAGGTTGTGGGTTCGATTCCCACTCGAGGAAATTAAATATTTAATATTTTCATTTCCTCGTTCTGGTAACGAGGCAAAGCGCGGCGTTGAGTTCCGCCACTCAACACGCAATGCCTCCAGAATTCGGCGGAAAGTGGGAAACGGAAATGTCTTAATGGAAACGGAGTGTCTTAACACTAGGTTCCCAGGTTCCCTCTGCCTACCCTGCTATGTGCGGGATACAGC
metulj_1147	65	249	0	25	0	1	2	2	6	2	5	1	5	2	1	1	0	3	4	3	2	GGCCAGTCGTGGCGCAGTGGCACAAGCGTGTGACTGTAAAGCGACTGGTTGTGGGTTCGATTCCCACTCGAGGAGATGAAATATTTAATATTTTCATTTCTTCGCTCTGGTGTCGAGGCAAAGTGCGGCGTTAAGTTCCGCCACTTAACACGCAATGCCTCCAGAATTCGGCGGAAAGTGGGGAACGGAGTGTCTTAATACTAGGTTCCCTCTGCCTACCCTGCTGTGTGCGGGATACAGCGTGAAGCT
metulj_1148	27	259	0	0	2	0	0	0	5	0	4	2	4	4	0	0	0	2	3	0	1	AGGCCAGTCGTGGCGCAGCGGCACAAAGTGTGACTGTAAAACCGACTGGTTGTGGGTTCGATCCCCACTCGAGGAGATGAAATATTTACTTAAATTTATATTTCCATTTCTTCGCTCTGGTGTCGAGGCAAAGCGCGGCGTTGAGTTCTGCCACTCAACACGCAATGCCTCCAGAATTCGGCAGAAAGTGAGGAACGGAGTGTCTTAACACTAGGTTCCCTCTGCCTACCCTGCTGTGTGCGGGATACAGCGTGAAGCT
metulj_1149	762	260	0	0	0	1	4	0	115	0	121	0	125	138	0	2	0	102	152	0	2	AGGCCAGTCGTGGCGCAGAGGCACAAAGTGTGACTGTAAAATCGACTGGTTGTGGGTTCGATCCCCACTCGAGGAAGTGAAATATTTATTTACATTTATATTTTCATTTCTTCGCTCTGGTGTCGAGGCAAAGCGCGGCGCTGAGTTCCGCCACTCAACACGCAATGCCTCCAGAACTCGGCGGAAAGTGGGGAACGGAGTGTCTTAACACTAGGTTCCCTCTGCCTACCCTGCTGTGTGCGGGATACAGCGTGAAGCTG
metulj_115	20	258	0	0	0	2	2	1	0	2	0	3	0	3	0	1	1	1	1	2	1	AGGCCAGTCGTGGCGCAGCGGCATAAAGTGTGACTGTAAACGCGACAGGTTGTGGGTTCGATTCCCACTCGAGGAAATGAAATATTTATTTAAATTTATATTTTCATTTCTTCGCTCTGGTGTCGAGGCAAAGCGCGGCGTTGAGTTCCACAACTCAACACGCAATGCCTGCAGAATTCGGTGGAAAGTGGGGAACGGAGTGTCTTAACACTAGGTTCCCTCTGCCTACCCTGCTGTGTGCGGGATACAGCGTGAAGC
metulj_1150	29	257	0	0	0	1	1	0	5	3	3	0	4	3	2	2	1	1	0	2	1	GAGACCAGTCGTGGCGCAGGGGCACAAAGTGTGACTGTAAAAGCGACTGGTTGTGGGTTCGATCCCCACTCGAGGAAATGAAATATTTATTTAAATTTATATTTCCATTTCTTCGCTCTGGTGTCGAGGCAAAGCGCGGCGTTGAGTTTCGCCACTCAACACGCAATGCCTCCAGAATTCGGCAGAAAGTGGGGAACGGAGTGTCTTAACACTAGGTTCCCTCTGCCTACCCTGCTGTGTGCGGGATACAGCTGAAG
metulj_1151	52	260	0	0	0	0	3	2	7	2	2	3	9	4	0	3	3	5	7	2	0	AGGCCAGTCGTGGCGCAGGGGCACAAAGTGTGACTGTAAAACCGACTGGTTGTGGGTTCGATCCCCACTCGAGAAGATGAAATATTTATTTAAATTTATATTTCCATTTCTTCGCTCTGGTGTCGAGGCAAAGCGCGGCGTTGAGTTCTGCCACTCAACACGCAATGCCTCCAGAATTCGGCGGAAAGTGGGGAACGGAGTGTCTTAACACTAGGTTCCCTTTGCCTACTCTGCTGTGTGCGGGATACAGCGTGAAGCTG
metulj_1152	50	260	0	0	1	1	1	0	10	0	5	1	3	8	0	0	1	5	13	1	0	GGCCAGTCGTGGCGCAGGGGCACAAAGTGTGACTGTAAAATCGACTGGTTGTGGGTTCGATCCCCACTCGAGGAAATGAAATATTTATTTACATTTATATTTTCATTTCTTCGCTCTGGTGTCGAGGCAAAGCGCGGCGTTGAGTTCCGCCACTCAACACGCAATGCCTCCAGAACTCGGCGGAAAGTGGGGAACGGAGTGTCTTAAAACACTAGGTTCCCTCTGCCTACCCTGCTGTGTGCGGGATACAGCGTGAAGCT
metulj_1153	58	257	0	0	0	2	1	2	7	0	10	2	7	6	2	2	2	5	7	1	2	GAGGCCAGTCGTGGCGCAGGGGCACAAAGTGTGACTGTAAAAGCGACTGGTTGTGGGTTCGATCCCCACTCGAGGAAATGAAATATTTATTTAAATTTATATTTTCATTTCTTCGCTCTGGTGTCGAGGCAAAGCGCGGCGTTGAGTTCCGCCACTCAACACGCAATGCCTCCAGAATTCGAAAGTGGGGAACGGAGTGTCTTAACACTAGGTTCCCTCTGCCTACCCTGCTGTGTGCGGGATACAGCGTGAAGCTG
metulj_1154	36	249	1	2	0	2	1	2	3	2	4	2	2	3	1	1	3	3	1	3	0	GAGGCCAGTCGTGGCGCAGGGGCACAAGTGTGACTGTAAACGCGACAGGTTGTGGGTTCGATTCCCACTCGAGGAAATGAAATTTTATTTAATATTTTCATTTCTTCGCTCTGGTGTCAGCAAAGCACGGCGTTGAGTTCCGCCACTCAACACGCAATGCCTCCAGAATTCGGCGGAAAGTGGGGAACGGAGTGTCTTAACACTAGGTTCCCTCTGCCTACCCTGCTATATGCGGGATACAGCGTGAAG
metulj_1155	1430	247	0	6	3	22	73	33	201	34	168	40	132	165	22	37	38	147	228	29	52	AGGCCAGTCGTGGCGCAGGGGCACAAAGTGTGACTGTAAAATCGACTGGTTGTGGGTTCGATCCCCACTCGAGGAAATGAAATATTTATTTTCATTTCTTCGCTCTGGTGTCGAGGCAAAGCGCGGCGTTGAGTTCCGCCACTCAACACGCAATGCCTCCAGAATTCGGCGGAAAGTGGGGAACGGAGTGTCTTAACACTAGGTTCCCTCTGCCTACCCTGCTGTGTGCGGGATACAGCGTGAAGCT
metulj_1156	68	287	0	0	55	0	0	1	1	0	3	0	2	0	0	1	0	2	1	2	0	AGGCCTGTCGTGGCGCAGCGGCACAAGAGTGTGACTGTAACCGACAGGTTGTGGGTTCGATCCCCACTCGAGGAAATGAAATATTTAATATTTTCAATTTAAATATTTAATGTTTCATTTCTTCGCTCTGGTAATAAGGCAAAAGCGCGGCGTTGAGTTCCGCCACTCAACACGCAATGCCTCAAAATTCGGCGGAAAGTGGGGAACGTAAGTGGAACGGAGTGTCTTAACACTAGGTTCCCAAGTTCCCTCTGCCTACCCTGCCATGTGCGGGATACAGCGTGAAG
metulj_1157	29	260	0	0	1	3	1	1	4	1	2	0	3	3	0	0	1	2	6	0	1	GAGGCCAGTCGTGGCGCAGGAGCACAAAGTGTGACTGTAAAACCGACTGGTTGTGGGTTCGATCCCCACTCGAGGAGATGAAATATTTATTTAAATTTATATTTCCATTTCTTCGCTCTGGTGTCGAGGCAAAGCGCGGCGTTGAGTTCCGCCACTCAACACGCAATGCCTCCAGAATTCGGCGGAAAGTGGGGAACGGAGTGTCTTAACACTAGGTTCCCTCTGCCTACCCTGCTGTGTGCGGGATACAGCGTGAAGCT
metulj_1158	228	260	0	2	0	2	3	0	54	4	34	2	26	22	3	1	2	38	32	0	3	AGGCCAGTCGTGGCGCAGCGGCACGAAGTGTGACTGTAAAACCGACTGGTTGTGGGTTCGATCCCCACTCGAGGAGATGAAATATTTACTTAAATTTATATTTCCATTTCTTCGCTCTGGTGTCGAGGCAAAGCGCGGCGTTGAGTTCTGCCACTTAACACGCAATGCCTCCAGAATTCGGCAGAAAGTGGGGAACGGAGTGTCTTAACACTAGGTTCCCTCTGCCTACCCTGCTGTATGCGGGATACAGCGTGAAGCTG
metulj_1159	36	255	0	0	1	1	3	4	0	4	0	5	0	0	3	2	2	1	0	2	8	AGGCCGTCGTGGCGCAGCGGCACAAGGGTGTGACTGTAACGCGACGGTTGTGGGTTCGATCCCCACTCGAGGAAGTGAAATATTTATTTACGTTTATATTTCCATTTCTTCGCTCTGGTGTCGAGGCAAAGCGCGGCGTTGAGTTCTGCCACTCAACACGCAATGCCTCCAGAATTCGGCAGAAAGTGGGGAACGGAGTGTCTTAACACTAGGTTCCCTCTGCCTACTGCTGTGTGCGGGATACAGCGTGAAGCT
metulj_116	188	278	0	0	170	0	1	1	2	0	1	0	2	3	0	0	1	2	3	1	1	AGGCCTGTCGTGGCGCAGCGGCACAAGCGTGTGACTGTAACCGACAGGTTGTGGGTTCGATCCCCACTCGAGGAAATGAAATATTTAATATTTTCAATTTAAATATTTAATGTTTCATTTCTTCGCTCTGGTAACAAGGCAAAGCGCGGCGTTGAGTTCCGCCACTCAACACGCAATGCCTCAAATTCGGCGGAAAGTGGGGAACGGAAGTGGAACGGAGTGTCTTAACACTAGGTTCCCAAGTTCCCTCTGCCATGTGCGGGATACAGCGTGAAGCT
metulj_1160	57	258	0	0	1	2	12	5	1	2	0	3	1	4	3	4	6	0	0	2	11	GAGGCCGTCGTGGCGCAGCGGCACAAGGGTGTGACTGTAACGCGACGGTTGTGGGTTCGATCCCCACTCGAGGAAGTGAAATATTTATTTACGTTTATATTTCCATTTCTTCGCTCTGGTGTCGAGGCAAAGCGCGGCGTTGAGTTCTGCCACTCAACACGCAATGCCTCCAAAATTCGGCGGAAAATGGAGAACGGAATGTCTTAACACTAGGTTCCCTCTGCCTACCCTGCTGTGTGCGGGATACAGCGTGAAGCT
metulj_1161	140	259	0	1	0	3	17	3	13	0	13	4	16	8	4	3	7	6	31	5	6	GGCCAGTCGTGGCGCAGGGGCACAGGGTGTGACTGTAAAATCGACTGGTTGTGGGTTCGATCCCCACTCGAGGAGATGAAATATTTATTTAAATTTATATTTCCATTTCTTCGCTCTGGTGTCGAGGCAAAAGCGCGGCGTTGAGTTCTGCCACTCAACACGCAATGCCTCCAAAATTCGGCAGAAAGTGGGGAACGGAGTGTCTTAACACTAGGTTCCCTCTGCCTACCCTGCTGTGTGCGGGATACAGCGTGAAGCT
metulj_1162	97	256	0	1	2	5	10	9	9	5	4	6	5	5	6	6	3	1	3	10	7	GGCCGTCGTGGCGCAGCGGCACAAGGGTGTGACTGTAACGCGACGGTTGTGGGTTCGATTCCCACTCGAGGAAATGAAATATTTATTTACATTTATATTTTCATTTCTTCGCTCTGGTATCGAGGCAAATCGCGGCGTTGAGTTCCGCCACTCAACACGCAATGCCTCCAAAATTCGGCGAAAAGTGGGGAACGGAGTGTCTTAACACTAGGTTCCCTCTGCCTACCCTGCTATATGCGGGATACAGCGTGAAGCT
metulj_1163	33	265	0	0	1	1	2	0	4	4	2	1	6	1	0	1	1	3	3	1	2	GGCAGTCGTGGCGCAGGGGCACAAGTGTGCGACTGTAAACGCGACAGGTTGTGGGTTCGATTTCCACTCGAGGAAATGAAATATTTAATATTTTCATTTCCTCGCTCTGGTAACGAGGCAAAGCGCAGCGTTGAGTTCCGCCACTCAACACGCAATGCCTCCAGAATTCGGCGGAAAGTGGGAAACGGAATGGAACGGAGTGTCTTAACACTAGGTTCCCAGGTTCCCTCTGCCTACCCTGCTATGTGCGGGATACAGCGTGAAC
metulj_1164	61	243	0	0	0	4	4	5	6	2	5	5	1	3	5	2	1	4	7	5	2	CGCGTGGCGCAGTGGCACAGTGTGTGACTGTAAACGCGACGGTTGTGGGTTCGATCCCCATTCGGGAAAATGATATTATTTTTATTTTCATTTCTTCGCTCTGGTATCAAGGTAAAGCGCAGCGTTAAGTTCCGCCACTCAACACGCAATGCCTCAAAAATTCGGCGGAAAGTGGGGAACGGAGTGTCTTAACACTAGGTTCCCTCTGCCTACCCTGCTATATGCGGGATACAGCGTGAAGCT
metulj_1165	45	260	0	1	0	0	0	1	8	0	6	0	3	4	0	1	0	4	14	2	1	AGGCCAGTCGTGGCGCAGGGGCACAAAGTGTGACTGTAAAATCGACTGGTTGTAGGTTCGATCCCCACTCGAGGAAATGAAATATTTATTTACATTTATATTTTCATTTCTTCGCTCTGGTGTCGAGGCAAAGCGCGGCGTTGAGTTCCGCCACTCAACACGCAATGCCTCCAGAACTCGGCGGAAAGTGGGGAACGGAGTGTCTTAACACTAGGTTCCCTCTGCCTACCCTGCTGTGTGCGGGATACAGCGTGAAGCTG
metulj_1166	29	259	0	1	0	0	4	1	1	1	8	0	2	3	0	1	1	2	1	3	0	AGGCCAGTCGTGGCGCAGAGGCACAAAGTGTGACTGTAAACGCGACTAGTTGTGGGTTCGATCCCCACTCGAGGAAATGAAATATTTATTTAAATTAATATTTTCATTTCTTCGCTCTGGTGTCGAGGCAAAGCGCGGCGTTGAGTTTCGCCACTCAACACGCAATGCCTCCAGAATTCGGCGGAAAGTGGGGAACGGAGTGTCTTAACACTAGGTTCCCTCTGCCTACCCTGCTGTGTGCGGGATACAGCGTGAAGCT
metulj_1167	244	261	0	0	10	9	18	9	27	9	22	13	22	18	4	7	12	21	27	8	8	GTCGTGGCGCAGGGGCACAAGCGTGCGACTGTAAACGCGACGGTTGTGGGTTCGATTCCCACTCGGGGGAATGAAATATTTAATATTTTCATTTCCTCGCTCTGGTAACGAGGCAAAGCGCGGCGTTGAGTTCCGCCACTCAACACGCAATGCCTCAAGAATTCGGCGGAAAGTGGGGAACGGAAGTGTCTTAATGGGAACGGAGTGTCTTAACACTAGGTTCCCAGGTTCCCTCTGCCTACCCTGCTATGTGCGGATACA
metulj_1168	147	260	0	1	0	0	0	0	7	0	21	0	38	49	0	0	0	12	18	0	1	AGGCCAGTCGTGGCGCAGCGGCACGAAGTGTGACTGTAAAACTGACTGGTTGTGGGTTCGATCCCCACTCGAGGAGATGAAATATTTACTTAAATTTATATTTCCATTTCTTCGCTCTGGTGTCGAGGTTAAGCGCGGCGTTGAGTTCTGCCACTCAACACGCAATGCCTCCAGAATTCGGCAGAAAGTGGGGAACGGAGTGTCTTAACACTAGGTTCCCTCTGCCTACCCTGCTGTGTGCGGGATACAGCGTGAAGCTG
metulj_117	84	250	0	0	0	1	7	3	7	3	8	3	9	7	4	4	5	9	3	3	8	GCAGTCGTGGCGCAGCGGCACAAGAGTGTGACTGTAAACGCGACTGGTTGTGGGTTCGATTCCCACTCGAGGAAATGAAATATTTATTTATTTTCATTTCTTCGCTCTGGTGTCGAGGCAAAGCGCGGCGTTGAGTTCTGCCACTCAACACGCAATGCCTCCAGAATTCGGCAGAAAGTGGGGAATGGAGTGTCTTAACACTAGGTTCCCTCTGCCTACCCTGCTGTGTGCGGGATACAGCGTGAAGCTG
metulj_1170	28	260	0	0	0	0	0	0	4	1	4	1	6	4	0	0	1	2	5	0	0	AGGCCAGTCGTGGCGCAGCGGCACGAAGTGTGACTGTAAAACCGACTGGTTGTGGGTTCGATCCCCACTCGAGGAGATGAAATATTTACTTAAATTTATATTTCCATTTTTTCGCTCTGGTGTCGAGGCTAAGCGCGGCGTTGAGTTCTGCCACTCAACACGCAATGCCTCCAGAATTCGGCAGAAAGTGGGGAACGGAGTGTCTTAACACTAGGTTCCCTCTGCCTACCCTGCTGTGTGCGGGATACAGCGTGAAGCTG
metulj_1171	107	260	0	0	0	0	6	0	3	0	10	2	40	34	0	1	0	2	4	1	4	AGGCCGGTCGTGGCGCAGCGGCACGAGGTGTGACTGCAAAACCGACTGGTTGTGGGTTCGATCCCCACTCGAGGAGATGAAATATTTACTTAAATTTATATTTTCATTTCTTCGCTCTGGTGTCGAGGTTAAGCGCGGCGTTGAGTTCTGCCACTCAACACGCAATGCCTCCAGAATTCGGCAGAAAGTGGGGAACGGAGTGTCTTAACACTAGGTTCCCTCTGCCTACCCTGCTGTGTGCGGGATACAGCGTGAAGCTA
metulj_1173	60	260	0	0	0	1	2	2	8	4	10	3	3	5	1	2	2	4	9	2	2	AGGCCAGTCGTGGCGCAGGGGCACAAAGTGTGACTGTAAAACCGATTGGTTGTGGGTTCGATCCCCACTCGAGGAAATGAAATATTTATTTAAATTTATATTTTCATTTCTTCGCTCTGGTGTCGAGGCAAAGCGCGGCGTTGAGTTCCGCCACTCAACACGCAATGCCTCCAGAATTCGGCGGAAAGTGGGGAACGGAGTGTCTTAACACTAGGTTCCCTCTGCCTACCCTGCTGTGTGCGGGATACAGCGTGAAGCTG
metulj_1174	38	249	0	4	0	3	1	4	2	3	2	2	1	4	1	0	0	0	7	1	3	GCCAGTCGTGGCGCAGGGGCACAAGCGTGTGACTGTAAACGCGACAGGTTGTGGGTTCGATTCCCACTCGAGGAAATGAAATATTTAATATTTTCATTTCTTCGCTCTGGTGTCGAGGCAAAGCGTGGCGTTGAGTTCCACCACTCAACACGCAATGCCTCCAGAATTCGGCGGAAAGTGGGGAACGGAGTGTCTTAACACTAGGTTCCCTCTGCCTACCCTGCTATGTGCGGGATACAGCGTGAAGCT
metulj_1175	41	255	0	1	0	0	0	1	4	0	3	1	3	5	2	3	2	6	5	4	1	CAGTCGTGGCGCAGGGGCACAAAGTGTGACTGTAAACGCGACGGTTGTGGGTTCGATTTCCACTCGAGGAAATGAAATATTTATTTAAATTTATATTTTCATTTCTTCGCTCTGGTGTCGAGGCAAAGCGCGGCGTTGAGTTCCGCCACTCAACACGCAATGCCTCCAAAATTCGGCGGAAAGTGGGGAACGGAGTGTCTTAACACTAGGTTCCCTCTGCCTACCCTGCTGTGTGCGGGATACAGCGTGAAGCTG
metulj_1178	74	256	0	0	0	4	7	1	1	3	1	2	1	2	0	5	6	3	6	3	29	GGCCGTCGTGGCGCAGCGGCACAAGGGTGTGACTGTAACGCGACGGTTGTGGGTTCGATCCCCACTCGAGGAAGTGAAATATTTATTTACGTTTATATTTCCATTTCTTCGCTCTGGTGTCGAGGTAAAGCGCGGCGTTGAGTTCTGCCACTCAACACGCAATGCCTCCAAAATTCGGCAGAAAGTGGGGAACGGAGTGTCTTAACACTAGGTTCCCTCTGCCTACCCTGCTGTGTGCGGGATACAGCGTGAAGCT
metulj_1179	56	257	0	2	1	1	3	0	1	1	9	0	4	9	0	1	0	4	20	0	0	AGGCCAGTCGTGGCGCAGCGGCACGAAGTGTGACTGTAAAAACTGGTTGTGGGTTCGATCCCCACTCGAGGAGATGAAATATTTACTTAAATTTATATTTCCATTTCTTCGCTCTGGTGTCGAGGACAAGCGCGGCGTTGAGTTCTGCCACTCAACACGCAATGCCTCCAGAATTCGGCAGAAAGTGGGGAACGGAGTGTCTTAATACTAGGTTTCCTCTGCCTAACCTGCTGTGTGCGGGATACAGCGTGAAGCTG
metulj_118	56	250	0	5	3	3	3	3	2	0	5	2	4	4	0	5	2	2	8	2	3	GGCCAGTCGTGGCGCAGGGGCACAAGCGTGTGACTGTAAACGCGACAGGTTGTGGGTTCGATTCCCACTCGAGGAAATGAAATATTTAATATTTTAATTTCTTCGCTCTGGTAACGAGGCAAAGCGCGGCGTTGAGTTCCGCCACTCAACACGCAATGCCTCCAGAATTCGGCGGAAAGTGGGGAACGGAGTGTCTTAACACTAGGTTCCCTCTGCCTACCCTGCTATATGCGGGATACAGCGTGAAGCT
metulj_1180	41	259	0	0	0	0	1	0	8	1	4	1	3	3	0	1	1	6	10	0	2	AGGCCAGTCGTGGCGCAGGGGCACAAAGTGTGACTGTAAAACCGACTGGCTGTGGGTTCGATCCCCACTCGAGGAGATGAAATATTTACTTAAATTTATATTTCCATTTCTTCGCTCTGGTGTCGAGGCAAAGCGCGGCGTTGAGTTCTGCCACTCAACACGCAATGCCTCCAGAATTCGGCAGAAAGTGGGGAACGGAGTGTCTTAACACTAGGTTCCCTCTGCCTACCCTGCTGTGTGCGGGATACAGCGTGAAGCT
metulj_1181	37	257	0	0	0	2	4	1	3	2	1	1	0	2	0	4	3	1	2	1	10	AGGCCGTCGTGGCGCAGCGGCACAAGGGTGTGACTGTAACGCGACGGTTGTGGGTTCGATCCCCACTCGAGGAAGTGAAATATTTATTTACGTTTATATTTCCATTTCTTCGCTCTGGTGTCGAGGCAAAGCGCGGCGTTGAGTTCTGCCACTCAACACGCAATGCCTCCAGAATTCGGCAGAAAGTAGGGAACGGAGTGTCTTAACACTAGGTTCCCTCTGCCTACCCTGCTGTGTGCGGGATACAGCGTGAAGCT
metulj_1182	149	250	0	1	1	6	8	4	8	6	25	1	23	25	4	4	5	12	10	4	2	AGGCCAGTCGTGGCGCAGGGGCACAAAGTGTGACTGTAAATGCGACAGGTTGTGGGTTCGATTCCCACTCGAGGAAATGAAATATTTAATATTTTCATTTCTTCGCTCTGGTGTCGAGGGAAAGCGCGGCGTTGAGTTCCGCCACTCAACACGCAATGCCTCCAGAAATTGGCGGAAAGTGGGGAACGGAGTGTCTTAACACTAGGTTCCCTCTGCCTACCCTGCTGTGTGCGGGATACAGCGTGAAGCT
metulj_1183	59	260	0	1	0	0	2	1	7	1	8	0	5	11	0	0	0	10	11	0	2	AGGCCAGTCGTGGCGCAGGGGCACAAAGTGTGACTGTAAAATCGACTGGTTGTGGGTTCGATCCCCACTCGAGGAAATTAAATATTTATTTACATTTATATTTTCATTTCTTCGCTCTGGTGTCGAGGCAAAGCGCGGCGTTGAGTTCCGCCACTCAACACGCAATGCCTCCAGAACTTGGCGGAAAGTGGGGAACGGAGTGTCTTAACACTAGGTTCCCTCTGCCTACCCTGCTGTGTGCGGGATACAGCGTGAAGCTG
metulj_1184	56	260	0	0	1	0	7	0	9	0	9	1	5	5	2	1	2	4	8	0	2	AGGCCAGTCGTGGCGCAGGGGCACAAAGTGTGACTGTAAAATCGACTGGTTGTGGGTTCGATCCCCACTCGAGGAAATGAAATATTTACTTAAATTTATATTTCCATTTCTTCGCTCTGGTGTCGAGGCAAAGCGCGGCGTTGAGTTCTGCCACTCAACACGCAATGCCTCCAGAATTCGGCAGAAAGTGGGGAACGGAGTGTCTTAACACTAGGTTCCCTCTGCCTACCCTGCTGTGTGCGGGATACAGCGTGAAGCTG
metulj_1185	78	260	0	1	0	0	3	0	8	0	6	1	15	13	0	0	0	19	11	0	1	AGGCCAGTCGTGGCGCAGCGGCACAAAGTGTGACTGTAAAACCGACTGGTTGTGGGTTCGATCCCCACTCGAGGAGATGAAATATTTACTTAAATTTATATTTCCATTTCTTCGCTCTGGTATCGAGGCTAAGCGCGGCGTTGAGTTCTGCCACTCAACACGCAATGCCTCCAGAATTCGGCAGAAAGTGGGGAACGGAGTGTCTTAACACTAGGTTCCCTCTGCCTACCCTGCTGCGTGCGGGATACAGCGTGAAGCTG
metulj_1186	158	261	0	0	0	1	3	1	25	3	19	2	25	32	1	1	0	23	20	1	1	GAGGCCAGTCGTGGCGCAGGGGCACAAAGTGTGACTGTAAAACCGACTGGTTGTGGGTTCGATCCCCATTCGAGGAGATGAAATATTTACTTAAATTTATATTTCCATTTCTTCGCTCTGGTGTCGAGGCAAAGCGCGGCGTTGAGTTCTGCCACTCAACACGCAATGCCTCCAGAATTCGGCAGAAAGTGGGGAACGGAGTGTCTTAACACTAGGTTCCCTCTGCCTACCCTGCTGTGTGCGGGATACAGCGTGAAGCTG
metulj_1187	329	253	0	1	0	1	4	2	50	3	40	1	44	53	4	2	3	49	64	3	5	AGGCCAGTCGTGGCGCAGGGGCACAAAGTGTGACTGTAAAATCGACTGGTTCGATCCCCACTCGAGGAAATGAAATATTTATTTACATTTATATTTTCATTTCTTCGCTCTGGTGTCGAGGCAAAGCGCGGCGTTGAGTTCCGCCACTCAACACGCAATGCCTCCAGAACTCGGCGGAAAGTGGGGAACGGAGTGTCTTAACACTAGGTTCCCTCTGCCTACCCTGCTGTGTGCGGGATACAGCGTGAAGCTG
metulj_1188	81	257	0	1	0	1	5	0	1	0	1	0	1	2	0	0	0	3	2	0	64	GAGGCCGTCGTGGCGCAGTGGCACAAGGTGTGACTGTAACGCGACGGTTGTGGGTTCGATTCCCACTCGAGGAAGTGAAATATTTATTTACGTTTATATTTCTATTTCTTCGCTCTGGTGTCGAGGTTAAGCGCGGCGTTGAGTTCTGCCACTCAACACGCAATGCCTCCAGAATTCGGCAGAAAGTGGGGAACGGAGTGTCTTAACACTAGGTTCCCTCTGCCTACCCTGCTGTGTGCGGGATACAGCGTGAAGCT
metulj_1189	27	256	0	0	0	1	6	4	0	4	0	1	1	0	1	0	3	0	0	3	3	AGGGTTGTGGCGCAGCGGCACAAGGGTGTGACTGTAACGCGACGGTTGTGGGTTCGATCCCCACTCGAGGAAGTGAAATATTTATTTACGTTTATATTTCCATTTCTTCGCTCTGGTATCGAGGCAAAGCGCGGCGTTGAGTTCTGCCACTCAACACGCAATGCTTCCAGAATTCGGCAGAAAGTGGGGAACGGAGTGTCTTAACACTAGGTTCCCTCTGCCTACCCTGCTGTGTGCGGGATACAGCGTGAAGCTG
metulj_1190	110	257	0	0	0	4	18	0	0	1	1	4	1	0	1	2	1	1	0	1	75	GAGGCCGTCGTGGCGCAGCGGCACAAGGTGTGACTGTAACGCGACGGTTGTGGGTTCGATTCCCACTCGAGGAAGTGAAATATTTATTTACGTTTATATTTCCATTTCTTCGCTCTGGTGTCGAGGTAAAGCGCGGCGTTGAATTCTGCCACTCAACACGCAATGCCTCCAGAATTCGGCAGAAAGTGGGGAACGGAGTGTCTTAACACTAGGTTCCCTCTGCCTACCCTGCTGTGTGCGGGATACAGCGTGAAGCT
metulj_1191	43	256	0	0	0	2	1	1	5	1	8	1	7	4	0	1	0	4	7	1	0	GGCCAGTCGTGGCGCAGGGGCACAAAGTGTGACTGTAAAAGCGACTGGTTGTGGGTTCGATCCCCACTCGAGGAAATGAAATATTTATTTAATTTATATTTTCATTTCTTCGCTCTGGTGTCGAGGCAAAGCGTGGCGTTGAGTTCCGCCACTCAACACGCAATGCCTCCAGAATTCGGCGGAAAGTGGGGAACGGAGTGTCTTAACACTAAGTTCCCTCTGCCTACCCTGCTGTGTGCGGGATACAGCGTGAAGC
metulj_1192	36	260	0	0	1	2	0	0	5	4	3	4	3	2	2	2	0	2	2	3	1	GAGGCCAGTCGTGGCGCAGGGGCACAAAGTGTGACTGTAAAAGCGACTGGTTGTGGGTTCGATCCCCACTCGAGGAAATGAAATATTTATTAAATTTATATTTCCATTTCTTCGCTCTAGTGTCGAGGCAAAGCGCGGCGTTGAGTTCCGCCACTCAACACGCAATGCCTCCAGAATTCGGCGGAAAGTGAGGAACGGAGTGTCTTAACACTAGGTTCCCTCTGCCTACCCTGCTGTGTGCGGGATACAGCGTGAAGCTG
metulj_1193	30	218	0	0	5	1	4	0	2	1	4	0	1	1	0	0	0	3	5	1	2	GCCGTCGTGGCGCAGGGGCACAAGAGTGTGACTGTAAACGCGACTGGTTGTGGGTTCGATCCCCACTCGAGGAAATGAAATATTTATTTAAATTTATATTTCCTTTCGCCACTCAACACGCAATGCCTCCAGAATTCGGCGGAAAGTGGGGAACGGAGTGTCTTAACACTAGGTTCCCTCTGCCTACCCTGCTGTGTGCGGGATACAGCGTGAAGCTG
metulj_1196	32	260	0	0	0	1	0	0	2	1	2	1	14	8	0	0	1	1	0	1	0	AGGCCAGTCGTGGCGCAGCGGCACGAGGTGTGACTGCAAAACCGACTGGTTGTGGGTTCGATCCCCACTCGAGGAGATGAAATATTTACTTAAATTTATATTTCCATTTCTTCGCTCTGGTGTCGAGGTTAAGCGCGGCGTTGAGTTCTGCCACTCAACACGTAATGCCTCCAGAATTCGGCAGAAAGTGGGGAACGGAGTGTCTTAACACTAGGTTCCCTCTGCCTACCCTGCTGTGTGCGGGATACAGCGTGAAGCTG
metulj_1197	40	256	1	1	1	1	6	1	2	5	2	1	0	3	1	4	1	1	1	1	7	CCGTCGTGGCGCAGCGGCACAAGGGTGTGACTGTAAACGCGACGGTTGTGGGTTCGATCCCCACTCGAGGAAATGAAATATTTATTTAAATTTATATTTCCATTTCTTCGCTCTGGTGTCAAGGCAAAGCGCGGCGTTGAGTTCTGCCACTCAACACGCAATGCCTCCAGAATTCGGCAGAAAGTGGAGAACGGAGTATCTTAACACTAGGTTCCCTCTGCCTACCCTGCTATGTGCGGGATACAGCGTGAAGCTG
metulj_1198	28	259	0	0	0	0	1	1	1	2	4	1	6	4	0	1	1	0	3	2	1	GAGGCCAGTCGTGGCGCAGGGGCACAAAGTGTGACTGTAAACGCGACTGGTTGTGGGTTCGATCCCCACTCGAGGAAATGAAATATTTATTTAAATTTATATTTCCATTTCTTCGCTCTGGTGTCGAGGCAAAGCGCGGCGTTGAATTCCGCCACTCAACACGCAATGCCTCCAGAATTCGGCGGAAAGTGGGGAACGGAGTGTCTTAACACTAGGTTCCCTCTGTCTACCCTGCTGTGTGCGGGATACAGCGTGAAGC
metulj_1199	89	257	0	0	0	1	19	1	0	1	1	3	1	0	0	0	1	0	0	0	61	AGGCCGTCGTGGCGCAGCGGCACAAGGTGTGACTGTAACGCGACGGTTGTGGGTTCGATTCCCACTCGAGGAAGTGAAATATTTATTTACGTTTATATTTCTATTTCTTCGCTCTGGTGTCGAGGTTAAGCGCGGCGTTGAGTTCTGCCACTCAACACGCAATGCCTCCAGAATTTGGCAGAAAGTGGGGAACGGAGTGTCTTAACACTAGGTTCCCTCTGCCTACCCTGCTGTGTGCGGGATACAGCGTGAAGCTA
metulj_12	572	286	572	0	0	0	0	0	0	0	0	0	0	0	0	0	0	0	0	0	0	ACCGTCGTGGCGCAGAGGCGTAACGTCTGCCTGTAACGCGACGGTTTCTGGGTTCGATTCCCAGTCGGGGAAGATGGATTTTTCTATTTCCATTTTCTTCGCTCTGGCAACTAGGCAAAGCGCGGCGTTGAGTTCCGCCACTCAACACGCAATGCCTCGAAAAAAGGCGGAAAGCGGGGACGGAGAAAGCAGGGACTAAGCAACGGAGTGTCTTAACACTAGGTTCCAATAGTTCCTGCAGTTCCCTCTGCCTACCCTGCCATGTGCGGGATAAAGCGTGAAGCTA
metulj_1200	40	258	0	1	0	2	1	4	5	3	6	1	0	0	3	3	3	4	3	0	1	GGCCAGTCGTGGCGCAGGGGCACAAGGTGTGACTGTAAACTCGACTGGTTGTGGGTTCGATCCCCACTCGAGGAAATGAAATATTTATTTAAATTTATATTTTCATTTCTTCGCTCTGGTGTCGAGGCAAAGCGCGGCGTTGAGTTCCGCCACTCAACACGCAATGCCTCCAGAATTCGGCGGAAAGTGGGGAACGGAGTGTCTTAACACTAGGTTCCCTCTGCCTACCCTGCTGTGTGCGGGATACAGCGTGAAGCT
metulj_1201	40	249	0	4	1	1	0	4	2	5	4	3	2	2	1	2	3	0	2	2	2	GCCAGTCGTGGCGCAGGGGCACAAGCGTGTGACTGTAAATGCGACAGGTTGTGGGTTTGATTCCCACTCGAGGAAATGAAATATTTAATATTTTAATTTCTTCGCTCTGGTGTCGAGGCAAAGCGCGGCGTTAAGTTCCGCCACTCAACACGCAATGCCTCCAGAATTTGGCGGAAAGTGGGGAACGGAGTGTCTTAACACTAGGTTCCCTCTGCCTACCCTGCTACATGCGGGATACAGCGTGAAGCT
metulj_1202	64	274	0	1	2	3	4	4	8	3	3	5	2	3	3	5	5	3	3	5	2	GCCAGTCGTGGCGCAGGGGCACAAACGTGCGACTGTAAACGCGACAGGTTGTGGGTTCGATTCCCACTCGAGGAAATAAAATATTTAATATTTTCATTTCCTCGCTCTGGTAACGAGGCAAAGCGCGGCGTTGAGTTCCGCCACTCAACACGCAATGCCTCCAGAATTCGGCGGAAAGTGGGGAACAAATGTCTTAATGGGAACGGAGTGTCTTAACACTAGGTTCCCAGGTTCCCTCTGCCTACCCTGCTATGTGCGGGATACAGCGTGAAGC
metulj_1203	47	260	0	0	0	1	3	0	8	2	5	2	5	3	0	0	2	5	10	1	0	AGGCCAGTCGTGGCGCAGTGGCACAAAGTGTGACTATAAAACCGACTGGTTGTGGGTTCGATCCCCACTCGAGGAGATGAAATATTTACTTAAATTTATATTTCCATTTCTTCGCTCTGGTGTCGAGGCAAAGCGCGGCGTTGAGTTCTGCCACTCAACACGCAATGCCTCCAGAATTCGGCAGAAAGTGGGGAACGGAGTGTCTTAACACTAGGTTCCCTCTGCCTACCCTGCTGTGTGCGGGATACAGCGTGAAGCTG
metulj_1204	89	245	0	0	0	8	7	1	0	5	4	2	8	10	2	6	2	10	13	4	7	GGCCGTCGTGGCGCAGGGGCACAAGGTGTGACTGTAAACGCGACGGTTGTGGGTTCGATTCCCACTCGAGGAAATTAAATATTTAATATTTTCATTTCTTCGCTCTGGTGTCAAGGCAAAGCGCGGCGTTGAGTTCCGCCACTCAACACGCAATGCCTCGAAAATTCGGCGGAAAGTGGGGAACGGAGTGTCTTAACACTAGGTTCCCTCTGCCTACCCTGCTATATGCGGGATACAGCGTGAAG
metulj_1205	34	252	0	1	0	2	2	3	9	1	0	0	3	2	1	2	0	3	2	3	0	CGTGGGCGCAGGGGCACAAAGTGTGACTGTAAACGCGACTGGTTGTGGGTTCGATCCCCACTCGAGGAAATGAAATATTTATTTAAATTTATATTTCCATTTCTTCGCTCTGGTGTCGAGGCAAAGCGCGGCGTTGAGTTCCGCCACTCAACACGCAATGCCTCCAGAATTCGGCGGAAAGTGGGGAACGGAGTGTCTTAACACTAGGTTCCCTCTGCCTACCCTGCTGTGTGCGGGATACAGCGTGAAGCT
metulj_1206	147	260	0	1	0	1	2	1	8	1	14	3	44	52	0	0	0	8	6	2	4	AGGCCGGTCGTGGCGCAGCGGCACGAGGTGTGACTGCAAAACCGACTGGTTGTGGGTTCGATCCCCACTCGAGGAGATGAAATATTTACTTAAATTTATATTTCCATTTCTTCGCTCTGGTGTCGAGGTTAAGCGCGGCGTTGAGTTCTGCCACTCAACACGCAATACCTCCAGAATTCGGCAGAAAGTGGGGAACGGAGTGTCTTAACACTAGGTTCCCTCTGCCTACCCTGCTGTGTGCGGGATACAGCGTGAAGCTG
metulj_1207	118	260	0	0	0	0	0	0	7	0	31	1	28	39	0	0	0	6	6	0	0	AGGCCAGTCGTGGCGCAGCGGCACGAAGTGTGACTGTAAAACCGACTGGTTGTGGGTTCGATCCCCACTCGAGGAGATGAAATATTTACTTAAATTTATATTTCCATTTCTTCGCTCTGGTGTCGAGGTTAAGCGCGGCGTTGAGTTCTGCCACTTAACACGCAATGCCTCCAGAATTCGGCAGAAAGTGGGGAACGGAGTGTCTTAACACTAGGTTCCCTCTGCCTACCCTGCTGTGTGCGGGATACAGCGTGAAGCTG
metulj_1208	27	260	0	0	0	0	1	0	3	0	5	0	6	4	0	0	0	3	3	0	2	AGGCCAGTCGTGGCGCAGCGGCACAAAGTGTGACTGTAAAACCGATTGGTTGTGGGTTCGATCCCCACTCGAGGAGATGAAATATTTACTTAAATTTATATTTCCATTTCTTCGCTCTGGTGTCGAGGCTAAGCGCGGCGTTGAGTTCTGCCACTCAACACGCAATGCCTCCAGAATTCGGCAGAAAGTGGGGAACGGAGTGTCTTAACACTAGGTTCCCTCTGCCTACCCTGCTGTGTGCGGGATACAGCGTGAAGCTG
metulj_1209	126	260	0	0	0	0	2	2	6	1	16	1	29	44	0	2	0	3	15	0	5	AGGCCAGTCGTGGCGCAGCGGCACGAGGTGTGACTGTAAAACCGACTGGTTGTGGGTTCGATCCCCACTCGAGGAGATGAAATATTTACTTAAATTTATATTTCCATTTCTTCGCTCTGGTGTCGAGGTTAAGCGCGGCGTTGAGTTCTGCCACTCAACACGCAATGCCTCCAGAATTCGGCAGAAAGTGGGGAACGGAGTGTCTTAACACTAGGTTTCCTCTGCCTACCCTGCTGTGTGCGGGATACAGCGTGAAGCTG
metulj_1210	24	258	1	0	0	0	3	0	5	0	1	1	2	3	0	0	0	4	3	0	1	GCCAGTCGTGGCGCAGGGGCACAAAGTGTGACTGTAAAACCGACTGGTTGTGGGTTCGATCTCCACTCGAGGAAATGAAATATTTATTTAAATTTATATTTTCATTTCTTCACTCTGGTGTAGAGGCAAAGCGCGGCGTTGAGTTCTGCCACTCAACACGCAATGCCTCCAGAATTCGGCGGAAAGTGGGGAACGGAGTGTCTTAACACTAGGTTCCCTCTGCCTACCCTGCTGTGTGCGGGATACAGCGTGAAGCTG
metulj_1211	83	258	0	0	0	6	20	7	3	6	0	8	1	0	6	6	5	1	1	5	8	AGGCCGTCGTGGCGCAGCGGTACAAGGGTGTGACTGTAACGCGACGGTTGTGGGTTCGATCCCCACTCGAGGAAGTGAAATATTTATTTACGTTTATATTTCCATTTCTTCGCTCTGGTGTCGAGGCAAAGCGCGGCGTTGAGTTCTGCCACTCAACACGCAATGCCTCCAGAATTCGGCAGAAAGTGGGGAACGGAGTGTCTTAACACTAGGTTCCCTCTGCCTACCCTGCTGTGTGCGGGATACAGCGTGAAGCTG
metulj_1212	31	248	0	12	1	1	1	0	2	1	2	1	2	3	1	0	0	1	2	1	0	GCCAGTCGTGGCGCAGGGGCACAAGCGTGTGACTGTAAACGCGACGGTTGTGGGTTCGATTCCCACTCGAGGAAAGGAAATATTTAATATTTTCATTTTCTCGCTCTGGTATCGAGGCAAAGCGCGGCGTTAAGTTCCGCCACTTAACACGCAATGCCTCCAGAATTCGGCGGAAAATGGGGAACGGAGTGTCTTAACACTAGGTTCCCTCTGCCTACCCTGCTATGTGCGGGATACAGCGTGAAGCT
metulj_1213	703	248	0	0	1	36	125	37	22	32	18	31	9	12	23	22	34	10	14	37	240	AGGCCGTCGTGGCGCAGCGGCACAAGGGTGTGACTGTAACGCGACGGTTGTGGGTTCGATCCCCACTCGAGGAAGTGAAATATTTATTTACGTTTATATTTCCATTTCTTCGCTCTGGTGTCGAGGCAAAGCGCGGCGTTGAGTTCTGCCACTCAACACGCAATGCCTCCAGAAAGTGGGGAACGGAGTGTCTTAACACTAGGTTCCCTCTGCCTACCCTGCTGTGTGCGGGATACAGCGTGAAGCTG
metulj_1215	92	264	0	1	5	2	3	6	6	6	6	5	5	8	4	6	5	2	11	5	6	GTCGTGGCGCAGGGGCACAAGCGTGCGACTGTAAACGCGACGGTTGTGAGTTCGATTCCCACTCGAGGAAATTAAATATTTAATATTTTCATTTCCTCGCTCTGGTAACGAGGCAAAGCGCGGCGTTGAGTTCCGCCACTCAACACGCAATGCCTCCAGAATTCGGCGGAAAGTGGGAAACGGACTTAATGGGAACGGAATGTCTTAACACTAGGTTCCCAGGTTCCCTCTGCCTACCCTGCTATGTGCGGGATACAGCGTGAA
metulj_1216	69	258	0	0	0	2	2	2	15	0	11	1	9	11	1	1	0	5	7	1	1	AGGCCAGTCGTGGCGCAGGGGCACAAAGTGTGACTGTAAACGCGACTGGTTGTGGGTTCGATCCCCACTCGAGGAAATGAAATATTTACTTAAATTTATATTTTCATTTCTTCGCTCTGGTGTCGAGGCAAAGCGCGGCGTTGAGTTCCGCCACTCAACACGCAATGCCTCCAAAATTCGGCGGAAAGTGGGGAACAGAGTGTCTTAACACTAGGTTCCCTCTGCCTACCCTGCTGTGTGCGGGATACAGCGTGAAGC
metulj_1217	50	255	0	0	0	0	6	4	1	3	1	1	0	0	1	2	5	0	0	4	22	AGGCCGTCGTGGCGCAGCGGCACAAGGTGTGACTGTAACGCGACGGTTGTGGGTTCGATCCCCACTCGAGGAAGTGAAATATTTATTTACGTTTATATTTCCATTTCTTCGCTCTGGTGTCGAGGTAAAGCGCGGCGTTGAGTTCTGCCACTCAACACACAATGCCTCCAGAATTCGGCAGAAAGTGGGGAACGGAGTGTCTTAACACTAGGTTCCCTCTGCCTACCCTGCTGTGTGCGGGATACAGCGTGAAGC
metulj_1218	98	259	1	0	0	3	6	2	6	1	15	1	11	7	0	2	1	9	26	3	4	AGGCCAGTCGTGGCGCAGTGGCACAGGGTGTGACTGTAAAATCGACTGGTTGTGGGTTCGATCCCCACTCGAGGAGATGAAATATTTATTTAAATTTATATTTCCATTTCTTCGCTCTGGTGTCGAGGCAAAGCGCGGCGTTGAGTTCTGCCACTCAACACGCAATGCCTCCAAAATTCGGCAGAAAGTGGGGAACGGAGTGTCTTAACACTAGGTTCCCTCTGTCTACCCTGCTGTGTGCGGGATACAGCGTGAAGCT
metulj_1219	48	277	0	0	3	1	2	4	3	4	3	3	2	4	2	2	5	3	2	3	2	GGCCAGTCGTGGCGCAGGGGCACAAGCGTGCGACTGTAAACGCGACAGGTTGTGGGTTCGATTCCCACTCGAGGAAATGAAATATTTAATATTTTCATTTCTTCGCCCTGGTATCGAGGCAAAACGCGGCGTTGAGTTCCGCCACTCAACATGCAATGCCTCAAGAATTCGACGGAAAGTGGGGAACGGAAGTGTCTTAATGAGAACGGAGTGTCTTAACACTAGGTTCCCAGGTTCCCTCTGCCTACCCTGCTATGTGCGGGATACAGCGTGAAGC
metulj_1220	43	262	0	0	1	1	4	1	4	2	1	4	4	2	3	4	1	2	4	3	2	GCAGTCGTGGCGCAGGGGCACAAGCGTGTGACTGTAAACGCGACAGGTTGTGGGTTCGATTCTCACTCGAGGAAATTAAATATTTAATATTTTAATTTCTTCGCTCTGGTGTCAAGGCAAAGCGCGACATTGAGTTCCGCCACTCAACACGCAATGTCTCCAGAATTCGGCGGAAAGTGGGGAACGGATGTGTCTTAATGGGAACGAAGTGTCTTAACACTAGGTTCCCAGGTTTCCTCTGCCTACCCTGCTATGTGCGGGA
metulj_1222	227	256	0	0	0	17	8	17	14	17	12	22	16	16	14	12	11	15	10	16	10	AGGCCGTCGTGGCGCAGGGGCACAAGGGTGTGACTGTAACGCGACGGTTGTGGGTTCGATCCCCACTCGAGGGAATGAATTATTATTTATTAATATTTTCATTTCTTCGCTCTGGCACCAAGGCAAAAGCCCGGCGTTGAGTTCCACCACTCAACACGCAATGCCTCGAAAAATTCGGCGGAAAGTGGGGAACGGAGTGTCTTAACACTAGATTCCCTCTGCCTACCCTGCTGTATGCGGGATACAGCGTGAAGCT
metulj_1223	43	261	0	2	0	0	1	1	3	1	8	1	6	9	2	1	1	2	3	1	1	GAGGCCAGTCGTGGCGCAGGGGCACAAAGTGTGACTGTAAAACCGACTGGTTGTGGGTTCGATCCCCACTCGAGGAGATGAAATATTTATTTAAATTTATATTTCCATTTCTTCGCTCTGGTGTCGAGGCAAAGCACGGCGTTGAGTTCTGCCACTCAACACGCAATGCCTCCAGAATTCGGCAAAAAGTGGGGAACGGAGTGTCTTAACACTAGGTTCCCTCTGCCTACCCTGCTGTGTGCGGGATACAGCGTGAAGCTG
metulj_1224	47	260	0	1	0	2	2	3	6	1	3	1	3	10	1	3	4	1	4	2	0	AGGCCAGTCGTGGCGCAGGGGCACAAAGTGTGACTGTAAAACCGACTGGTTGTGGGTTCGATCCCCACTCGAGGAAATGAAATATTTATTTAAATTTATATTTTCATTTCTTCGCTCTGGTGTCGAGGCAAAGCGCGGTGTTGAGTTCTGCCACTCAACACGCAATGCCTCCAGAATTCGGCAGAAAGTGGGGAACGGAGTGTCTTAACACTAGGTTCCCTCTGCCTACCCTGCTGTGTGCGGGATACAGCGTGAAGCTG
metulj_1226	36	261	0	0	0	0	1	0	7	1	2	0	6	7	0	0	0	6	5	1	0	GAGGCCAGTCGTGGCGCAGCGGCACAAAGTGTGACTGTAAAACCGACTGGTTGTGGGTTCGATCCCCACTCGAGGAGATGAAATATTTACTTAAATTTATATTTCCATTTCTTCGCTCTGGTGTCGAGGCAAAGCGCGGCGTTGAGTTCTGCCACTCAATACGCAATGCCTCCAGAATTCGGCAGAAAGTGGGGAACGGAGTGTCTTAACACTAGGTTCCCTCTGCCTACCCTGCTGTGTGCGGGATACAGCGTGAAGCTG
metulj_1227	136	261	0	0	0	0	5	1	37	0	21	0	11	18	0	0	2	18	19	0	4	AGGCCAGTCGTGGCGCAGCGGCACAAAGTGTGACTGTAAAACCGACTGGTTGTGGGTTCGATCCCCACTCGAGGAGATGAAATATTTACTTAAATTTATATTTCCATTTCTTCGCTCTGGTGTCCAGGCAAAAGCGCGGCGTTGAGTTCTGCCACTCAACACGCAATGCCTCCAGAATTCGGCAGAAAGTGGGGAACGGAGTGTCTTAACACTAGGTTCCCTCTGCCTACCCTGCTGTGTGCGGGATACAGCGTGAAGCTG
metulj_1228	26	251	0	0	1	0	3	0	1	1	1	1	2	3	0	1	1	2	6	0	3	GGCCGTCGTGGCGCAGGGGCACAAGAGTGTGACTGTAAACGCGACGGTTGTGGGTTCGATTCCCACTCGAGGAAATGAAATATTATTTATTAATATTTTCATTTCTTCGCTCTGGTACCAAGGCAAAGCGCGGCGTTGAGTTCCGCCACTCAACACGCAATGCCTTGAAAATTCGGCGGAAAGTGAGGAACGGAGTGTCTTAACACTAGGTTCCCTCTGCCTACCCTGCTATGTGCGGGATACAGCGTGAA
metulj_1229	29	260	0	0	0	0	0	2	4	0	4	0	4	5	0	0	2	3	4	1	0	AGGCCAGTCGTGGCGCAGGGGCACAAAGTGTGACTGTAAAACCGACTGGTTGTGGGTTCGATCCCCACTCGAGGAGATGAAATATTTACTTAAATTTATATTTCCATTTCTTCGCTCTGGTGTCGAGGCAAAGCGCGGCGTTGAGTTCTGCCACTCAACACGCAATGCCTCCAGAATTCGGCAGAAAGTGAGGAACGGAGTGTCTTAACACTAGGTTCCCTCTGCCTACCCTGCTGTGTGCGGGATACAGCGTGAAGCTG
metulj_123	603	242	0	436	2	4	10	6	11	5	24	3	14	12	4	8	9	17	19	8	11	GCCAGTCGTGGCGCAGTGGCACAAGCGTGTGACTGTAAACGACTGGTTGTGGGTTCGATTCCCACTCGAGGAGTGGAAATATTTAATATTTTCTTCGCTCTGGTGTCGAGGCAAAGCGCGGCGTTAAGTTCCGCCACTTAACACGCAATGCCTCCGAATTCGGCGGAAAGTGGGGAACGGAGTGTCTTAACACTAGGTTCCCTCTGCCTACCCTGCTGTGTGCGGGATACAGCGTGAAGCTA
metulj_1231	28	258	0	1	0	2	1	0	1	1	3	1	6	1	0	2	1	3	2	0	3	AGGCCGTCGTGGCGCAGCGGCACAAGGTGTGACTGTAAACGCGACTGGTTGTGGGTTCGATTCCCACTCGAGGAAATGAAATATTTATTTAAATTTATATTTTCATTTCTTCGCTCTGGTGTCGAGGCAAAGCGCGGCGTTGAGTTCTGCCACTCAATACGCAATGCCTCCAGAATTCGGCGGAAAGTGGGGAACGGAGTGTCTTAACACTAGGTTCCCTCTGCCTACCCTGCTGTGTGCGGGATACAGCGTGAAGCT
metulj_1232	124	244	0	0	4	8	8	4	10	7	12	3	8	7	5	8	6	11	7	3	13	GAGTCGTGGCGCAGGGGCACAAGGTGTACTGTAAACGCGACAGGTTGTGGGTTCGATTCCCACTCGAGGAAATGAAATATTTAATATTTTCATTTCTTTGCTCTGGTAACGAGGCAAAGCGCGGCGTTGAGTTCCGCCACTCAACACGCAATGCCTCCAGAATTCGGTGAAAAGTGGAGAACGGAGTGTCTTAACACTAGGTTCCCTCTGCCTACCCTGCTATGTGCGGGATACAGCGTGAAGC
metulj_1233	568	258	0	0	1	6	51	8	0	10	0	8	1	0	7	5	12	0	0	5	454	AGGCCGTCGTGGCGCAGCGGCACAAGGGTGTGACTGTAACGCGACGGTTGTGGGTTCGATCCCCACTCGAGGAAGTGAAATATTTATTTACGTTTATATTTCCATTTCTTCGCTCTGGTGTCGAGGTAAAGCGCGGCGTTGAGTTCTGCCACTTAACACGCAATGCCTCCAGAATTCGGCAGAAAGTGGGGAACGGAGTGTCTTAACACTAGGTTCCCTCTGCCTACCCTGCTGTGTGCGGGATACAGCGTGAAGCTG
metulj_1234	169	259	0	0	4	2	8	5	32	3	19	2	17	16	3	4	1	19	19	8	7	AGGCCAGTCGTGGCGCAGGGGCACAAAGTGTGACTGTAAACGCGACTGGTTGTGGGTTCGATCCCCACTCGAGGAAATGAAATATTTATTTAAATTTATATTTCCGTTTCTTCGCTCTGGTGTCAAGGCAAAGCGCGGCGTTGAGTTCCGCCACTCAACACGCAATGCCTCCAGAATTCGGCGGAAAGTGGGGAACGGAGTGTCTTAACACTAGGTTCCCTCTGCCTACCCTGCTGTGTGCGGGATACAGCGTGAAGCT
metulj_1235	28	253	0	0	0	0	0	0	4	1	1	2	1	3	1	3	1	6	2	1	2	TCGTGGCGCAGGGGCACAAAGTGTGACTGTAAACGCGACTGGTTGTGGGTTCGATCCCCACTCGAGGAAATGAAATATTTATTTAAATTTATATTTTCATTTCTTCGCTCTGGTGTCGAGGCAAAGCGCGGCGTTGAGTTCCGCCACTTAACACGCAATGCCTCCAGAATTCGGCGGAAAGTGGGAAACGGAGTGTCTTAACACTAGGTTCCCTCTGCCTACCCTGCTGTGTGCGGGATACAGCGTGAAGCTG
metulj_1236	91	261	0	0	0	2	3	0	15	0	14	1	16	16	1	2	0	8	11	1	1	GAGGCCAGTCGTGGCGCAGGGGCACAAAGTGTGACTGTAAAACCGACTGGTTGTGGGTTCGATCCCCACTCGAGGAGATGAAATATTTACTTAAATTTATATTTCCATTTCTTCGCTCTGGTGTCGAGGCAAAGCGCGGCGTTGAGTTCTGCCACTCAACACGCAATGCCTCCAGAATTCGGCAGAAAGTGGGGAACGGAGTGTCTTAACACTAAGTTCCCTCTGCCTACCCTGCTGTGTGCGGGATACAGCGTGAAGCTG
metulj_1238	83	257	0	0	1	5	1	6	8	5	7	3	8	7	4	3	6	6	7	2	4	AGGCCAGTCGTGGCGCAGGGGCACAAGGTGTGACTGTAAACGCGACTGGTTGTGGGTTCGATCCCCACTCGAGGAAATGAAATATTTATTTAAATTTATATTTTAATTTCTTCGCTCTGGTGTCGAGGCAAAGCGCGGCGTTGAGTTCCGCCACTCAACACGCAATGCCTCCAGAATTCGGCGAAAAATGGGGAACGGAGTGTCTTAACACTAGGTTCCCTCTGCCTACCCTGCTGTGTGCGGGATACAGCGTGAAG
metulj_1239	53	259	0	0	0	1	1	1	4	0	6	2	6	7	1	1	3	7	9	2	2	GGCCAGTCGTGGCGCAGGGGCACAAAGTGTGACTGTAAAATCGACTGGTTGTGGGTTCGATCCCCACTCGAGAAAATGAAATATTTATTTACATTTATATTTTCATTTCTTCGCTCTGGTGTCGAGGCAAAGCGCGGCGTTGAGTTCCGCCACTCAACACGCAATGCTTCCAGAACTCGGCGGAAAATGGGGAACAGAGTGTCTTAACACTAGGTTCCCTCTGCCTACCCTGCTGTGTGCGGGATACAGCGTGAAGCTG
metulj_124	51	250	0	2	5	2	1	1	2	2	3	3	4	5	1	6	2	3	5	1	3	GGCCAGTCGTGGCGCAGGGGCACAAGCGTGTGACTGTAAACGCGACAGGTTGTGGGTTCGATTCCCACTCGAGGAAATGAAATATTTAATATTTTCATTTCTTCGCTCTGGTAACGAGGCAAAGCGCGGCGTTGAGTTCCGCCACTCAACACGCAATGCCTCCAGAATTCGGCGGAAAGTGGGGAACGGAGTGTCTTAACACTAGGTTCCCTCTGCCTACCCTGCTATGTGCGGGATACAGCGTGAAGCT
metulj_1240	24	258	0	0	0	1	1	0	3	0	2	1	1	2	1	0	1	2	2	4	3	GCCAGTCGTGGCGCAGCGGCACGAAGTGTGACTGTAAAACCGACTGGTTGTGGGTTCGATCCCCACTCGAGGAGATGAAATATTTATTTAAATTTATATTTCCATTTCTTCGCTCTGGTGTCGAGGCAAAGCGCGGCGTTGAGTTCTGCCACTCAACACGCAATGCCTCCAGAATTCGGCGGAAAGTGGGGAACGGAGTGTCTTAACACTAGGTTCCCTCTGCCTACCCTGATGTGTGCAGGATACAGCGTGAAGCTG
metulj_1241	240	265	0	0	12	11	12	15	17	12	24	13	9	18	3	16	10	20	21	11	16	CCGTCGTGGCGCAGGGGCACAAGCGTGCGACTGTAAACGCGACAGGTTTGGGTTCGATTCCCACTCGAGGAAATGAAATATTTAATATTTTCATTTCCTCGCTCTGGTAACGAGGCAAAGCGCGGCGTTGAGTTCCGCCACTCAACACGCAATGCCTCAAGAATTCAGCGGAAAGTGGGGAACGGAAGTATCTTAATGGGAATGGAGTGTCTTAACACTAGGTTCCCAGGTTCCCTCTGCCTACCCTGCTATGTGCGGGATACAG
metulj_1242	37	257	0	1	0	0	1	2	4	1	8	1	5	2	0	0	1	5	4	1	1	GCCAGTCGTGGCGCAGGGGCACAAAGTGTGACTGTAAAACCGACTGGTTGTGGGTTCGATCCCCACTCGAGGAGATGAAATATTTACTTAAATTTATATTTCAATTTCTTCGCTCTGGTGTCGAGGCAAAGCGCGGCGTTGAGTTCTGCCACTCAACACGCAATGCCTCCAGAATTCGGCAGAAAGTGGGGAACGGAGTGTCTTAACACTAGGTTCCCTCTGCCTACCCTGCTGTGTGCGGGATACAGCGTGAAGCT
metulj_1244	38	260	0	0	1	1	1	4	2	2	4	3	5	1	1	2	4	0	5	1	1	GAGGCCAGTCGTGGCGCAGGGGCACAAGGTGTGACTGTAAAACGACTGGTTGTGGGTTCGATCCCCACTCGAGGAAATGAAATATTTATTTAAATTTATATTTTCATTTCTTCGCTCTGGTGTCGAGGCAAAGCGCGGCGTTGAGTTCCGCCACTCAACACGCAATGCCTCCAGAATTCAGCGGAAAATGGGGAACGGAGTGTCTTAACACTAGGTTCCCTCTGCCTACCCTGCTGTGTGCGGGATACAGCGTGAAGCTG
metulj_1246	83	246	0	21	3	6	3	4	3	4	6	5	6	3	1	2	3	1	6	5	1	GCCAGTCGTGGCGCAGTGGCACAAGCGTGTGACTGTAAACGCGACGGTTGTGGGTTCGATTCCCACTCGAGGAATTGAAATATTTAATATTTTCATTTTTTCGCTCTGGTAACGAGACAAAGCGCGGCGTTAAGTTCCGCCACTCAACACACAATGCCTCAGAATTCGGCGGAAAGTGGGGAACGGAGTGTCTTAACACTAGGTTCCCTCTGCCTACCCTGCTATGTGCGGGATACAGCGTGAAGC
metulj_1248	1522	242	0	4	0	29	63	50	168	29	185	37	191	227	15	39	33	187	177	37	51	AGGCCAGTCGTGGCGCAGGGGCACAAAGTGTGACTGTAAAACCGACTGGTTGTGGGTTCGATCCCCACTCGAGGAAATGAAATATTTATTTAAATTTATATTTCCATTTCTTCGCTCTGGTGTTGAGTTCCGCCACTCAACACGCAATGCCTCCAGAATTCGGCGGAAAGTGGGGAACGGAGTGTCTTAACACTAGGTTCCCTCTGCCTACCCTGCTGTGTGCGGGATACAGCGTGAAGCTG
metulj_1249	91	264	0	0	0	2	6	2	9	2	6	6	12	22	0	3	1	4	14	0	2	AGGCCAGTCGTGGCGCAGCGGCACAAAGTGTGACTGTAAAACCGACTGGTTGTGGGTTCGATCCCCACTCGAGGAGATGAAATATTTACTTAAATTTATATTTCCATTTCTTCGCTCTGGTGTCGAGGCAAAGCGCGGCGTTGAGTTCTGCCACTCAACACGCAATGCCTCCAGAATTCGGCAGAAAGTGGGGAACGGAGTGTCTTAACACTAGGTTCCCTCTGCCTACCCTGCGTGCTGTGTGCGGGATACAGCGTGAAGCTG
metulj_125	115	248	0	80	2	2	0	2	2	2	0	2	2	1	3	1	3	2	6	3	2	GCCAGTCGTGGCGCAGTGGCACAAGCGTGTGACTGTAAACGACTGGTTGTGGGTTCGATTCCCACTCGAGGAGTGGAAATATTTAATATTTCCATTTTCTTCGCTCTGGTGTCGAGGTAAAGCGCGGCGTTAAGTTCCGCCACTTAACACGCAATGCCTCCGAATTCGGCGGAAAGTGGGGAACGGAGTGTCTTAACACTAGGTTCCCTCTGCCTACCCTGCTATGTGCGGGATACAGCGTGAAGCTA
metulj_1250	43	260	0	1	0	0	0	2	6	1	2	1	8	13	1	0	1	4	3	0	0	AGGCCAGTCGTGGCGCAGCGGCACGAAGTGTGACTGTAAAACCGACTGGTTGTGGGTTCGATCCCCACTCGAGGAGATGAAATATTTACTTAAATTTATATTTCCATTTCTTCGCTCTGGTGTCGAGGCTAAGCGCGGCGTTGAGTTTTGCCACTCAACACGCAATGCCTCCAGAATTCGGCAGAAAGTGGGGAACGGAGTGTCTTAACACTAGGTTCCCTCTGCCTACCCTGCTGTGTGCGGGATACAGCGTGAAGCTG
metulj_1252	28	260	0	0	0	0	2	0	8	0	4	0	2	5	1	1	0	2	3	0	0	GAGGCCAGTCGTGGCGCAGTGGCACAAAGTGTGACTGTAAAACCGACTGGTTGTGGGTTCGACCCCCACTCGAGGAGATGAAATATTTACTTAAATTTATATTTCCATTTCTTCGCTCTGGTGTCGAGGCAAAGCGCGGCGTTGAGTTCTGCCACTCAACACGCAATGCCTCCAGAATTCGGCAGAAAGTGGGGAACGGAGTGTCTTAACACTAGGTTCCCTCTGCCTACCCTGCTGTGTGCGGGATACAGCGTGAAGCT
metulj_1253	80	258	0	0	0	2	3	3	10	1	9	1	7	13	3	2	3	8	13	0	2	GCCAGTCGTGGCGCAGGGGCACAAAGTGTGACTGTAAACGCGACTGGTTGTGGGTTCGATCCCCACTCGAGGAAATGAAATATTTATTTAAATTTATATTTTCATTTCTTCGCTCTGGTGTCAAGGCAAAGCGCGGCGTTGAGTTCCGCCACTCAACACGCAATGCCTCCAGAATTCGGCGGAAAGTGGGGAACGGAGTGTCTTAACACTAGGTTCCCTCTGCCTACCCTGCTGTATGCGGGATACAGCGTGAAGCTG
metulj_1254	32	258	0	0	0	2	1	2	3	2	4	2	2	4	0	0	2	3	3	1	1	GGCCAGTCGTGGCGCAGGGGCACAAAGTGTGACTGTAAAAGCGACTGGTTGTGGGTTCGATCCCCACTCGAGGAGATGAAATATTTATTAAATTTATATTTTCATTTCTTCGCTCTGGTGTCGAGGCAAAGCGCGGCGTTGAGTTCCGCCACTCAACACGCAATGTCTCCAGAATTCGGCAGAAAGTGGGGAACGAAGTGTCTTAACATTAGGTTCCCTCTGCTTACCCTGCTGTGTGCGGGATACAGCGTGAAGCTG
metulj_1255	574	252	0	3	0	9	38	17	53	10	81	8	62	89	9	16	13	57	80	15	14	AGGCCAGTCGTGGCGCAGCGGCACAAAGTGTGACTGTAAAACCGACTGGTTGTGGGTTCGATCCCCACTCGAGGAGATGAAATATTTACTTAAATTTATATTTCCATTTCTTCTGTCGAGGCAAAGCGCGGCGTTGAGTTCTGCCACTCAACACGCAATGCCTCCAGAATTCGGCAGAAAGTGGGGAACGGAGTGTCTTAACACTAGGTTCCCTCTGCCTACCCTGCTGTGTGCGGGATACAGCGTGAAGCT
metulj_1256	38	259	0	0	1	0	8	2	1	4	1	4	2	0	1	0	1	1	1	2	9	GAGGCCGTCGTGGCGCAGCGGCACAAGGGTGTGACTGTAACGCGACGGTTGTGAGTTCGATCCCCACTCGAGGAAGTGAAATATTTATTTACGTTTATATTTCCATTTCTTCGCTCTGGTGTCGAGGCAAAGCGCGGCGTTGAGTTCTGCCACTCAACACGCAATGCCTCCAGAATTCGGCAGAAAGTGGGGAACGGAGTGTCTTAACACTAGGTTCCCTCTGCCTACCCTGCTGTATGCGGGATACAGCGTGAAGCTG
metulj_1257	62	260	0	1	0	2	0	0	3	1	11	3	9	11	0	2	0	11	5	1	2	GAGGCCAGTCGTGGCGCAGGGGCACAAAGTGTGACTGTAAAATCGACTGGTTGTGGGTTCGATCTCCACTCGAGGAAATGAAATATTTATTTAAATTTATATTTTCATTTCTTCGCTCTGGTGTCGAGGCAAAGCGCGGCGTTGAGTTCCGCCACTCAACACGCAATGCCTCCAGAATTCGGCGGAAAATGGGGAACGGAGTGTCTTAACACTAGGTTCCCTCTGCCTACCCTGCTGTGTGCGGGATACAGCGTGAAGCT
metulj_1258	96	257	0	0	0	0	3	1	0	2	0	1	0	0	2	2	0	0	0	3	82	AGGCCGTCGTGGCGCAGCGGCACAAGGTGTGACTGTAACGCGACGGTTGTGGGTTCGATTCCCACTCGAGGAAGTGAAATATTTATTTACGTTTATATTTCCATTTCTTCGCTCTGGTGTCGAGGTTAAGCGCGGCGTTGAGTTCTGCCACTCAATACGCAATGCCTCCAGAATTCGGCAGAAAGTGGGGAACGGAGTGTCTTAACACTAGGTTCCCTCTGCCTACCCTGCTGTGTGCGGGATACAGCGTGAAGCTA
metulj_1259	34	258	0	0	0	2	9	1	0	1	0	3	0	1	0	1	1	0	0	1	14	AGGCCGTCGTGGCGCAGCGGCACAAGGGTGTGACTGTAACGCGACGGTTGTGGGTTCGATCCCCACTCGAGGAAGTGAAATATTTATTTACGTTTATATTTCCATTTCTTGGCTCTGGTGTCGAGGCAAAGCGCGGCGTTGAGTTCTGCCACTCAACACGCAATGCCTCCAGAATTCGGCAGAAAGTGGGGAACGGAGTGTCTTAACACTAGGTTCCCTCTGCCTACCCTGCTGTGTGCGGGATACAGCGTGAAGCTG
metulj_126	41	246	0	0	0	5	3	1	2	4	1	3	2	1	2	4	3	0	4	4	2	CCAGTCGTGGCGCAGGGGCACAAGCGTGTGACTGTAAACGCGACAGGTTGTGGGTTCGATTCCCACTCGAGGAAATCAAATATTTAATATTTTCATTTCTTTGCTCTGGTATGGCAAAGCGTGGCGTTGAGTTCCGCCACTCAACACGCAATGCCTCCAGAATTCAGCGGAAAATGGAGAACAGAGTGTCTTAACACTAGGTTCCCTCTGCCTACCCTGCTATGTGCGGGATACAGCGTGAAGCTG
metulj_1260	521	267	0	1	0	6	17	10	67	6	49	6	84	90	10	2	6	67	68	19	13	GAGGCCAGTCGTGGCGCAGGGGCACAAAGTGTGACTGTAAAACCGACTGGTTGTGGGTTCGATCCCCACTCGAGGAGATGAAATATTTACTTAAATTTATATTTCCATTTCTTCGCTTTTTTTCTGGTGTCGAGGCAAAGCGCGGCGTTGAGTTCTGCCACTCAACACGCAATGCCTCCAGAATTCGGCAGAAAGTGGGGAACGGAGTGTCTTAACACTAGGTTCCCTCTGCCTACCCTGCTGTGTGCGGGATACAGCGTGAAGCTG
metulj_1261	252	258	0	2	0	6	14	3	20	5	79	3	23	16	6	5	1	14	42	3	10	GCCTGTCGTGGCGCAGTGGCACAGGGTGTGACTGTAAAATCGACTGGTTGTGGGTTCGATCCCCACTCGAGGAAATGAAATATTTACTTACATTTATATTTCCATTTCTTCGCTCTGGTGTCGAGGCAAAGCGCGGCGTTGAATTCTGCCACTCAACACGCAATGCCTCCAAAATTCGGCAGAAAGTGGGGAACGGAGTGTCTTAACACTAGGTTCCCTCTGCCTACCCTGCTGTGTGCGGGATACAGCGTGAAGCTG
metulj_1262	58	257	0	0	0	2	9	2	0	3	0	2	0	0	2	2	3	0	0	4	29	AGGCCGTCGTGGCGCAGCGGCACAAGGGTGTGACTGTAACGCGACGGTTGTGGGTTCGATCCCCACTCGAGGAAGTGAAATATTTATTTACGTTTATATTTCCATTTCTTCGCTCTGGTGTCGAGGTAAAGCGCGGCGTTGAGTTCTGCCACTCAACACGCAATGCCTCCAGAATTCGGCAGAAAATGGGGAACGGAGTGTCTTAACACTAGGTTCCCTCTGCCTACCCTGCTGTGTGCGGGATACAGCGTGAAGCT
metulj_1263	113	260	0	0	1	4	9	3	17	3	12	1	12	16	5	4	2	8	10	3	3	AGGCCAGTCGTGGCGCAGGGGCACAAAGTGTGACTGTAAACGCGACTGGTTGTGGGTTCGATCCCCACTCGAGGAAATGAAATATTTATTTAAATTTATATTTTCATTTCTTCGCTCTGGTGTCGAGGCAAAGCGCGGCGTTGAGTTCCGCCACTCAATACGCAATGCCTCCAGAATTCGGCGGAAAGTGGGGAACGGAGTGTCTTAACACTAGGTTTCCTCTGCCTACCCTGCTGTGTGCGGGATACAGCGTGAAGCTG
metulj_1264	40	245	0	0	0	3	0	3	1	3	2	5	2	3	3	5	4	1	2	2	1	AGGTCAGTCGTGGCGCAGGGGCACAAAGTGTGACTGTAAACGCGACTGGTTGTGGGTTCGATTCCCACTCGAGGAAATGAAATATTTAATATTTTTATTTCTTCGCTCTAGTATCGAGGCAAAGCGCGGCGTTGAGTTCCGCCACTCAACACGCAATGCCTCCAGAATTCGGCGGAAAGTGGGGAACGGAGTGTCTTAAAACACTAGGTTCCCTGTGCCTACCCTGCTATGTGCGGGATACAGCG
metulj_1265	38	259	0	1	0	2	3	1	2	1	4	1	6	6	0	1	1	2	5	1	1	AGGCCAGTCGTGGCGCAGGGGCACAAAGTGTGACTGTAAACCCGACTGGTTGTGGGTTCGATCCCCACTCGAGGAAATGAAATATTTATTTAAATTTATATTTCCATTTCTTCGCTCTGGTGTCGAGGCAAAGCGCGGCGTTGAGTTCCGCCACTCAACACGCAATGCCTCCAGAATTCGGCGGAAAGTGGGGAACGGAGTGTCTTAACACTAGGTTCCCTCTGCCTACCCTGCTGTGTGCGGGATACAGCGTGAAGCT
metulj_1266	33	257	0	0	0	2	4	2	0	1	2	0	0	2	4	2	3	0	1	3	7	AGGCCGTCGTGGCGCAGTGGCACAAGGGTGTGACTGTAACGCGACGGTTGTGGGTTCGATCCCCACTCGAGGAAATGAAATATTTATTTACATTTATATTTTCATTTCTTCGCTCTGGTGTCGAGGCAAAGCGCGGCGTTGAGTTCCGCCACTCAACACGCAATGCCTCCAGAATTCGGCAGAAAGTGGGGAACGGAGTGTTTTAACACTAGGTTCCCTCTGCCTACCCTGCTGTGTGCGGGATACAGCGTGAAGCT
metulj_1267	38	259	0	0	0	0	4	1	1	3	4	1	5	5	0	1	1	6	4	1	1	AGGCCAGTCGTGGCGCAGGGGCACAAAGTGTGACTGTAAACGCGACTGGTTGTGGGTTCGATCCCCACTCGAGGAAATGAAATATTTATTTAAATTTATATTTTCATTTCTTCGCTCTGGTGTCGAGGCAAAGCGCGGCGTTGAGTTCCGCCACTCAACACGCAATGCCTCCAGAATTCGGCGGAAAGTGTGGAACAGAGTGTCTTAACATTAGGTTCCCTCTGCCTACCCTGCTGTGTGCGGGATACAGCGTGAAGCT
metulj_1268	59	258	0	0	0	3	12	4	0	5	2	6	0	0	2	4	6	1	0	2	12	AGGCCGTCGTGGCGCAGCGGCACAAGGGTGTGACTGTAACGCGACGGTTGTGGGTTCGATCCCCACTCGAGGAAGTGAAATATTTATTTACGTTTATATTTCCATTTCTTCGCTCTGGTGTCGAGGCAAAGCGCGGCGTTGAGTTCTGCCACTCAACACGCAATGCCTCCAGAATTCAGCAGAAAGTGGGGAACGGAGTGTCTTAACACTAGGTTCCCTCTGCCTACCCTGCTGTGTGCGGGATACAGCGTGAAGCTG
metulj_127	63	252	0	33	0	3	0	3	2	2	1	1	5	1	1	3	1	0	4	2	1	GCCAGTCGTGGCGCAGTGGCACAAACGTGTGACTGTAAAACGACTGGTTGTGGGTTCGATTCCCACTCGAGGAGTGGAAATATTTAATATTTCCATTTTCTTCGCTCTGGTGTCGAGGCAAAGCGCGGCGTTAAGTTCCGCCACTTAACACGCAATGCCTCCAAATTCGGCGGAAAGTGGGGAACGGAGTGTCTTAACACTAGGTTCCCTCTGCCTACCCTCCTGCTGTGTGCGGGATACAGCGTGAAGCTA
metulj_1270	20	260	0	0	0	0	1	0	2	0	3	0	0	1	0	0	0	2	11	0	0	AGGCCAGTCGTGGCGCAGGGGCACAGGGTGTGACTGTGGGATCGACTGGTTGTGGGTTCGATCCCCACTCGAGGAGATGAAATATTTACTTAAATTTATATTTCCATTTCTTCGCTCTGGTGTCGAGGCAAAGCGCGGCGTTGAGTTCTGCCACTCAACACGCAATGCCTCCAAAATTCGGCAGAAAGTGGGGAACGGAGTGTCTTAACACTAGGTTCCCTCTGCCTACCCTGCTGTGTGCGGGATACAGCGTGAAGCTA
metulj_1271	325	258	0	0	0	7	19	3	0	5	0	2	0	1	1	4	5	0	0	2	276	AGGCCGTCGTGGCGCAGCGGCACAAGGGGGTGACTGTAACGCGACGGTTGTGGGTTCGATCCCCACTCGAGGAAGTGAAATATTTATTTACGTTTATATTTCCATTTCTTCGCTCTGGTGTCGAGGTAAAGCGCGGCGTTGAATTCTGCCACTCAACACGCAATGCCTCCAGAATTCGGCAGAAAGTGGGGAACGGAGTGTCTTAACACTAGGTTCCCTCTGCCTACCCTGCTGTGTGCGGGATACAGCGTGAAGCTG
metulj_1272	32	255	0	0	1	0	3	0	2	1	2	2	2	3	1	2	2	3	4	2	2	CAGTCGTGGCGCAGGGGCACAACGTGTGACTGTAAACACGACTGGTTGTGGGTTCGATCCCCACTCGAGGAAATGAAATATTTATTTAAATTTATATTTTCATTTTTTCGCTCTGGTGTCGAGGCAAAGCGCGGCGTTGAGTTCCACCACTCAACACGCAATGCCTCCAGAATTCGGCGGAAAGTGGGGAACGGAGTGTCTTAACACTAGGTTCCCTCTGCCTACCCTGCTGTGTGCGGGATACAGCGTGAAGCT
metulj_1273	37	257	0	1	0	0	8	0	1	0	0	1	0	0	1	2	0	0	0	1	22	AGGCCGTCGTGGCGCAGCGGCACAAGGGTGTGACTGTAACGCGACGGTTGTGGGTTCGATCCCCACTCGAGGAAGTGAAATATTTATTTACGTTTATATTTCCATTTCTTCGCTCTGGTGTCGAGGTAAAGCGTGGCGTTGAGTTCTGCCACTCAACACGCAATGCCTCCAAAATTCGGCAGAAAGTGGGGAACGGAGTGTCTTAACACTAGGTTCCCTCTGCCTACCCTGCTTTGTGCGGGATACAGCGTGAAGCT
metulj_1276	67	254	0	0	0	4	5	4	6	3	4	4	3	3	3	6	2	5	8	4	3	GCAGTCGTGGCGCAGGGGCACAAATTGACTGTAAACGCGACTGGTTGTGGGTTCGATCCCCACTCGAGGAAATGAAATATTTATTTAAATTTATATTTCCATTTCTTCGCTCTGGTGTCGAGGCAAAGCGCGGCGTTGAGTTCCGCCACTCAACACGCAATGCCTCTAGAATTCGGCGGAAAGTGGGGAACGGAGTGTCTTAACACTAGGTTCCCTCTGCCTACCCTGCTGTGTGCGGGATACAGCGTGAAGCT
metulj_1277	75	260	0	0	0	2	3	3	14	3	10	2	8	8	1	1	1	6	6	2	5	AGGCCAGTCGTGGCGCAGGGGCACAAAGTGTGACTGTAAAATCGACTGGTTGTGGGTTCGATCCCCACTCGAGGAAATTAAATATTTATTTAAATTTATATTTTCATTTCTTCGCTCTGGTGTCGAGGCAAAGCGCGGCGTTGAGTTCCGCCACTTAACACGCAATGCCTCCAAAACTCGGCGGAAAGTGGGGAACGGAGTGTCTTAACACTAGGTTCCCTCTGCCTACCCTGCTGTGTGCGGGATACAGCGTGAAGCTG
metulj_1278	245	242	0	2	3	14	11	12	17	10	18	18	17	23	11	16	22	16	18	13	4	GCCGTCGTGGCGCAGTGGCACAGCGTGTGACTGTAAACGCGACGGTTGTGGGTTCGATTCCCACTCGGGGGAATGAATTATTTAATATTTTCATTTCCTCGCTCTGGTAACAAGACAAAGCGCGGCGTTGAGTTCCGCCACTCAACACGCAATGTCTCGAAAATTCGGCGGAAAGTGGGGAACGGAGTATCTTAACACTAGGTTCCCTCTGCCTACCCTGCTATATGCGGGATACAGCGTGA
metulj_1279	33	260	0	0	0	0	0	1	12	0	8	0	2	2	1	0	0	3	3	1	0	GAGGCCAGTCGTGGCGCAGCGGCACGAAGTGTGACTGTAAAGCCGACTGGTTGTGGGTTCGATCCCCACTCGAGGAGATGAAATATTTACTTAAATTTATATTTCCATTTCTTCGCTCTGGTGTCGAGGTAAAGCGCGGCGTTGAGTTCTGCCACTCAACACGCAATGCCTCCAGAATTCGGCAGAAAGTGGGGAACGGAGTGTCTTAACACTAGGTTCCCTCTGCCTACCCTGCTGTGTGCGGGATACAGCGTGAAGCT
metulj_128	431	248	0	392	0	0	3	1	4	0	7	1	1	3	0	4	2	5	7	0	1	GCCAGTCGTGGCGCAGTGGCACAAACGTGTGACTGTAAACGACTGGTTGTGGGTTCGATTCCCACTCGAGGAGTGGAAATATTTAATATTTCCATTTTCTTCGCTCTGGTGTCGAGGCAAAGCGCGGCGTTAAGTTCCGCCACTTAACACGCAATGCCTCCGAATTCGGCGGAAAGTAGGGAACGGAGTGTCTTAACACTAGGTTCCCTCTGCCTACCCTGCTGTGTGCGGGATACAGCGTGAAGCTA
metulj_1280	92	259	0	3	0	1	8	1	6	2	9	2	10	8	0	4	3	16	16	0	3	GGCCAGTCGTGGCGCAGGGGCACAAAGTGTGACTGTAAAATCGACTGGTTGTGGGTTCGATCCCCACTCGAGGAAATGAAATATTTATTTAAATTTATATTTTCATTTCTTTGCTCTGGTGTCGAGGCAAAGCGCGGCGTTGAGTTCCGCCACTCAACACGCAATGCCTCCAGAATTCGGCGGAAAGTGGGGAACGGAGTGTCTTAACACTAGGTTCCCTCTGCCTACCCTGCTGTGTGCGGGATACAGCGTGAAGCTG
metulj_1281	85	259	0	0	0	3	2	0	11	1	14	1	14	13	0	0	0	9	13	1	3	GGCCAGTCGTGGCGCAGAGGCACAAAGTGTGACTGTAAAATCGACTGGTTGTGGGTTCGATCCCCACTCGAGGAAATGAAATATTTATTTACATTTATATTTTCATTTCTTCGCTCTGGTGTCGAGGCAAAGCGCGGCGTTGAGTTCCGCTACTCAACACGCAATGCCTCCAGAATTCGGCGGAAAGTGGGGAACGGAGTGTCTTAACACTAGGTTCCCTCTGCCTACCCTGCTGTGTGCGGGATACAGCGTGAAGCTG
metulj_1282	744	253	0	1	0	6	31	9	96	6	114	7	105	118	9	5	10	77	120	13	17	AGGCCAGTCGTGGCGCAGGGGCACAAAGTGTGACTGTAAAACCGATTGGTTCGATCCCCACTCGAGGAGATGAAATATTTACTTAAATTTATATTTCCATTTCTTCGCTCTGGTGTCGAGGCAAAGCGCGGCGTTGAGTTCTGCCACTCAACACGCAATGCCTCCAGAATTCGGCAGAAAGTGGGGAACGGAGTGTCTTAACACTAGGTTCCCTCTGCCTACCCTGCTGTGTGCGGGATACAGCGTGAAGCTG
metulj_1283	56	241	0	0	1	4	3	2	4	6	2	7	1	1	3	4	4	1	5	4	4	GCCGTCGTGGCGCAGCGGCACAACGTCTGACTGTAAACGCGACGGTTGTGGGTTCGATACCCACTCGAAGTGAAATATTTTATTTTCATTTCCTCGCTCTGGTAACAAGACAAAGCGCGGCGTTGAGTTCTGCCACTCAACACGCAATGTCTCCAAAATTGGGCGGAAAGTGGGAAACGGAGTGTCTTAACACTAGGTTCCCTCTGCCTACCCTGCTATATGCGGGATACAGCGTGAAGCT
metulj_1284	29	239	1	1	0	4	2	2	2	5	0	0	1	1	4	1	1	1	0	2	1	GTCGTGCGCAGGGGCACATGACTGTAAACACGACGGTTGTGGGTTCAATTCCCACTCGAGGAATGAATTATTCGTAAATTTATATTTTCATTTTTTCGCTCTGGCAACAAGGCAAAGCACGGTTGAGTTCCGCCACTAATTCACAATGTCTCGATAATTCGGCGGAAAGTGGGGAACGGAGTGTTTTAACACTAGGTTCCCTCTGCCTACCCTGCTGTATGCGGGATACAGCGTGAAGC
metulj_1285	41	260	0	0	0	1	0	1	9	0	5	0	4	7	0	0	0	3	11	0	0	AGGCCAGTCGTGGCGCAGGGGCACAAAGTGTGACTGTAAAATCGACTGGTTGTGGGTTCGATCCTCACTCGAGGAAATGAAATATTTATTTACATTTATATTTTCATTTCTTCGCTCTGGTGTCGAGGCAAAGCGCGGCGTTGAGTTCCGCCACTCAACACGCAATGCCTCCAGAACTCAGCGGAAAGTGGGGAACGGAGTGTCTTAACACTAGGTTCCCTCTGCCTACCCTGCTGTGTGCGGGATACAGCGTGAAGCTG
metulj_1286	21	261	0	0	0	0	0	0	3	0	3	0	2	1	0	0	0	6	6	0	0	GAGGCCAGTCGTGGCGCAGGGGCACAAAGTGTGACTGTAAAACCGACTGGTTGTGGGTTCGATCCCCACTCGAGGAGATGAAATATTTACTTAAATTTATATTTCCATTTCTTCGCTCTGGTGTCGAGGCAAAGCGCGGCGTTGAGTTCTGCCACTCAACACGCAATGCCTCCAGAATTCGGCAGAAAGTGGGGAATGGAGTGTCTTAACACTAGGTTCCCTCTGCCTACCCTGCTGTGTGCGGAATACAGCGTGAAGCTG
metulj_1287	46	259	0	0	0	4	0	1	4	2	7	3	7	2	2	2	0	5	4	1	2	GGCCAGTCGTGGCGCAGGGGCACAAAGTGTGACTGTAAAAGCGACTGGTTGTGGGTTCGATCCCCACTCGAGGAAATGAAATATTTATTTATATTTTCATTTCTTCGCTCTGGTGTCGAGGCAAAGCGCGGCGTTGAGTTCCGCCACTCAACACGCAATGCCTCCAGAATTCGGCGGAAAGTGGGGAACGAAGTGTCTTAACACTAGGTTCTAGGTTCCCTCTGCCTACCCTGCTGTGTGCGGGATACAGCGTGAAGCT
metulj_1289	42	261	0	0	0	1	2	1	5	1	3	1	2	5	0	3	2	6	9	1	0	GAGGCCAGTCGTGGCGCAGGGGTACAAAGTGTGACTGTAAACGCGACTGGTTGTGGGTTCGATCCCCACTCGAGGAAATGAAATATTTATTTAAATTTATATTTCCATTTCTTCGCTCTGGTGTCGAGGCAAAGCGCGGCGTTGAGTTCTGCCACTCAACACGCAATGCCTCCAGAATTCGGCGGAAAGTGGGGAACGGAGTGTCTTAACACTAGGTTCCCTCTGCCTACCCTGCTGTGTGCGGGATACAGCGTGAAGCTG
metulj_129	34	260	0	0	0	0	3	0	4	0	5	0	8	7	0	0	0	2	4	0	1	AGGCCAGTCGTGGCGCAGGGGCACAAAATGTGACTGTAAAACCGACTGGTTGTGGGTTCGATCCCCACTCGAGGAGATGAAATATTTACTTAAATTTATATTTCCATTTCTTCGCTCTGGTGTCGAGGCAAAGCGCGGCGTTGAGTTCTGCCACTCAACACGCAATGCCTCCAGAATTCAGCAGAAAGTGGGGAACGGAGTGTCTTAACACTAGGTTCCCTCTGCCTACCCTGCTGTGTGCGGGATACAGCGTGAAGCTG
metulj_1290	52	258	0	0	0	1	6	1	7	1	4	1	7	4	1	0	1	8	6	2	2	GGCCAGTCGTGGCGCAGGGGCACAAAGTGTGACTGTAAAAGCGACTGGTTGTGGGTTCGATCCCCACTCGAGGAAATGAAATATTTATTTAAATTTATATTTTCATTTCTTCGCTCTGGTGTCGAGGCAAAGCGCGGCGTTGAGTTCCGCCACTCAACACGCAATGCCTCCAGAATTCAGCGGAAAGTGGGGAACGGAGTGTCTTAATACTAGGTTCCCTCTGCCTACCCTGCTGTGTGCGGGATACAGCGTGAAGCT
metulj_1291	24	260	0	0	0	0	0	0	0	1	2	0	6	9	0	0	1	1	2	1	1	GAGGCCAGTCGTGGCGCAGCGGCACAAGGTGTGACTGTAAAACCGACTGGTTGTGGGTTCGATCCCCACTCGAGGAGATGAAATATTTACTTAAATTTATATTTCCATTTCTTCGCTCTGGTGTTGAGGTTAAGCGCGGCGTTGAGTTCTGCCACTCAACACGCAATGCCTCCAGAATTCGGCAGAAAGTGGGGAACGGAGTGTCTTAACACTAGGTTCCCTCTGCCTACCCTGCTGTGTGCGGGATACAGCGTGAAGCT
metulj_1293	79	261	0	0	0	1	6	0	14	1	8	0	7	10	0	4	0	12	12	1	3	AGGCCAGTCGTGGCGCAGGGGCACAAAGTGTGACTGTAAAACCGACTGGTTGTGGGTTCGATCCCCACTCGAGGAGATGAAATATTTACTTAAATTTATATTTCCATTTCTTCGCTCTGGTGTCGAGGCAAAAGCGCGGCGTTGAGTTCTGCCACTCAACACGCAATGCCTCCAGAATTCGGCAGAAAGTGGGGAACGGAGTGTCTTAACACTAGGTTCCCTCTGCCTACCCTGCTGTGTGCGGGATACAGCGTGAAGCTG
metulj_1295	39	250	0	0	0	1	1	2	5	2	4	3	3	3	4	3	4	1	0	1	2	TCGTGGCGCAGGGGCACAAAGTGTGACTGTAAACGCGACTGGTTGTGGGTTCGATCCCCACTCGAGGAAATGAAATATTTATTTAAATTTATATTTTCATTTCTTCGTTCTGGTGTCGAGGCAAAGCGCGGCGTTGAGTTCTGCCACTCAACACGCAATGCCTCCAGAATTCGGCGGAAAGTGGGGAACGGAGTGTCTTAACACTAGGTTCCCTCTGCCTACCCTGCTGTGTGCGGGATACAGCGTGAAG
metulj_1296	54	259	0	0	0	1	3	1	6	0	4	0	8	10	1	1	1	7	5	2	4	AGGCCAGTCGTGGCGCAGGGGCACAAAGTGTGACTGTAAAATCGACTGGTTGTGGGTTCGATCCCCACTCGAGGAAATGAAATATTTATTTAAATTTATATTTTCATTTCTTCGCTCTGGTGTCGAGGCAAAGCGCGGCGTTGAGTTCTGCCACTCAACACGCAATGCCTCCAGAATTCGGCGGAAAGTGGGGAACGGAGTGTCTTAACACTAGGTTCCCTCTGCCTACCCTGCTGTATGCGGGATACAGCGTGAAGCT
metulj_1297	69	243	0	3	1	4	5	3	2	4	5	5	3	4	3	5	3	6	7	4	2	GTCGTGGCGCAGTGGCACAAAGTGTGACTGTAAACGCGACGGTTGTGGGTTCGATTCCCACTCGAGGAAATGAAATATTTAATATTTTCATTTCTTCGCTCTGGTAACAAGACAAAGCGCAGCGTTGAGTTCCGCCACTCAACACGCAATGTCTCCAAAATTCGGCGGAAAGTGGGGAACGGAGTGTCTTAACATTAGGTTCCCTCTGCCTACCCTGCTATGTGCGGGATACAGCGTGAAGCT
metulj_1299	148	256	0	0	0	2	13	1	1	1	1	2	0	1	3	2	2	1	1	3	114	AGGCCGTCGTGGCGCAGCGGCACAAGGTGTGACTGTAACGCGACGGTTGTGGGTTCGATTCCCACTCGAGGAAGTGAAATATTTATTTACGTTTATATTTCCATTTCTTCGCTCTGGTGTCGAGGTTAAGCGCGGCGTTGAGTTCTGCCACTCAACACGCAATGCCTCCAGAATTCGGCAGAAAGTGGGGAACGGAGTGTCTTAACACTAGGTTCCCTCTGCCTACCCTGTTGTGTGCGGGATACAGCGTGAAGCT
metulj_13	270	246	268	0	1	0	0	0	0	0	0	0	1	0	0	0	0	0	0	0	0	AGGACCGTCGTGGCGCAGAGGCGTAACGTCTGCCTGTAAACGCGACGGTTTGTGGGTTCGATTCCCACTCGGGGAAGATGGATTTTTCTATTTCCATTTTCTTCGCTCTGGAAACTAGGCAAAGCGCGGCGTTGAGTTCCGCGAGAAAGCAGGGACTAAGCAACGGAGTGTCTTAACACTAGGTTCCTATGGTTCCTGCAGTTCCCTCTGCCTACCCTGCCATGTGCGGGATAAAGCGTGAAGCTA
metulj_130	130	248	0	115	0	1	2	1	1	1	2	0	0	0	0	1	0	1	4	0	1	GCCAGTCGTGGCGCAGTGGCACAAGCGTGTGACTGTAAACGACTGGTTGTGGGTTCGATTCCCACTCGAGGAGTGGAAATATTTAATATTTCCATTTTCTTCGCTCTGGTGTCGAGGTAAAGCGCGGCGTTAAGTTCCGCCACTTAACACGCAATGCCTCCGAATTCGGCGGAAAGTGGGGAACGGAGTGTCTTAACACTAGGTTCCCTCTGCCTACCCTGCTGTGTGCGGAATACAGCGTGAAGCTA
metulj_1300	30	261	1	0	0	2	0	3	5	2	0	1	2	0	1	1	1	3	6	2	0	GAGGCCAGTCGTGGCGCAGGGGCACAAAGTGTGACTGTAAAATCGACTGGTTGTGGGTTCGATCCCCACTCGAGGAAATGAAATATTTATTTAAATTTATATTTCCATTTCTTCGCTCTGGTGTCGAGGCAAAGCGCGGCGTTGAGTTCCGCTACTCAACACGCAATGCCTTCAGAATTCGGCGGAAAGTGGGGAACGGAGTGTCTTAACACTAGGTTCCCTCTGCCTACCCTGCTGTGTGCGGGATACAGCGTGAAGCTG
metulj_1301	133	260	0	0	1	2	2	1	16	3	14	1	17	20	1	1	1	28	23	1	1	GAGGCCAGTCGTGGCGCAGGGGCACAAAGTGTGACTGTAAAACCGACTGGTTGTGGGTTCGATCCCCACTCGAGGAGATGAAATATTTACTTAAATTTATATTTCCATTTCTTCGCTCTGGTGTCGAGGCAAAGCGCGGCGTTGAGTTCTGCCACTCAACACGCAATGCCTCCAAAATTCGGCAGAAAGTGGGGAACGGAGTGTCTTAACACTAGGTTCCCTCTGCCTACCCTGTTGTGTGCGGGATACAGCGTGAAGCT
metulj_1302	26	260	0	1	0	1	0	1	1	1	3	2	5	6	0	1	1	1	2	0	0	AGGCCAGTCGTGGCGCAGCGGCACAAAGTGTGACTGTAAAACCGACTGGTTGTGGGTTCGATCCCCACTCGAGGAAATGAAATATTTACTTAAATTTATATTTCCATTTCTTCGCTCTGGTGTCGAGGCTAAGCGCGGCGTTGAGTTCTGCCACTCAATACGCAATGCCTCCAGAATTCGGCAGAAAGTGGGGAACGGAGTGTCTTAACACTAGGTTCCCTCTGCCTACCCTGCTGTGTGCGGGATACAGCGTGAAGCTG
metulj_1304	30	257	0	2	0	1	3	2	0	1	2	2	1	0	1	1	1	1	0	1	11	GAGGCCGTCGTGGCGCAGCGGCACAAGGTGTGACTGTAACGCGACGGTTGTGGGTTCGATTCCCACTCGAGGAAGTGAAATATTTATTTACGTTTATATTTCCATTTCTTCGCTCTGGTGTCGAGGCAAAGCGCGGCGTTGAGTTCTGCCACTCAACACGCAATGCCTCCAGAATTCGGCAGAAAGTGGGGAACGGAATGTCTTAACACTAGGTTCCCTCTGCCTACCCTGCTGTGTGCGGGATACAGCGTGAAGCT
metulj_1305	53	261	0	0	0	1	1	1	8	2	5	0	8	4	1	1	0	3	15	1	2	GAGGCCAGTCGTGGCGCAGGGGCACAAAGTGTGACTGTAAAACCGACTGGTTGTGGGTTCGATCCTCACTCGAGGAGATGAAATATTTACTTAAATTTATATTTCCATTTCTTCGCTCTGGTGTCGAGGCAAAGCGCGGCGTTGAGTTCTGCCACTCAACACGCAATGCCTCCAGAATTCGGCAGAAAGTGGGGAACGGAGTGTCTTAACACTAGGTTCCCTCTGCCTACCCTGCTGTGTGCGGGATACAGCGTGAAGCTG
metulj_1306	168	250	0	1	0	0	10	8	17	8	18	3	23	13	5	10	5	15	18	6	8	CGTCGTGGCGCAGGGGCACAAGCGTGTGACTGTAAACGCGACGGTTGTGGGTTCGATTCCCACTCGAGGAAATGAATTATTATTTATTAATATTTTCATTTCTTCGCTCTGGTAACAAGGCAAAGCGCGGCGTTGAGTTTCGCCACTCAACACGCAATGCCTCGAGAATTTGGCGGAAAGTGGGGAACGGAGTGTCTTAACACTAGGTTCCCTCTGCCTACCCTGCTATATGCGGGATACAGCGTAAGCT
metulj_1308	116	280	111	0	1	0	1	1	0	1	0	0	0	0	0	1	0	0	0	0	0	GGACCGTCGTGGCGCAGAGGCGCAACGTCTGCCTGTAACGCGACGGTTTCTGGGTTCGATTCCCACTCGGGGAAGATGGATTTTTCTATTTCCATTTTCTTCGCTCTGGAAACTAGGCAAAGCGCGGCGTTGAGTTCCGCCACTCAACACGCAATGCCTCGAAAAAGGCGGAAAGCGGGGACGGAGAAAGCAGGGAACGGAGTGTCTTAACACTAGGTTCCCACGGTTCCTGCAGTTCCCTCTGCCTACCCTGCCATGTGCGGGATAAAGCGTGAAGCTA
metulj_1309	37	256	0	0	0	0	4	1	0	2	0	2	0	0	2	1	3	0	0	2	20	GGCCGTCGTGGCGCAGCGGCACAAGGTGTGACTGTAACGCGACGGTTGTGGGTTCGATTCCCACTCGAGGAAGTGAAATATTTATTTACGTTTATATTTCCATTTCTTCGCTCTGGTGTCGAGGTTAAGCGCGGCGTTGAGTTCTGCCACTCAACACGCAATGCCTCCAGAATTCGGCAGAAAGTGGGGAACGGAGTGTCTTAACACTAGGTTTCCTCTGCCTACCCTGCTGTGTGCGGGATACAGCGTGAAGCTA
metulj_131	28	246	0	17	0	0	0	0	1	1	1	2	0	2	0	1	1	0	1	1	0	GCCAGTCGTGGCGCAGTGGCACAAGCGTGTGACTGTAAACGACTGGTTGTGGGTTCGATTCCCACTCGAGGAGTGGAAATATTTAATATTTCCATTTTCTTCGCTCTGGTGTCGAGGCAAAGCGCGGCGTTAAGTTCCGCCACTTAACACGCAATGCCTTCGAATTCGGCGGAAAGTGGGGAACGGAGTGTCTTAACACTAGGTTCCCTCTGCCTACCCTGCTGTGTGCGGGATACAGCGTGAAGC
metulj_1310	30	259	0	1	0	3	5	1	0	1	0	3	0	2	2	0	1	1	1	2	7	GAGGCCGTCGTGGCGCAGCGGCACAAGGGTGTGACTGTAACGCGACGGTTGTGGGTTCGATCCCCACTCGAGGAAGTGAAATATTTATTTACGTTTATATTTCCATTTCTTCGCTCTGGTGTCGAGGCAAAGCGTGGCGTTGAGTTCTACCACTCAACACGCAATGCCTCCAGAATTCGGCAGAAAGTGGGGAACGGAGTGTCTTAACACTAGGTTCCCTCTGCCTACCCTGCTGTGTGCGGGATACAGCGTGAAGCTG
metulj_1311	37	255	1	0	0	0	6	2	3	1	5	2	1	7	2	2	3	0	0	2	0	AGGCCAGTCGTGGCGCAGGGGCACAAAGTGTGACTGTAAACGCGACTGGTTGTGGGTTCGATCCCCATTCGAGGAAATGAAATATTATTAAATTTATATTTTCATTTCTTCGCTCTGGTGTCGAGGCAAAGTGCGGCGTTGAGTTCCGCCACTCAACACGCAATGCCTCCAGAATTCGGCGGAAAGTGGGGAACGGAGTGTCTTAACACTAGGTTCCCTCTGCCTACCCTGCTATGTGCGGGATACAGCGTGAAC
metulj_1312	106	261	0	0	3	7	7	7	5	11	5	13	1	6	2	12	8	7	4	6	2	TCGTGGCGCAGGGGCACAAGCGTGCGACTGTAAACGCGACAGATTGTGGGTTCGATTCCCACTCGAGAAAATGAAATATTTAATATTTTCATTTCCTCGCTCTGGTAACGAGGCAAAGCGCGGCGTTGAGTTCCGCCACTCAACACGCAATGCCTCCAGAATTCGGCGGAAAGTGGGGAACGGAAATGTCTTAATGGGAACGAAGTGTCTTAACACTAGGTTCCCAGGTTCCCTCTGCCTACCCTGCTATGTGCGGGATAA
metulj_1313	33	252	0	1	0	2	3	1	2	1	5	0	2	5	0	2	1	2	3	0	3	GGCCAGTCGTGGCGCAGGGGCACAAAGTGTGACTGTAAACGCGACTGGTTGTGGGTTCGATCCCCACTCGAGGAAATGAAATATTTAATTATATTTTCATTTCTTCGCTCTGGTGTCGAGGCAAAGCGCGGCGTTGAGTTCCGCCACTCAACACGCAATGCCTCCAGAATTTGGCGGAAAGTGGGGAACGGAGTGTCTTAACACTAGGTTCCCTCTGCCTACCCTGCTATGTGCGGGATACAGCGTGAAGCT
metulj_1314	84	261	0	1	0	1	0	0	4	0	7	0	23	37	0	1	1	4	2	1	2	GAGGCCGGTCGTGGCGCAGCGGCACGAGGTGTGACTGCAAAACCGACTGGTTGTGGGTTCGATCCCCACTCGAGGAGATGAAATATTTACTTAAATTTATATTTCCATTTCTTCGCTCTGGTGTCGAGGTTAAGCGCGGCGTTGAGTTCTGCCACTCAACACGCAATGCCTCCAGAATTCGGCAGAAAGTGGGGAACGGAGTGTCTTAACACTAAGTTCCCTCTGCCTACCCTGCTGTGTGCGGGATACAGCGTGAAGCTA
metulj_1316	66	248	0	0	3	4	1	4	4	2	6	6	6	4	3	5	5	6	2	3	2	GCCAGTCGTGGCGCAGGGGCACAAGCGTGTGACTGTAAACACGACAGGTTGTGGGTTCGATTCCCATTCGAGGAAATGAAATATTTAATATTTTCATTTTTTCGCTCTGGTGTCGAGGCAAAGCGCGGCGTTGAGTTCCGCCACTCAACACGCAATGCCTCCAGAATTCGGCGGAAAATGGGGAACGGAGTGTCTTAACACTAGGTTTCCCTCTGCCTACCCTGCTATGTGCGGGATACAGCGTGAAG
metulj_1319	37	255	0	0	0	1	5	1	0	0	0	1	0	1	1	2	1	0	1	1	22	GGCCGTCGTGGCGCAGCGGCACAAGGTGTGACTGTAACGCGACGGTTGTGGGTTCGATTCCCACTCGAGGAAGTGAAATATTTATTTACGTTTATATTTCCATTTCTTCGCTCTGGTGTCGAGGTTAAGCGTGGCGTTGAGTTCTGCCACTCAACACGCAGTGCCTCCAGAATTCGGCAGAAAGTGGGGAACGGAGTGTCTTAACACTAGGTTCCCTCTGCCTACCCTGCTGTGTGCGGGATACAGCGTGAAGCT
metulj_132	79	242	0	75	0	0	0	0	0	1	1	0	0	1	0	0	0	0	1	0	0	CCAGTCGTGGCCCAGTGGCACAAGAGTGTGACTGTAAACGACTGGTTGTGGGTTCGATTCCCACTCGAGGAGTGGAAATTATATTTCCATTTTCTTCGCTCTGGTGTCGAGGTAAAGCGCGGCGTTAAGTTCCGCCACTTAACACGCAAGCCTCCGAATTCGGTGGAAAGTGGGGAACGGAGTGTCTTAACACTAGGTTCCCTCTGCCTACCCTGCTGTGTGCGGGATATAGCGTGAAGCTA
metulj_1321	116	243	0	1	4	5	6	6	9	7	2	12	7	7	5	4	12	5	7	8	9	CGTCGTGGCGCAGTGGCACAGCGTGTGACTGTAAACGCGACAGTTGTGGGTTCGATTCCCACTCGAAGAAATGAAATATTTAATATTTTCATTTCTTCGCTCTGGTGTCGAGGCAAAGCGCGGCGTTGAGTTCCGCCACTCAACACGCAATGTCTCGAGAATTCGACGGAAAATGGGGAACGGAGTGTCTTAACACTAGATTCCCTCTGCCTATCCTGCTATATGCGGGATACAGCGTGAAGC
metulj_1322	744	260	0	1	644	5	8	10	4	3	8	3	3	13	5	6	5	5	8	5	8	AGGCCTGTCGTGGCGCAGCGGCACAAGCGTGTGACTGTAACCGACAGGTTGTGGGTTCGATCCCCACTCGAGGAAATGAAATATTTAATATTTTCAATTTAAATATTTAATGTTTCATTTCTTCGCTCTGGTAACAAGGCAAAGCGCGGCGTTGAGTTCCGCCACTCAACACGCAATGCAAAGTGGAACGGAGTGTCTTAACACTAGGTTCCCAAGTTCCCTCTGCCTACCCTGCCATGTGCGGGATACAGCGTGAAGCT
metulj_1323	40	258	0	0	1	2	1	4	0	4	1	2	7	2	5	2	2	2	2	2	1	AGGCCAGTCGTGGCGCAGGGGCACAAAGTGTGACTGTAAACGCGACTGGTTGTGGGTTCGATTCCCACTCGAGGAAATGAAATATTTATTTAAATTTATATTTCCATTTCTTCGCTCTGGTGTCGAGGCAAAGCGCGGCGTTGAGTTCTGCCACTCAACACGCAATGCCTCCAGAATTCGGCGGAAAGTGGGGAACGGAGTGTCTTAACACTAGGTTCCCTCTGCCTACCCTGCTGTGTGCGGGATACAGCGTGAAGC
metulj_1327	38	259	0	0	1	1	2	2	3	1	2	2	6	4	2	2	0	3	5	1	1	GGCCAGTCGTGGCGCAGGGGCACAAAGTGTGACTGTAAAAGCGACTGGTTGTGGGTTCGATCCCCACTCGAGGAAATGAAATATTTATTTAAATTTATATTTCCATTTCTTCGCTCTGGTGTCGAGGCAAAGCGCGGCGTTGAGTTCCGCCACTCAACACGCAATGCCTCCAGAATTCGGCAGAAAGTGGGGAACGGAGTGTCTTAACACTAGGTTCCCTCTGCCTACCCTGCTATGTGCGGGATACAGCGTGAAGCTG
metulj_1328	21	260	0	0	0	1	1	0	0	1	5	0	3	5	0	0	0	2	2	0	1	AGGCCAGTCGTGGCGCAGGGGCACAAAGTGTGACTGTAAAAGCGACTGGTTGTGGGTTCGATCCCCACTCGAGGAAATGAAATATTTATTTAAATTTATATTTTCATTTCTTCGCTCTGGTGTCGAGGCAAAGCGCGGCATTGAGTTCCGCCACTCAACACGCAATGCCTCCAGAATTCGGCGGAAAGTGGGGAACGGAGTGTCTTAACACTAAGTTCCCTCTGCCTACCCTGCTGTGTGCGGGATACAGCGTGAAGCTG
metulj_1329	49	261	0	0	0	1	3	2	1	0	8	0	9	7	0	1	3	4	6	2	2	GAGGCCAGTCGTGGCGCAGGGGCACAAAGTGTGACTGTAAAACCGACTGGTTGTGGGTTCGATCCCCACTCGAGGAAATGAAATATTTATTTAAATTTATATTTTCATTTCTTCGCTCTGGTGTCGAGGCAAAGCGCGGCGTTGAGTTCTGCCACTCAACACGCAATGCTTCCAGAATTCGGCAGAAAGTGGGGAACGGAGTGTCTTAACACTAGGTTCCCTCTGCCTACCCTGCTGTGTGCGGGATACAGCGTGAAGCTG
metulj_133	197	245	0	151	0	2	3	2	1	2	4	0	8	6	0	2	2	6	3	2	3	GCCAGTCGTGGCGCAGAGGCACAAAGTGCGACTGTAAAGCGACTGGTTGTGGGTTCGATTCCCACTCGAGGAGTGGAAATATTTAATATTTCCATTTTCTTCGCCTGGTGTCGAGGCAAAGCGCGGCGTTAAGTTCCGCCACTTAACACGCAATGCCTCCAGAATTCGGCGGAAAGTGGGGAACGGAGTGTCTTAACACTAGGTTCCCTCTGCCTACCCTGCTGTGTGCGGGATACAGCGTGAAG
metulj_1330	137	253	0	1	0	5	48	12	0	9	0	10	1	1	4	7	8	0	1	10	20	CGTCGTGGCGCAGCGGCACAAGGGTGTGACTGTAACGCGACGGTTGTGGGTTCGATCCCCACTCGAGGAAGTGAAATATTTATTTACGTTTATATTTCCATTTCTTCGCTCTGGTGTCGAGGCAAAGCGCGGCGTTGAGTTCTGCCACTCAACACGCAATGCCTCCAGAATTCGGCAGAAAGTGGGGAATGGAGTGTCTTAACACTAGGTTCCCTCTGCCTACCCTGCTGTGTGCGGGATACAGCGTGAAGCT
metulj_1331	95	258	0	1	0	4	25	8	2	2	2	4	2	2	2	0	8	1	1	3	28	AGGCCGTCGTGGCGCAGCGGCACAAGGGTGTGACTGTAACGCGACGGTTGTGGGTTCGATCCCCACTCGAGAAAGTGAAATATTTATTTACGTTTATATTTCCATTTCTTCGCTCTGGTGTCGAGGCAAAGCGCGGCGTTGAGTTCTGCCACTCAACACGCAATGCCTCCAGAATTCGGCAGAAAGTGGGGAACGGAGTGTCTTAACACTAAGTTCCCTCTGCCTACCCTGCTGTGTGCGGGATACAGCGTGAAGCTG
metulj_1332	420	252	0	0	0	13	29	20	46	15	40	16	27	36	12	20	16	39	46	15	30	AGGCCGTCGTGGCGCAGGGGCACAAGGGTGTGACTGTAACGCGACGGTTGTGGGTTCGATCCCCACTCGAGGGAATGAATTATTATTTATTAATATTTTCATTTCTTCGCTCTGGCACCAAGGCAAAAGCCCGGCGTTGAGTTCCGCCACTCAACACGCAATGCCTCCAAAATTCGGCGGAAAGTGGGGAACGGAGTGTCTTAACACTAGGTTCCCTCTGCCTACCCTGCTGTGTGCGGGATACAGCGTGAA
metulj_1338	295	260	0	0	0	4	15	2	59	3	40	4	23	44	6	6	5	38	36	2	8	AGGCCAGTCGTGGCGCAGGGGCACAAAGTGTGACTGTAAAACCGACTGGTTGTGGGTTCGATCCCCACTCGAGGAAATGAAATATTTATTTAAATTTATATTTCCATTTCTTCGCTCTGGTGTCGAGGCAAAGCGCGGCGTTGAGTTCCGCCACTCAGCACGCAATGCCTCCAAAATTCGGCGGAAAGTGGGGAACGGAGTGTCTTAACACTAGGTTCCCTCTGCCTACCCTGCTGTGTGCGGGATACAGCGTGAAGCTG
metulj_1339	34	260	0	0	0	2	1	1	6	1	4	1	2	7	0	0	1	4	4	0	0	GAGGCCAGTCGTGGCGCAGCGGCACGAAGTGTGACTGTAAAACCGACTGGTTGTGGGTTCGATACCCACTCGAGGAGATGAAATATTTACTTAAATTTATATTTCCATTTCTTCGCTCTGGTGTCGAGGCAAAGCGCGGCGTTGAGTTCTGCCACTCAACACGCAATGCCTCCAGAATTCGGCAGAAAGTGGGGAACGGAGTGTCTTAACACTAGGTTCCCTCTGCCTACCCTGCTGTGTGCGGGATACAGCGTGAAGCT
metulj_1340	50	255	0	4	0	1	2	3	2	3	2	5	2	5	2	5	4	2	2	3	3	CGTCGTGGCGCAGGGGCACAAGCGTGTGACTGTAAAGGTTGTGGGTTCGATTCCCACTCGGGGAAACGAAATATTTAATATTTTCATTTCTTCGCTCTGGTAACGAGGCAAAGCGCGGCGTTGAGTTCCGCCACTCAACACGCAATGACTCGAAAATTCAGCGGAAAGTGGGGGATTTTAATGAACGGAGTGTCTTAACACTAGGTTCCCAGGTTCCTTCTGCCTACCCTGCTATGTGCGGGATACAGCGTGAAG
metulj_1341	478	258	0	0	1	10	19	13	22	13	29	7	20	21	5	10	6	255	31	5	11	GGCCGGCCGTGGCGCAGTGGCACGAAGTGTGACTGTAAAACCGACTGGTTGTGGGTTCGATCCCCACTCGAGGAGATGAAATATTTACTTAAATTTATATTTCCATTTCTTCGCTCTGGTGTCAAGGCAAAGCGCGGCGTTGAGTTCTGCCACTCAACACGCAATGCCTCCAAAATTCGGCAGAAAGTGGGGAACGGAGTGTCTTAACACTAGGTTCCCTCTGCCTACCCTGCTGTGTGCGGGATATAGCGTGAAGCT
metulj_1342	306	263	0	0	13	12	12	10	27	18	34	15	22	24	8	12	11	18	39	9	22	GCCAGTCGTGGCGCAGGGGCACAAGCGTGTAAACGCGACAGGTTGTGGGTTCGATTTCCACTCGAGGAAATTAAATATTTAATATTTTCATTTCCTCGCTCTGGTAACGAGGCAAAGCGCGGCGTTGAGTTCCGCCACTCAACACGCAATGCCTCCAGAATTCGGCGGAAAGTGGGAAACGGAAGTGTCTTAATGGGAACGGAGTGTCTTAACACTAGGTTCCCAGGTTCCCTCTGCCTACCCTGCTATGTGCGGGATACAGG
metulj_1344	21	261	0	0	0	0	2	0	3	0	1	0	3	3	0	0	0	4	2	1	2	GAGGCCAGTCGTGGCGCAGCGGCACAAAGTGTGACTGTAAAACCGACTGGTTGTGGGTTCGATCCCCACTCGAGGAGATGAAATATTTACTTAAATTTATATTTCCATTTCTTCGCTCTGGTGTCGAGGCTAAGCGCGGCGTTGAGTTCTGCCACTCAACACACAATGCCTCCAGAATTCGGCAGAAAGTGGGGAACGGAGTGTCTTAACACTAGGTTCCCTCTGCCTACCCTGCTGTGTGCGGGATACAGCGTGAAGCTG
metulj_1345	55	271	0	1	0	0	3	1	6	1	7	1	11	6	2	1	1	5	3	1	5	GTCGTGGCGCAGGGCACAAAGTGTGACTGTAAAATCGACTGGTTGTGGGTTCGATCCCCACTCGAGGAAATGAAATATTTATTTAAATTTATATTTTCATTTCTTCGCTCTGGTGTCGAGGCAAAGCGCGGCGTTGAGTTCTGGAGCATTGCGTGTTGAGTGCCACTCAACACGCAATGCCTCCAGAATTCGGCGGAAAGTGGGGAACGGAGTGTCTTAACACTAGGTTCCCTCTGCCTACCCTGCTGTGTGCGGGATACAGCGTGAAGCT
metulj_1347	118	260	0	1	4	6	10	7	9	8	8	9	3	9	5	4	7	4	12	8	4	TCGTGGCGCAGGGGCACAAGCCTGTAAACGCAACAGGTTGTGGGTTCGATTCCCACTCGAGGAAATGAAATATTTAATATTTTCATTTCCTCGCTCTGGTAACGAGGCAAAGCGCGGCGTTGAGTTCCACCACTCAACACGCAATGCCTCCAGAATTCGGCGGAAAGTGGGGAACGGAAGTGTCTTAATGGGAACGGAGTGTCTTAACACTAGGTTCCCAGGTTCCCTCTGCCTACCCTGCTATGTGCGATAAGCGTGAA
metulj_1348	37	260	0	1	1	0	1	0	7	0	3	1	0	9	0	0	0	11	3	0	0	AGGCCAATCGTGGCGCAGGGGCACAAAGTGTGACTGTAAAACCGACTGGTTGTGGGTTCGATCCCCACTCGAGGAGATGAAATATTTACTTAAATTTATATTTCCATTTCTTCGCTCTGGCGTCGAGGCAAAGCGCGGCGTTGAGTTCTGCCACTCAACACGCAATGCCTCCAGAATTCGGCAGAAAGTGGGGAACAGAGTGTCTTAACACTAGGTTCCCTCTGCCTACCCTGCTGTGTGCGGGATACAGCGTGAAGCTG
metulj_1349	122	257	0	0	0	4	19	5	6	11	10	6	4	6	6	8	8	4	5	9	11	GGCCGTCGTGGCGCAGCGGCACAAGGGTGTGACTGTAACGCGACGGTTGTGGGTTCGATCCCCACTCGAGGAAATGAAATATTTATTTACGTTTATATTTTCATTTCTTCGCTCTGGTATCAAGGCAAAGCGCGGCGTTGAGTTCTGCCACTCAACACGCAATGCCTTCAGAATTCGGCAGAAAGTGGGGAACGGAGTGTCTTAACACTAGGTTCCCTCTGCCTACCCTGCTGTGTGCGGGATACAGCGTGAAGCTG
metulj_135	33	249	0	26	0	0	0	0	3	0	1	0	1	0	0	0	1	1	0	0	0	GGCCAGTCGTGGCGCAGTGGCACAAGCGTGTGACTGTAAACGACTGGTTGTGGGTTCGATTCCCACTCGAGGAGTGGAAATATTTAATATTTCCATTTTCTTCGCTCTGATGTCGAGGTAAAGCGCGGCGTTAAGTTCCGCCACTTAACACGCAATGCCTCCGAATTCGGCGGAAAGTGGGGAACGGAGTGTCTTAACACTAGGTTCCCTCTGCCTACCCTGCTGTGTGCGGGATACAGCGTGAAGCTA
metulj_1350	42	259	0	0	0	2	1	1	9	1	5	3	5	5	0	1	1	2	4	0	2	AGGCCAGTCGTGGCGCAGGGGCACAAAGTGTGACTGTAAACCCGACTGGTTGTGGGTTCGATCCCCACTCGAGGAAATGAAATATTTATTTAAATTTATATTTTCATTTCTTCGCTCTGGTGTCGAGGCAAAGCGCGGCGTTGAGTTCCGCCACTCAACACGCAATGCCTCCAAAATTCGGCGGAAAGTGGGGAACGGAGTGTCTTAATACTAGGTTCCCTCTGCCTACCCTGCTATGTGCGGGATACAGCGTGAAGCT
metulj_1351	21	260	0	0	0	0	1	0	3	0	5	0	1	5	0	1	0	1	3	0	1	AGGCCAGTCGTGGCGCAGCGGCACAAGGTGTGACTGTAAAACCAACTGGTTGTGGGTTCGATCCCCACTCGAGGAGATGAAATATTTACTTAAATTTATATTTCCATTTCTTCGCTCTGGTGTCGAGATAAAGCGCGGCGTTGAGTTCTGCCACTCAACACGCAATGCCTCCAGAATTCGGCAGAAAGTGGGGAACGGAGTGTCTTAACACTAGGTTCCCTCTGCCTACCCTGCTGTGTGCGGGATACAGCGTGAAGCTG
metulj_1352	243	264	0	0	5	12	19	18	23	9	16	14	16	16	9	11	9	23	21	13	9	GTCGTGGCGCAGGGGCACAAGCGTGCGACTGTAAACGCGACGGTTGTGGGTTCGATTCCCACTCGAGGAAATGAAATATTTAATATTTTCATTTCCTCGCTCTGGTAACGAGGCAAAGCGCGGCGTTGAGTTCCGCCACTCAACACGCAATGCCTCCAGAATTCGGCGGAAAGTGGGGAACGGAAGTGTCTTAATGGGAACGGAGTGTTAGGTTCCCAGGTTCCCTCTGCCTACCCTGCTATGTGCGGGATACAGCGTGAAGCT
metulj_1353	256	257	0	2	0	9	65	22	0	21	0	27	2	0	14	27	25	0	0	11	31	GGCCGTCGTGGCGCAGCGGCACAAGGGTGTGACTGTAACGCGACGGTTGTGGGTTCGATCCCCACTCGAGGAAGTGAAATATTTATTTACGTTTATATTTCCATTTCTTCGCTCTGGTGTCGAGGCAAAGCGCGGCGTTGAGTTCTGCCACTTAACACGCAATGCCTCCAGAATTCGGCAGAAAGTGGGGAACGGAGTGTCTTAACACTGGGTTCCCTCTGCCTACCCTGCTGTGTGCGGGATACAGCGTGAAGCTG
metulj_1354	36	260	0	1	0	2	4	1	4	2	1	1	3	7	2	0	1	2	4	0	1	AGGCCAGTCGTGGCGCAGAGGCACAAGGTGTGACTGTAAAAGCGACTGGTTGTGGGTTCGATCCCCACTCGAGGAAATGAAATATTTATTTAAATTTATATTTCCATTTCTTCGCTCTGGTGTCGAGGCAAAGCGCGGCGTTGAGTTCTGCCACTCAACACGCAATGCCTCCAGAATTCGGCAGAAAGTGGGGAACGGAGTGTCTTAACACTAGGTTCCCTCTGCCTACCCTGCTGTGTGCGGGATACAGCGTAAAGCTG
metulj_1357	68	257	0	0	0	0	5	0	10	0	7	0	12	12	2	1	0	9	8	0	2	AGGCCAGTCGTGGCGCAGGGGCACAAAGTGTGACTGTAAAATCGACTGGTTGTGGGTTCGATCCCCACTCGAGGAAGTGAAATATTTATTTACATTTATATTTTCATTTCTTCGCTCTGGTGTCGAGGCAAAGCGCGGCGTTGAGTTCCGCCACTCAACACGCAATGCCTCCAGAATTCGGCGGAAAGTGGGGAACGGAGTGTCTTAACACTAGGTTCCCTCTGCCTACCCTGCTGTGTGCGGGATACAGCGTGAAG
metulj_1358	49	259	0	1	0	0	3	1	6	0	3	4	7	5	0	2	2	6	6	2	1	GGCCAGTCGTGGCGCAGGGGCACAAAGTGTGACTGTAAAATCGACTGGTTGTGGGTTCGATCCCCACTCGAGGAGATGAAATATTTACTTAAATTTATATTTCCATTTCTTTGCTCTGGTGTCGAGGCAAAGCGCGGCGTTGAGTTCCGCCACTCAACACGCAATGCCTCCAAAATTCGGCGGAAAGTGGGGAACGGAGTGTCTTAACACTAGGTTCCCTCTGCCTACCCTGCTGTGTGCGGGATACAGCGTGAAGCTG
metulj_1359	35	254	0	0	0	0	2	0	5	2	3	5	3	6	1	2	1	1	3	0	1	AGGCCAGTCGTGGCGCAGCGGCACAAAGTGTGACTGTAAAAACGACTGGTTGTGGGTTCGATTCCCACTCGAGGAAATGAAATATTTACTTAAATTTATATTTCCATTTCTTCGCTCTGGTGTCGAGGCAAAGCGCGGCGTTGAGTTCTGCCACTCAACACGCAATGCCTCCAGAATTCGGCAGAAAGTGGGGAACGGAGTATCTTAACACTAGATTCCCTCTGCCTACCCTGCTGTGTGCGGGATACAGCGTG
metulj_136	115	248	0	66	1	2	4	3	5	4	5	2	0	5	2	4	4	3	5	0	0	GCCAGTCGTGGCGCAGTGGCACAAGCGTGTGACTGTAAATGACTGGTTGTGGGTTCGATTCCCACTCGAGGAATTGAAATATTTAATATTTTCATTTTCTTCGCTCTGGTGTCGAGGCAAAGCGCGGCGTTAAGTTCCGCCACTTAACACGCAATGCCTCCAGAATTCGGCGGAAAGTGGGGAACGGAGTGTCTTAACACTAGGTTCCCTCTGCCTACCCTGCTGTGTGCGGGATACAGCGTGAAGCT
metulj_1360	38	250	0	0	0	2	2	2	4	1	3	0	4	6	0	1	1	6	4	1	1	CAGTCGTGGCGCAGGGGCACAAGGTGTGACTGTAAATGCGACTGGTTGTGGGTTCGATTCCCACTCGAGGAAATGAAATATTTATTATATATTTTCATTTCTTCGCTCTGGTATCGAGGCAAAGCGCGGCATTGAGTTCCGCCACTCAACACGCAATGCCTCCAGAATTCGGCAGAAAGTGGGGAACGGAGTGTCTTAACACTAGGTTCCCTCTGCCTACCCTGCTGTGTGCGGGATACAGCGTGAAGCT
metulj_1361	92	249	0	1	1	3	5	5	12	5	13	4	6	8	1	4	2	7	7	5	3	CCAGTCGTGGCGCAGGGGCACAAGCGTGTGACTGTAAACGCGACAGGTTGTGGGTTCAATTCCCACTCGAGGAAATGAAATATTTAATATTTTCATTTCTTCGCTTTGGTGTCGAGGCAAAGCGCGGCGTTGAGTTCCGCCACTCAACACACAATGCCTCCAGAATTCGGCGGAAAGTGGGGAGCGGAGTGTCTTAACACTAGGTTCCCTCTGCCTACCCTGCTATATGCGGGATACAGCGTGAAGCTG
metulj_1362	1251	287	0	0	1231	2	4	1	1	1	0	0	3	2	0	1	0	3	1	0	1	GGCCTGTCGTGGCGCAGCGGCACAAGCGTGTGACTGTAACCGACAGGTTGTGGGTTCGATCCCCACTCGAGGAAATGAAATATTTAATATTTTCAATTTAAATATTTAATATTTTCATTTCTTCGCTCTGGTAACAAGGCAAAACGCGGCGTTGAGTTCCGCCACTCAACACGCAATGCCTCAAATTCGGCGGAAAGTGGGGAACGGAAGTGGAACGGAGTGTCTTAACACTAGGTTCCCAAGTTCCCTCTGCCTACCCTGCCATGTGCGGGATACAGCGTGAAGCT
metulj_1364	727	290	0	1	581	10	15	3	9	7	15	7	11	13	6	2	5	7	20	4	11	GAGGCCTGTCGTGGCGCAGCGGTACAAGCGTTGCCTGTAACCGACAGGTTCTGGGTTCGATCCCCAGTCGAGGAAATGAAATATTTAATATTTTCAATTTAAATATTTAATGTTTTCATTTCTTCGCTCTGGTAATAAGGCAAAGCGCGGCGTTGAGTTCCGCCACTCAACACGCAATGCCTCAAAAATCGGCGGAAAGTGGGGAACGGAAGTGGAACGGAGTGTCTTGACACTAGGTTCCCGGGTTCCCTCTGCCTACCCTGCCTTGTGCGGGATACAGCGTGAAGCTA
metulj_1366	115	287	1	0	98	1	1	2	0	1	1	1	1	1	2	0	2	1	0	0	2	AGGCCTGTCGTGGCGCAGCGGCATAAGCGTGTGGCTGTAACCGACAGGTTCTGGGTTCGATCCCCACTCGAGGAAATGAAATATTTAATATTTTCAATTTAAATATTTAATGTTTCATTTCTTCGCTCTGGCATAAGGCAAAGCGCGGCGTTGAGTTCCGCCACTCAACACGCAATGCCTCAAATTCGGCGGAAAGTGGGGAACGGAAGTGGAACGGAGTGTCTTAACACTAGGTTCCCGGGTTCCCTCTGCCTACCCTGCCTTGTGCGGGATACAGCGTGAAGCTA
metulj_1367	47	249	0	2	8	2	2	2	4	4	2	1	2	1	1	4	2	4	1	4	1	TGTGCGCAGGGCACAAGGTGCGACTGTAAACGCGACGGGTTGTGGGTTCGATTCCCACTCGAGGAATAAATATTTAATATTTTCATTTCTTCGCTCTGGTAACAAGGCAAAGCGCGGCGTTGAGTTCCGCCACTCAACACGCAATGCCTCAAAATTCGGCGGAAAATGGGGAACGGAATGGGAACGGAGTGTCTTAACACTAGGTTCCCAGGTTCCCTCTGCCTACCCTGCTATGTGCGGGATACAGGA
metulj_1368	100	291	0	0	94	0	0	0	0	0	0	0	1	1	0	2	0	0	2	0	0	AGGCCTGTCGTGGCGCAGCGGCACAAGCGTGTGACTGTAAACGACAGGTTGTGGGTTCGATCCCCACTCGAGGAAATGAAATATTTAATATTTTCAATTTAAATATTTAATGTTTTCATTTCTTCGCTCTGGTAACAAGGCAAAGCGCGGCGTTGAGTTCCGCCACTCAACACGCAACGCAATGCCTCAAATTCGGCGGAAAGTGGGGAACGGAAGTGGAACGGAGTGTCTTAACACTAGGTTCCCAAGTTCCCTCTGCCTACCCTGCCATGTGCGGGATACAGCGTGAAG
metulj_1370	2422	282	0	0	2404	1	0	1	2	1	3	1	1	3	1	0	0	0	1	1	2	AGGCCTGTCGTGGCGCAGGGGCACAAGCGTGTGACTGTAAACGCGACAGGTTGTGGGTTCGATCCCCACTCGAAGAAATAAATATTTAATATTTTCAAATTAAATATTTAATATTTTCATTTCTTCGCTCTGGTAACAAGGCAAAGCGCGGCGTTGAGTTCCGCCACTCAACACGCAATGCCTCAAATTCGGCGGAAAGTGGGGAACGGAACGGAGTGTCTTAACACTAGGTTCCCAAGTTCCCTCTGCCTACCCTGCCATGTGCGGGATACAGCGTGAAGC
metulj_1371	874	280	0	1	847	1	2	1	0	1	1	2	2	1	0	2	4	2	3	1	3	AGGCCTGTCGTGGCGCAGCGGCACAAGCGTGTGACTGTAACCGACAGGTTGTGGGTTCGATCCCCACTCGAGGAAATGAAATATTTAATATTTTCAATTTAAATATTTAATGTTTTCATTTCTTCGCTCTGGTAACAAGGCGGCGTTGAGTTCCGCCACTCAACACGCAATGCCTCAAATTCGGCGGAAAGTGGGGAACGGAATGGAACGGAGTGTCTTAACACTAGGTTCCCAAGTTCCCTCTGCCTACCCTGCCATGTGCGGGATACAGCGTGAAGCT
metulj_1373	159	289	0	0	154	0	0	1	0	0	0	0	1	1	0	0	0	0	1	0	1	GAGGCCTGTCGTGGCGCAGCGGCACAAGCGTGTGGCTGTAACCGACAGGTTCTGGGTTCGATCCCCAGTCGAGGAAATGAAATATTTAATATTTTCAATTTAAATATTTAATGTTTCATTTCTTCGCTCTGGTAATAAGGCAAAGCGCGGCGTTGAGTTCCGCCACTCAACACGCAATGCCTCAAATTCGGCGGAAAGTGGGGAACGGAAGTGGAACGGAGTGTCTTAACACTAGGTTCCCGGGTTCCCTCTGCCTACCCTGCCTCGTGCGGGATACAGCGTGAAGCTA
metulj_1374	81	277	0	1	58	2	0	1	1	0	2	1	0	1	1	1	3	1	5	2	1	CTGTCGTGGCGCAGGGCACAAGCGTGTGACTGTAAACGACAGGTTGTGGGTTCGATCCCCACTCGAGGAAATGAAATATTTAATATTTTCAATTTAAATATTTAATATTTTCATTTCTTCGCTCTGGTAACAAGACAAAGCGCGGCGTTGAGTTCCGCCACTCAACACGCAATGCCTCAAATTCGGCGGAAAGTGGGAAATGGAACGGAGTGTCTTAACACTAGGTTCCCAAGTTCCCTCTGCCTACCCTGCCATGTGCGGGATACAGCGTGAAGCT
metulj_1375	435	290	0	1	391	2	7	1	6	4	3	1	2	6	2	0	0	2	3	1	3	GAGGCCTGTCGTGGCGCAGCGGCACAAGCGTGTGACTGTTCAACCGACAGGTTCTGGGTTCGATCCCCAGTCGAGGAAATGAAATATTTAATATTTTCAATTTAAATATTTAATGTTTCATTTCTTCGCTCTGGTAATAAGGCAAAGCGCGGCGTTGAGTTCCGCCACTCAACACGCAATGCCTCAAATTCGGCGGAAAGTGGGGAACGGAAGTGGAACGGAGTGTCTTAACACTAGGTTCCCGGGTTCCCTCTGCCTACCCTGCCTTGTGCGGGATACAGCGTGAAGCT
metulj_1376	132	271	0	1	7	6	12	8	7	7	2	7	7	11	4	10	11	7	11	6	8	CAGTCGTGGCGCAGGGGCACAAGCGTGCGACTGTAAACGCGACAGGTTGTGGGTTCGATTCCCACTCGAGGAAATGAAATATTTAATATTTTCATTTCCTCGCTCTGGTAACGAGGCAAAGCGCGGCGTTGAGTTCCGCTACTCAACACGCAATGTCTCCAGAATTCGGCGGAAAGTGGGGAACGGAAGTGTCTTAATGGGAACGGAGTGTCTTAACACTAGGTTCCCAGGTTCCCTCTGCCTACCCTGCTATGTGCGGGATACAGGTGAA
metulj_1377	32	260	1	0	0	1	4	1	4	0	4	1	2	2	1	1	1	2	4	1	2	AGGCCAGTCGTGGCGCAGGGGCACAAAATGTGACTGTAAATGCGACTGGTTGTGGGTTCGATCCCCACTCGAGGAAATGAAATATTTATTTAAATTTATATTTCCATTTCTTCGCTCTGGTGTCGAGGCAAAGCGCGGCGTTGAGTTCCGCCACTCAACACGCAATGCCTCCAGAATTCGGCGGAAAGTGGAGAACGGAGTGTCTTAACACTAGGTTCCCTCTGCCTACCCTGCTGTATGCGGGATACAACGTGAAGCTG
metulj_1378	948	283	0	0	913	2	1	2	2	3	0	4	2	5	4	1	3	2	0	1	3	GAGGCCTGTCGTGGCGCAGCGGCACAAGCGTGTGACTGTAACCGACAGGTTGTGGGTTCGATCCCCACTCGAGGAAATGAAATATTTAATATTTTCAATTTAAATATTTAATGTTTCATTTCTTCGCTCTGGTAACAAGGCAAAGCGCGGCGTTGAGTTCCGCCACTCGCAATGCCTCAAATTCGGCGGAAAGTGGGGAACGGAAGTGGAACGGAGTGTCTTAACACTAGGTTCCCAAGTTCCCTCTGCCTACCCTGCCATGTGCGGGATACAGCGTGAAGCT
metulj_1379	74	267	0	0	3	5	3	4	8	4	7	0	5	4	1	3	4	6	10	4	3	CTGGCGCAGGGGCACAAGCGTGCGACTGTAAACGCGACGGTTGTGGGTTCGATTCCCACTCGGGGGAATGAAATATTTAATATTTTTATTTCCTCGCTCTGGTAAGGAGGCAAAGCGCGGCGTTGAGTTCCGCCACTCAACACGCAATGCCTCCAGAATTCGGTGGAAAATGGGGAACGGAAGTGTCTTAATGGGAACGGAGTGTCTTAACACTAGGTTCCCAGGTTCCCTCTGCCTACCCTGCTATGTGCGGGATACAGCGTGAAG
metulj_138	38	256	0	5	2	3	3	0	2	0	4	1	3	3	1	0	3	1	1	2	4	GCCAGTCGTGGCGCAGGGGCACAAGCGTGCGACTGTAAACGCGACAGGTTGTGGGTTCGATTCCCACTCGAGGAAATGAAATATTTAATATTTTCATTTTTTCACTCTGTAAAAAAGCAAAGCGCGGCGTTAAGTTCCGCCACTCAACACGCAATGCCTCCAGAATTCGGCGGAAAGTGGGGAACGGAGTGTCTTAACACTAGGTTCCCAGGTTCCCTCTGCCTACCCTGCTATGTGCGGGATACAGCGTGAAGCT
metulj_1382	154	268	0	0	12	11	12	6	9	8	10	6	10	16	9	8	6	8	8	8	7	TGTGGCGCAGGGGCACAAGCGTGACTGTAAACGCGACAGGTTGTGGGTTCGATTCCCACTCGAGGAAATAAAATATTTAATATTTTCATTTTCTCGCTCTGGTAACGAGGCAAAGCGCGGCGTTGAGTTCCGCCACTCAACACGCAATACCTCCAGAATTCGGCGGAAAGTGGGGAACGGAAGTGTCTTAATGGGAACGGAGTGTCTTAACACTAGGTTCCCAGGTTCCCTCTGCCTACCCTGCTATGTGCGGGATACAGCGTGAAGC
metulj_1383	366	255	0	0	254	5	9	5	4	7	7	8	10	8	3	4	8	2	16	6	10	CCTGTCGTGGCGCAGCGGCACAAGCGTGTGACTGTAAACGACAGGTTGTGGGTTCGATCCCCACTCGAGGAAATGAAATATTTAATATTTTTACTTTGGTAATAAGGCAAAGCGCGGCGTTGAGTTCCGCCACTCAACACGCAATGCCTCAAATTCGGCGGAAAGTGGGGAACGGAAGTGGAACGGAGTGTCTTAACACTAGGTTCCCAGGTTCCCTCTGCCTACCCTGCCATGTGCGGGATACAGCGTGAAGCT
metulj_1384	1622	265	0	0	50	70	104	89	153	77	157	84	85	132	62	84	76	101	148	92	58	CAGTCGTGGCGCAGGGGCACAAGCGTGCGACTGTAAACGCGACGGTTGTGGGTTCGATTCCCACTCGAGGAAATGAAATATTTAATATTTTCATTTCCTCGCTCTGGTAACGAGGCAAAGCGCGGCGTTGAGTTCCGCCACTCAACGCCTCCAGAATTCGGCGGAAAGTGGGGAACGGAAGTGTCTTAATGGGAACGGAGTGTCTTAACACTAGGTTCCCAGGTTCCCTCTGCCTACCCTGCTATGTGCGGGATACAGCGTGAAG
metulj_1385	28	260	0	1	0	1	1	0	4	0	4	0	3	6	0	0	0	4	4	0	0	AGGCCAGTCGTGGCGCAGCGGCACGAAGTGTGACTGTAAAACCGACTGGTTGTGGGTTCGATCCCCACTCGAGGAGATGAAATATTTACTTAAATTTATATTTCCATTTCTTCGCTCTGGTGTCGAGGATAAGCGCGGCGTTGAGTTCTACCACTCAACACGCAATGCCTCCAGAATTCGGCAGAAAGTGGGGAACGGAGTGTCTTAACACTAGGTTCCCTCTGCCTACCCTGCTGTGTGCGGGATACAGCGTGAAGCTG
metulj_1386	535	289	0	1	527	1	2	0	0	0	1	0	1	0	0	0	0	0	0	0	2	GAGGCCTGTCGTGGCGCAGCGGCACAAACGTGTGACTGTAACCGATAGGTTCTGGGTTCGATCCCCAGTCGAGGAAATGAAACATTTAATATTTTCAATTTAAATATTTAATGTTTCATTTCTTCGCTCTGGTAATAAGGCAAAGCGCGGCGTTGAGTTCCGCCACTCAACACGCAATGCCTCAAATTCGGCGGAAAGTGGGGAACGGAAGTGGAACGGAGTGTCTTAACACTAGGTTCCCGGGTTCCCTCTGCCTACCCTGCCTCGTGCGGGATACAGCGTGAAGCTA
metulj_1387	533	279	0	2	473	2	3	2	4	1	11	0	10	11	0	0	0	5	5	0	4	AGGCCTGTCGTGGCGCAGCGGCACAAGCGTGTGACTGTAAACGACAGGTTGTGGGTTCGATCCCCACTCGAGGAAATGAAATATTTAATATTTTCAATTTAAATATTTAATGTTTCATTTCTTCGCTCTGGTAACAAGGCAAAGCGCGGCGTTGAGTTCCGCCACTCAACACGCAATGCCTCAAATTCGGCGGAAAGTGGGGAACGGAAGTGGAACGGAGTGTCTTAACACTAAGTTCCCTCTGCCTACCCTGCCATGTGCGGGATACAGCGTGAAGCT
metulj_1388	571	279	0	0	550	1	4	0	2	0	2	0	2	3	0	0	1	4	0	0	2	GGCCTGTCGTGGCGCAGCGGCACAAGCGTGTGACTGTAACCGACAGGTTGTGGGTTCGATCCCCACTCGAGGAAATGAAATATTTTCAATTTAAATATTTAATGTTTCATTTCTTCGCTCTGGTAATAAGGCAAAGCGCGGCGTTGAGTTCCGCCACTCAACACGCAATGCCTCAAATTCGGCGGAAAGTGGGGAACGGAAGTGGAACGGAGTGTCTTAACACTAGGTTCCCAAGTTCCCTCTGCCTACCCTGCCATGTGCGGGATACAGCGTGAAGCT
metulj_1389	31	281	0	0	21	1	0	1	1	2	0	2	0	0	0	0	1	0	0	2	0	AGGCCTGTCGTGGCGCAGGGGCACAAGCGTGTGACTGTAAACGACAGGTTGTGGGTTCGATCCCCATTCGAGGAAATGAAATATTTAATATTTTCAATTTAAATATTTAATGTTTTCATTTCTTCGCTCTGGTAACAAGGCAAAGCGCGGCGTTGAGTTCCGCCACTCAACACGCAATGCCTCAAATTCGGCGGAAAGTGGGGAACGGAACGGAGTGTCTTAACACTAGGTTCCCAAGTTCCCTCTGCCTACCCTGCCATGTGCGGGATACAGCGTGAAGC
metulj_139	169	242	0	154	0	0	3	2	1	3	0	0	0	1	1	0	1	2	1	0	0	CCAGTCGTGGCCCAGTGGCACAAGCGTGTGACTGTAAACGACTGGTTGTGGGTTCGATTCCCACTCGAGGAGTGGAAATTATATTTCCATTTTCTTCGCTCTGGTGTCGAGGTAAAGCGCGGCGTTAAGTTCCGCCACTTAACACGCAAGCCTCCGAATTCGGCGGAAAGTAGGGAACGGAGTGTCTTAACACTAGGTTCCCTCTGCCTACCCTGCTGTGTGCGGGATACAGCGTGAAGCTA
metulj_1390	48	258	0	0	1	0	1	3	6	2	3	2	4	2	3	4	4	3	7	3	0	GGCCAGTCGTGGCGCAGGGGCACAAAGTGTGACTGTAAACGCGACTGGTTGTGGGTTCGATCCCCACTCGAGGAAATGAAATATTTATTTAAATTTATATTTTCATTTCTTCGCTCTGGTGTCGAGGCAAAGCGCGGCGTTGAGTTCCGCCACTCAACACGCAATGCCTCCAGAATTCGGCGGAAAATGGGGAACGGAGTGTCTTAACACTAGGTTCCCTCTGCCTACCCTGCTGTGTGCGGGATACAGCGTGAAGCT
metulj_1391	64	282	0	0	49	1	2	2	0	1	0	0	0	1	1	3	0	0	1	2	1	GGCCTGTCGTGGCGCAGCGGCACAAGCGTGTGACTGTAAACGGACAGGTTGTGGGTTCGATCCCCACTCGAGGAAATGAAATATTTAATATTTTCAATTTAAATATTTAATGTTTCATTTCTTCGCTCTGGTAACAAGGCAAAGCGCGGCGTTGAGTTCCGCCACTCAACACGCAATGCCTCAAATTCGGCGGAAAGTGGGGAAGGATGGAACGGAGTGTCTTAACACTAGGTTCCCAAGTTCCCTCTGCCTACCCTGCCATGTGCGGGATACAGCGTGAAG
metulj_1392	156	277	0	0	99	4	0	5	4	2	4	3	5	7	2	4	0	4	4	6	3	AGGCTGTCGTGGCGCAGGGGCACAAGCGTGTGACTGTAAACGCGACAGGTTGTGGGTTCGATTCCCACTCGAGGAAATGAAATATTTAATATTTTTTCATTTCTTCGCTCTGGTAACAAGGCAAAGCGCGGCGTTGAGTTCCGCCACTCAACACGCAATGCCTCAAATTCGGCGGAAAGTGGGGAACGGAAGTGTCTTAATGGAAACGGAGTGTCTTAACACTAGGTTCCCAGGTTCCCTCTGCCTACCCTGCTATGTGCGGGATACAGCGTGAAGC
metulj_1393	114	273	0	1	2	8	3	9	7	7	6	9	4	9	10	8	5	3	7	9	7	GCCAGTCGTGGCGCAGGGGCACAAGCGTGCGACTGTAAACGCGACAGGTTGTGGGTTCGATTCCCACTCGAAGGAAATGAAATATTTAATATTTTCATTTCTTCGCTCTGGTAACGAGGCAAAGCGCGGCGTTGAGTTCCGCCACTCAACACGCAATGCCTCCAGAATTCGGCGGAAAATGGGAAACGGAATGTCTTAGGGAACGGAGTGTCTTAACACTAGGTTCCTAGGTTCCCTCTGCCTACCCTGCTATATGCGGGATACAGCGTGAAG
metulj_1394	66	288	0	0	58	0	0	1	0	1	0	1	0	0	0	1	2	0	0	1	1	GCCTGTCGTGGCGCAGCGGCACAAGCGTGTGACTGTAACCGACAGGTTGTGGGTTCGATCCCCACTCGAGGAAATGAAATATTTAATATTTTCAATTTAAATATTTAATGTTTCATTTCTTCGCTCTGGTAATATAACAAGGCAAAGCGCGGCGTTGAGTTCCGCCACTCAACACGCAATGCCTCAAATTCGGCGGAAAGTGGGGAACGGAAGTGGAACGGAGTGTCTTAACACTAGGTTCCCAGGTTCCCTCTGCCTACCCTGCCATGTGCGGGATACAGCGTGAAG
metulj_1395	47	250	0	0	1	2	6	1	3	0	1	2	4	2	2	4	6	1	3	7	2	GTCGTGGCGCAGGGGCACAAGGGTGTGACTGTAACGCGACGGTTGTGGGTTCGATTCCCACTCGAGGAAATGAAATATTTATTTTTATTAATATTTTCATTTCTTCGCTCTGGTATCGAGGCAAAGCGCGGCGTTGAGTTCTGCCACTCAATACGCAATGCCTCCAAAATTCGGCAGAAAGTGGGGAACGGAGTGTCTTAACACTAGGTTCCCTCTGCCTACCCTGCTATGTGCGGGATACAGCGTGAAG
metulj_1397	21	250	0	0	0	1	2	3	0	1	0	0	0	0	3	2	2	2	2	2	1	GTCGTGGCGAGGGAACAAGCGTGTGACTGTAAACGCGACGGTTGTGGGTTCGATTCCCACTCGAGGAAATGAAATATTTTATATTTTCATTTCTTCGCTCTGATAACCAGGCAAAGCGCGGCGTTGAGTTCTGCAACTCAATACGCAATACCTTCAGAATTCGGCGGAAAGTGGGGAAAAGAGAGTCTTAACACTAGTTCCCAGGTTCCCTCTGCCTACCCTGCTATGTGCGGGATACAGCGTGAAGCTA
metulj_1398	59	263	0	0	6	4	1	3	4	5	6	2	5	5	2	3	0	6	5	1	1	GTCGTGGCGCAGGGGCACAAGCGTGTGACTGTAAACGCGACAGGTTGTGGGTTCGATTCCCACTTGAGGAAATGAAATATTTAATATTTTCATTTCCTCGCTCTGGTAACGAGGCAAAGTACGGCGTTGAGTTCCGCCACTCAACACGCAATGCCTCCAGAATTCGGCAGAAAGTGGGGAACGGAAGTATCTTAATGGGAAAGTGTCTTAACACTAGGTTCCCAGGTTCCCTCTGCCTACCCTGCTATGTGCGGGATACAGCT
metulj_14	477	290	474	0	1	0	0	0	0	0	1	0	0	0	1	0	0	0	0	0	0	GTCGTGGCGCAGAGGCGCAACGTCTGCCTGTAACGCGGCTAACGCGACGGTTTCTGGGTTCGATCCCCAGTCGGGGAAGATGGATTTTTCTATTTCCATTTTCTTCGCTCTGGCAACTAAGGCAAAGCGCGGCGTTGAGTTCCGCCACTCAACACGCAATGCCTCGAAAACGGCGGAAAGTGGGGACGGAGTAAGCAGGGACTAAGTAACGGAGTGTCTTAACACTAGGTTCATATGGTTCCTGCAGTTCCCTCTGCCTACCCTGCCATGTGCGGGATAAAGCGTGAAGC
metulj_140	48	248	0	30	0	1	1	1	1	0	2	0	2	2	2	1	1	0	1	2	1	GGCCAGTCGTGGCCCAGTGGCACAAGCGTGTGACTGTAAACGACTGGTTGTGGGTTCGATTCCCACTCGAGGAGTGGAAATATTTAATATTTCCATTTTCTTCGCTCTGGTGCCGAGGTAAAGCGCGGCGTTAAGTTCCGCCACTTAACACGCAATGCCTCCGAATTCGGCGGAAAGTGGGGAACGGAGTGTCTTAATACTAGGTTCCCTCTGCCTACCCTGCTGTGTGCGGGATACAGCGTGAAGCT
metulj_1401	72	256	0	0	4	4	1	3	8	5	3	3	4	5	4	5	4	4	6	4	5	CAGTTGTGGCGCAGGGGCACAAGTGTGACTGTAAATGCAAAGGTTGTGGGTTCGATTCCCACTCGAGGAAATTAAATATTTAATATTTTCATTTCCTCACTCTGGTAAAAAGCGCGGCGTTGAGTTCCACCACTCAACATGCAATGCCTCCAGAATTCGGCAGAAAGTGGGGAACAGAAGTGTCTTAATGGGAACGGAGTGTCTTAACACTAGGTTCCCAGGTTCCCTCTGCCTACCCTGCTATGTGCGGATACAG
metulj_1403	301	287	0	1	272	1	2	2	2	3	3	3	2	2	1	2	1	1	2	0	1	AGGCCTGTCGTGGCGCAGCGGCACAAGCGTGTGACTGTAACCGACAGGTTGTGGGTTCGATCCCCACTCGAGGAAATGAAATATTTAATATTTTCAATTTAAATATTTAATGTTTCATTTCTTCGCTCTGGTAATAAGGCAAAGCGCGGCGTTGAGTTCCGCCACTCAACACGCAATGCCTCAAATTCGGCGGAAAGTGGGGAACGGAAGTGGAACGGAGTGTCTTAACACTAGGTTCCTAAGTTCCCTCTGCCTACCCTGCCATGTGCGGGATACAGCGTGAAGCT
metulj_1404	32	259	0	1	0	2	3	2	5	0	1	0	4	2	0	2	2	3	4	1	0	AGGCCAGTCGTGGCGCAGGGGCACAAAGTGTGACTGTAAACCCGACTGGTTGTGGGTTCGATTCCCACTCGAGGAAATGAAATATTTATTTAAATTTATATTTTCATTTCTTCGCTCTGGTGTCGAGGCAAAACGCGGCGTTGAGTTCCGCCACTCAACACGCAATGCCTCCAGAATTCGGCAGAAAGTGGGGAACGGAGTGTCTTAACACTAGGTTCCCTCTGCCTACCCTGCTGTGTGCGGGATACAGCGTGAAGCT
metulj_1405	523	287	0	1	482	3	7	1	4	2	6	1	0	2	0	2	2	1	7	2	0	AGGCCTGTCGTGGCGCAGCGGCACAAGCGTTGACTGTAACCGACAGGTTCTGGGTTCGATCCCCAGTCGAGGAAATGAAATATTTAATATTTTCAATTTAAATATTTAATGTTTTCATTTCTTCGCTCTGGTAATAAGGCAAAGCGCGGCGTTGAGTTCCGCCACTCAACACGCAATGCCTCAAATTCGGCGGAAAGTGGGGAACGGAAGTGGAACGGAGTGTCTTGACACTAGGTTCCCGGGTTCCCTCTGCCTACCCTGCCTTGTGCGGGATACAGCGTGAAGCT
metulj_1406	36	249	0	2	0	1	2	4	2	3	1	2	4	1	1	0	1	0	4	0	8	AGGCCGTCGTGGCGCAGTGGCACAAGTGTGTGACTGTAAACGCGACGGTTGTGGGTTCGATCCCCACTCGAGGAAATGAAATATTTTATATTTTCATTTCTTCGCTCTGGTATCGAGGTAAAGCGCGGCGTTGAGTTCCGCCACTTAACACGCAATGCCTCCAGAATTCGGCGGAAAGTGGGGAACGGAGTGTCTTAACACTAGGTTCCCTCTGCCTACCCTGCTATATGCGGGATACAGCGTGAAGCT
metulj_1407	177	261	0	0	173	0	0	1	0	0	0	0	0	0	0	1	0	0	0	1	1	GGCCTGTCGTGGCGCAGCGGCACAAGCGTGTGACTGTAAACGACAGGTTGTGGGTTCGATCCCCACTCGAGGAAATGAAATATTTAATATTTTCAAATTAAATATTTAATGTTTTCATTTCTTCGCTCTGGTAACAAGGCAAAGCGCGGCGTTGAGTTCCGCCACTCAACACGCAATGCCTCAAATTCGGCGGAAAGTGGGGAACGGAATGGAACGGAGTGTCTTAACACTAGGTTCCCAAGTTCCCTCTGCCTACCCTGC
metulj_141	102	260	0	0	1	1	0	0	13	1	18	1	11	19	0	1	2	12	19	1	2	AGGCCAGTCGTGGCGCAGGGGCACAAAGTGTGACTGTAAAATCGACTGGTTGTGGGTTCGATCCCCACTCGAGGAAATAAAATATTTATTTACATTTATATTTTCATTTCTTCGCTCTGGTGTCGAGGCAAAGCGCGGCGTTGAGTTCCGCCACTCAACACGCAATGCCTCCAGAACTCGGCGGAAAGTGGGGAACAGAGTGTCTTAACACTAGGTTCCCTCTGCCTACCCTGCTGTGTGCGGGATACAGCGTGAAGCTG
metulj_1410	189	263	0	0	16	12	14	5	15	5	17	7	12	16	7	12	3	14	15	10	9	GCTCGTGGCGCAGGCACAAGCGTGCGACTGTAAACGCGACGGTTGTGGGTTCGATTTCCACTCGGGGAAATGAAATATTTAATATTTTCATTTCCTCGCTCTGGTAACGAGGCAAAGCGCGGCGTTGAGTTCTGCCACTCAACACGCAATGCCTCAAGAATTTGGCGGAAAATGGGGAACGGAAATGTCTTAATGGGAACGAAGTGTCTTAACACTAGGTTCCCAGGTTCCCTCTGCCTACCCTGCTATTGCGGGATACACGT
metulj_1411	132	233	3	0	5	8	6	6	11	15	5	7	8	7	4	7	11	5	8	11	5	GTCGTGGCGCAGCGGCACAGCGTCTGACTGTAAACGCGACGGTTGTGGGTTCGATTCCCACTCAGGGGAATGAATTATTTTCATTTTCTCGCTCTTGTAGAAGACAAAGCGCGGCGTTGAGTTCCACCACTCAACACGCAATGTCTCGAAAATTGGGCGGTGCGTGAAGAACGGAGTGTCTTAACACTAGGTTCCCTTTGCCTACCCTGCTATATGCGGGATACAGCGTGAAG
metulj_1412	59	269	0	0	5	3	7	2	3	2	3	4	4	2	0	4	2	6	6	3	3	GAGTCGTGGCGCAGGGGACAAGTGTGCGACTGTAAACGTGACAGGTTGTGGGTTCGATTCCCACTCGAGGAAATAAAATATTTAATATTTTCATTTCCTGCTCTGGTAACAAGGCAAAGCGCGGCGTTGAGTTCCGCCACTCAACACGCAATGCCTCGAAAATTCGGCGGAAAGTGGGAACGGAAGTGTCTTAATGGGAACGGAGTGTCTTAATATTAAGTTCTCAGGTTCCCTCTGCCTACCCTGCTATGTGCGGGATACAGCGTGAA
metulj_1414	63	261	0	0	4	2	1	6	4	5	2	3	4	2	3	6	1	5	5	5	5	GCCAGTCGTGGCGCAGAGGTACAAGCGTGCGACTGTAAACGCGACAGGTTGTGGGTTCGATTCCTACTCGAGGAAATGAAATATTTAATATTTTTATTTCCTCGTTCTGGTAACGAGGCAAAGCGCGGCGTTGAGTTCCGCCACTCAACACGCAATGCCTCCAGAATTCGACGGAAAGTGGGGAACGGAAGTGTTTGAGTGTCTTAACACTAGGTTCCGTTCCCTCTGCCTACCCTGCTATGTGCGGGATACAGCGTGAAG
metulj_1415	45	257	0	2	1	1	2	2	7	1	7	1	6	2	1	2	1	3	3	2	1	AGGCCAGTCGTGGCGCAGCGGCACAAAGTGTGACTGTAAAACCGACTGGTTGTGGGTTCGATCCCCACTCGAGGAAATGAAATATTTACTATTTATATTTCCATTTCTTCGCTCTGGTGTCGAGGCAAAGCGCGGCGTTGAGTTCTGCCACTCAACACGCAATGCCTCCAGAATTCGACAGAAAGTGGGAAACGGAGTGCCTTAACACTAGGTTCCCTCTGCCTACCCTGCTGTGTGCGGGATACAGCGTGAAGCTG
metulj_1416	47	281	0	0	37	0	1	1	1	1	1	0	1	1	0	0	0	1	2	0	0	GGCCTGTCGTGGCGCAGCGGCACAAGCGTGTGACTGTAAACGACAGGTTGTGGGTTCGATCCCCACTCGAGGAAATGAAATATTTAATATTTTCAATTTAAATATTTAATGTTTTCATTTCTTCGCTCTGGTAATAAGGCAAAGCGCGGCGTTGAGTTCCGCCACTCAACACGCAATGCCTCAAATTCGGCGGAAAGTGGGGAACGGAACGGAGTGTCTTAACACTAGGTTCCCAAGTTCCCTCTGCCTACCCTGCCATGTGCGGGATACAGCGTGAAGCT
metulj_1417	47	280	0	0	35	0	2	0	3	0	0	0	1	1	0	0	1	1	2	1	0	GGCCTGTCGTGGCGCAGGGGCACAAGCGTGTGACTGTAAACGACAGGTTGTGGGTTCGATCCCCACTCGAGGAAATGAAATATTTAATATTTTCAATTTAAATATTTAATATTTCATTTCTTCGCTCTGGTAACAAGGCAAAGCGCGGCGTTGAGTTCCGCCACTCAACACGCAATGCCTCAAATTCGGCGGAAAGTGGGGAACGGAACGGAGTGTCTTAACACTAGGTTCCCAGGTTCCCTCTGCCTACCCTGCCATGTGCGGGATACAGCGTGAAGCT
metulj_1418	669	258	0	0	15	28	38	32	61	31	54	33	37	62	25	40	30	51	63	36	33	GCCAGTCGTGGCGCAGGGGCACAAGCGTGCGACTGTAAACGCGACAGGTTGTGGGTTCGATTCCCACTCGAGGAAATGAAATATTTAATATTTTCATTTCCTCGCTCTGGTAACGAGGCAAAGCGCGGCGTTGAGTTCCGCCACTCAACACGCAATGCCTCCAGAATTCGGCGGAATGTCTTAATGGGAACGGAGTGTCTTAACACTAGGTTCCCAGGTTCCCTCTGCCTACCCTGCTATGTGCGGGATACAGGTGAA
metulj_1419	42	258	0	0	0	0	4	2	0	2	2	3	1	2	1	0	1	0	0	1	23	GAGGCCGTCGTGGCGCAGCGGCACAAGGTGTGACTGTAACGCGACGGTTGTGGGTTCGATTCCCACTCGAGGAAGTGAAATATTTATTTACGTTTATATTTCCATTTCTTCGCTCTGGTGTCGAGGCAAAGCGCGGCGTTGAATTCTGCCACTCAACACGCAATGCCTCCAGAATTCGACAGAAAGTGGGGAACGGAGTGTCTTAACACTAGGTTCCCTCTGCCTACCCTGCTGTGTGCGGGATACAGCGTGAAGCTG
metulj_142	82	248	0	22	1	1	9	5	4	3	6	2	3	5	2	4	0	1	5	7	2	GGCCAGTCGTGGCGCAGTGGCACAAACGTGTGACTGTAAACGCGACTGGTTGTGGGTTCGATTCCCACTCGAGGAAATGAAATATTTAATATTTTCATTTCTTCGCTCTGGTATCGAGGCAAAGCGCGGCGTTAAGTTCCGCCACTTAACACGCAATGCCTCCAGAATTCGGCGGAAAGTGGGGAACGGAGTGTCTTAACACTAGGTTCCCTCTGCCTACCCTGCTGTGTGCGGGATACAGCGTGAAG
metulj_1421	48	241	0	0	3	3	3	3	2	4	0	3	1	3	5	2	6	3	0	4	3	GGCCAGTCGTGGCGCAGAGGCACAAGCGTGTGACTGTAAATGCGACAGGTTGTGGGTTCGATTCCCACTCGAGGAAATGAAATATTTAATATCTTCGCTCTGGTATCGAGGCAAAGCGCGGCGTTGAGTTCCGCCACTCAACAGCAATACCTCCAGAATTCGGTGGAAAGTGGGGAACGGAGTGTCTTAACACTAGGTTCCCTCTGCCTACCCTGCTATGTGCGGGATACAGCGTGAAGCT
metulj_1422	734	288	0	0	725	0	1	0	0	0	2	0	1	2	0	0	0	1	1	1	0	AGGCCTGTCGTGGCGCAGCGGCACAAGCGTGTGGCTGTAACCGACAGGTTCTGGGTTCGATCCCCAGTCGAGGAAATGAAATATTTAATATTTTCAATTTAAATATTTAATGTTTCATTTCTTCGCTCTGGTAATAAGGCAAAGCGCGGCGTTGAGTTCCGCCACTCAACACGCAATGCCTCAAATTCGGCGGAAAGTGGGGAACGGAAGTGGAACGGAGTGTCTTAACACTAGGTTCCCGGGTTCCCTCTGCCTACCCTGCCTTGTGCGGGATACAGCGTGAAGCTA
metulj_1423	301	266	0	0	24	12	14	16	19	16	24	18	14	24	10	14	22	17	22	19	16	GTCGTGGCGCAGGGGCACAAGGTGCGACTGTAAACGCGACGGTTGTGGGTTCGATTCCCACTCGAGGGAATGAAATATTTAATATTTTCATTTCTTCGCTCTGGTAACAAAAGCGCGGCGTTGAGTTCCGCCACTCAACACGCAATGCCTCGAGAATTCGGCGGAAAGTGGGGAACGGAAGTGTCTTAATGGGAACGGAGTGTCTTAACACTAGGTTCCCAGGTTCCCTCTGCCTACCCTGCTATGTGCGGGATACAGCGTGAAGC
metulj_1424	295	277	0	0	274	0	4	1	2	1	0	1	0	3	0	0	2	2	1	3	1	GAGGCCTGTCGTGGCGCAGCGGCACAAGCGTGTGACTGTAACCGACAGGTTGTGGGTTCGAGGAAATGAAATATTTAATATTTTCAATTTAAATATTTAATGTTTCATTTCTTCGCTCTGGTAACAAGGCAAAGCGCGGCGTTGAGTTCCGCCACTCAACACGCAATGCCTCAAATTCGGCGGAAAGTGGGGAACGGAAGTGGAACGGAGTGTCTTAACACTAGGTTCCCAAGTTCCCTCTGCCTACCCTGCCATGTGCGGGATACAGCGTGAAGCT
metulj_1425	2329	275	10	4	1756	26	47	27	47	32	45	30	35	55	10	19	24	37	69	22	34	AGGCCTGTCGTGGCGCAGCGGCACAAGCGTGTGACTGTAACCGACAGGTTGTGGGTTCGATCCCCACTCGAGGAAATGAAATATTTAATATTTTCAATTTAAATATTTAATGTTTCATTTCTTCGCTCTGGTAACAAGGCAAAGCGCGGCGTTGAGTTCCGCCACTCAACACGCAATGCCTCAAATTCGGCGGAAAGTGGGGAACGGAGTGTCTTAACACTAGGTTCCCAGGTTCCCTCTGCCTACCCTGCCATGTGCGGGATACAGCGTGAAGC
metulj_1426	24	269	0	0	9	1	1	2	1	2	0	0	1	2	1	1	0	1	1	1	0	GCCAGTCGTGGCGCAAGGGCACAAGCGTGTGACTGTAAACGCGACAGGTTGTGGGTTCGATTCCCACTGAGGAAATTAAATATCAATAATTTTAATATTTAATATTTTCATTTTTTCGCTCTGGTAATAAGGCAAAGCGCGGCGTTGAGTTCCGCCACTCAACACACAATGCCTCCAGAATTCGGCGGAAAGTGGAGAACGGAAGAACGGAGTGTCTTAACACTAGGTTCCCAGGTTCCCTCTGCCTACCCTGCTATGTGCGGGATAAC
metulj_1427	38	254	0	1	0	1	8	1	0	1	2	2	3	4	0	4	2	1	3	0	5	GCCGTCGTGGCGCAGCGGCACAAGAGTGTGACTGTAACGCGACGGTTGTGGGTTCGATCCCCACTCGAGGAAATGAAATATTTATTTACTTTATATTTCCATTTCTTCGCTCTGATATCGAGGCAAAGCGCGGCGTTGAGTTCTGCCACTCAACACGCAATGCCTCCAGAATTCGGCAGAAAGTGGGGAACGGAGTGTCTTAACACTAGGTTCCCTCTGCCTACCCTGCTATGTGCGGGATACAGCGTGAAGCT
metulj_143	41	260	0	0	0	1	0	2	4	3	7	5	5	3	0	3	1	1	5	0	1	AGGCCAGTCGTGGCGCAGGGGCACAAAGTGTGACTGTAAAACCGACTGGTTGTGGGTTCGATCCCCACTCGAGGAGATGAAATATTTACTTAAATTTATATTTTCATTTCTTCGCTCTGGTGTCGAGGCAAAACGCGGCGTTGAGTTCTGCCACTTAACACGCAATGCCTCCAGAATTCGGCAGAAAGTGGGGAACGGAGTGTCTTAACACTAGGTTCCCTCTGCCTACCCTGCTGTGTGCGGGATACAGCGTGAAGCTG
metulj_1430	73	257	0	0	1	3	14	5	1	9	1	4	2	2	2	1	10	2	1	6	9	AGGCCGTCGTGGCGCAGCGGCACAAGGGTGTGACTGTAACGCGACGGTTGTGGGTTCGATCCCCACTCGAGGAAATGAAATATTTATTTACATTTATATTTTCATTTCTTCGCTCTGGTATCGAGGCAAAGCGCGGCGTTGAGTTCTGCCACTCAACACGCAATGCCTCCAGAATTCGGCAGAAAGTGGGGAACGGAGTGTCTTAACACTAGGTTCCCTCTGCCTACCCTGCTGTGTGCGGGATACAGCGTGAAGCT
metulj_1431	264	268	0	0	15	11	12	11	29	12	23	10	19	26	5	14	17	17	19	7	17	GTCGTGGCGCAGGGGCACAAGCGTGTGACTGTAAACGCGACAGTTGTGGGTTCGATTCCCACTCGGGGAAATGAAATATTTAATATTTTCATTTCTTCGCTCTGGTAACGAGACAAAGCGCGGCGTTGAGTTCCGCCACTCAACACGCAATGCCTCCAGAATTCGGCGGAAAATGGGGAACGGAAGTGTCTTAATGGGAACGGAGTGTCTTAACACTAGGTTCCCAGGTTCCTTCTGCCTACCCTGCTATGTGCGGGATACAGCGTGA
metulj_1433	121	283	0	1	102	0	1	0	1	2	1	0	1	1	1	2	1	2	2	2	1	GGCCTGTCGTGGCGCAGCGGCACAAGCGTGTGACTGTAACCGACAGGTTGTGGGTTCGATCCCCACTCGAGGAAATGAAATATTTAATATTTTCAATTTAAATATTTAATGTTTTCATTTCTTCGCTCTGGTAATAAGGCAAAGCGCGGCGTTGAGTTCCGCCACTCAACACGCAATGCCTCAAATTCGGCGGAAAGTGGAGAACGGGGAACGGAGTGTCTTAACACTAGGTTCCCAAGTTCCCTCTGCCTACCCTGCCATGTGCGGGATACAGCGTGAAGCT
metulj_1434	41	259	0	2	1	0	3	0	4	2	4	2	7	3	2	1	1	2	4	2	1	AGGCCAGTCGTGGCGCAGGGGCACAAAGTGTGACTGTAAACGCGACTGGTTGTGGGTTCGATCCCCACTCGAGGAAATGAAATATTTATTTAAATTTATATTTTCATTTCTTCGCTCTGGTGTCGAGGCAAAGTGCGGCGTTGAGTTCCGCCACTCAACACGCAATGCCTCCAGAATTCGGTGGAAAATGGGGAACGGAGTGTCTTAACACTAGGTTCCCTCTGCCTACCCTGCTGTGTGCGGGATACAGCGTGAAGCT
metulj_1435	87	269	0	0	1	3	3	5	11	3	5	4	7	7	3	5	2	9	11	6	2	CCGTCGTGGCGCAGGGCACAAGCGTGCGACTGTAAACGCGACGGTTGTGGGTTCGATTCCCACTCGAGGAAATTAAATATTTAATATTTTCATTTCCTCGCTCTGGTAACGAGGCAAAGCGCGGCGTTGAGTTCTGCCACTCAACACGCAATGCCTCAAGAATTCGGCGGAAAGTGGGGAACGGAAGTGTCTTAATGGGAACGGAGTGTCTTAACACTAGGTTCCCAGGTTCCCTCTGCCTACCCTGCTATGTGCGGGATACAGCGTAA
metulj_1436	53	259	0	0	0	2	4	0	5	1	8	1	7	7	1	1	1	4	7	3	1	AGGCCAGTCGTGGCGCAGGGGCACAAAGTGTGACTGTAAACGCGACTGGTTGTGGGTTCGATCCCCACTCGAGGAAATGAAATATTTATTAAATTTATATTTCCATTTCTTCGCTCTGGTATCGAGGCAAAGCGCGGCGTTGAGTTCCGCCACTCAACACGCAATGCCTCCAGAATTCGGCAGAAAGTGGGGAACGGAGTGTCTTAACACTAGGTTCCCTCTGCCTACCCTGCTGTGTGCGGGATACAGCGTGAAGCTG
metulj_1437	43	287	1	0	36	1	0	0	1	0	1	0	0	0	0	0	0	3	0	0	0	AGGCCTGTCGTGGCGCAGCGGCACAAGCGTGTGACTGTAACCGACAGGTTGTGGGTTCGATCCCCAGTCGAGGAAATGAAATATTTAATATTTTCAATTTAAATATTTAATGTTTCATTTCTTCGCTCTGGTAATAAGGCAAAGCGCGGCGTTGAGTTCCGCCACTCAACACGCAATGCCTCAAATTCGGCGGAAAGTGGGGAACGGAAGTGGAACGGAGTGTCTTAACACTAGGTTCCCAGGTTCCCTCTGCCTACCCTGCCATGTGCGGGATACAGCGTGAAGCT
metulj_1438	298	248	0	0	13	9	20	14	38	15	33	9	24	30	6	10	10	19	24	10	14	GGCCAGTCGTGGCGCAGGGGCACAAGCGTGCGACTGTAAACGCGACAGGTTGTGGGTTCGATTCCCACTCGAGGAAATGAAATATTTAATATTTTCATTTCCTCGCTCTGGTAACGAGACAAAGCGCGGCGTTGAGTTCCGCCACTCAACACGCAATGCCTCCAGAATTCGGCGGAAAGTGGGGAACGGAAGTGTCTTAATGGGAACGGAGTGTCTTAACACTAGGTTCCCAGGTTCCCTCTGCCTAC
metulj_1439	86	255	0	0	0	2	5	5	8	6	5	7	4	8	2	6	3	9	7	5	4	GCCAGTCGTGGCGCAGTGGCACAAGCGTGTGACTGTAAAAGCGACTGGTTGTGAGTTCGATCCCCACTCGAGGAAATGAATTATTATTTATTAATATTTTCATTTCTTCGCTCTGGTAACAAGGCAAAGCGCGGTGTTGAGTTCCGCCACTCAACACGCAATGCCTCGAAAATTCGGCGGAAAGTGGGGAACGGAGTGTCTTAACATTAGGTTCCCTCTGCCTACCCTGCTATATGCGGGATACAGCGTGAAGCT
metulj_144	115	261	0	0	0	1	4	1	18	0	13	0	20	14	0	0	1	24	16	0	3	GAGGCCAGTCGTGGCGCAGGGGCACAAAGTGTGACTGTAAAACCGACTGGTTGTGGGTTCGATCCCCACTCGAGGAGATGAAATATTTACTTAAATTTATATTTCCATTTCTTCGCTCTGGTGTCGAGGCAAAGTGCGGCGTTGAGTTCTGCCACTCAACACGCAATGCCTCCAGAATTCGGCAGAAAGTGGGGAACGGAGTGTCTTAACACTAGGTTCCCTCTGCCTACCCTGCTGTGTGCGGGATACAGCGTGAAGCTG
metulj_1440	38	257	0	0	1	3	3	1	2	2	1	3	1	1	1	3	2	2	1	4	7	AGGCCGTCGTGGCGCAGCGGCACAAGGGTGTGACTGTAACGCGACGGTTGTGGGTTCGATCCCCACTCGAGGAAATGAAATATTTATTTAATTTATATTTTCATTTCTTCGCTCTGGTGTCGAGGCAAAGCGCGGCGTTGAGTTCCGCCACTCAACACGCAATGCCTCCAGAATTCGGCGGAAAGTGGGGAACGGAGTATCTTAACACTAGGTTCCCTCTGCCTACCCTGCTGTGTGCGGGATACAGCGTGAAGCTG
metulj_1442	60	249	0	1	3	5	1	4	4	5	4	3	6	5	3	2	4	2	0	4	4	GCCAGTCGTGGCGCAGGGGCACAAACGTGTGACTGTAAACGCGACGGTTGTGGGTTCGATTCCCACTCGAGGAAATTAAATATTTAATATTTTCATTTCTTCGCTCTGGTAACGAGGCAAAGCGCGGCGTTGAGTTCCGCCACTCAACACGCAATGCCTTCAGAATTCGGCGGAAAGTGGGGAACGGAAGACAGTGTCTTAACACTAGGTTCCCTCTGCCTACCCTGCTATGTGCGGGATACAGCGTAA
metulj_1443	45	258	0	2	0	2	3	2	2	3	2	2	6	5	1	0	2	4	7	1	1	AGGCCAGTCGTGGCGCAGAGGCACAAAGTGTGACTGTAAACGCGACTGGTTGTGGGTTCGATCCCCACTCGAGGAAATGAAATATTTATTTAAATATATATTTTCATTTCTTCGCTCTGGTGTCAGGCAAAGCGCGGCGTTGAGTTCCGCCACTCAACACGCAATGCCTCCAGAATTCGGCGGAAAGTGGGGAACGGAGTGTCTTAACACTAGGTTCCCTCTGCCTACCCTGCTGTGTGCAGGATACAGCGTGAAGCT
metulj_1444	861	257	0	1	846	1	1	1	1	0	3	0	0	2	2	1	1	1	0	0	0	GGCCTGTCGTGGCGCAGCGGCACAAGCGTGTGACTGTAACCGACAGGTTGTGGGTTCGATCCCCACTCGAGGAAATGAAATATTTAATATTTTCAAATTAAATATTTAATGTTTTCATTTCTTCGCTCTGGTAACAAGGCAAAGCGCGGCGTTGAGTTCCGCCACTCAACACGCAATGCCTCAAATTCGGCGGAAAGTGGGGAACGGAACGGAGTGTCTTAACACTAGGTTCCCAAGTTCCCTCTGCTGCCTGTGAT
metulj_1446	56	288	0	0	46	1	2	0	1	2	1	1	0	1	0	0	0	1	0	0	0	AGGCCTGTCGTGGCGCAGCGGCACAAGCGTGTGACTGTAACCGACAGGTTGTGGGTTCGATCCCCAGTCGAGGAAATGAAATATTTAATATTTTCAATTTAAATATTTAATATTTCATTTCTTCGCTCTGGTAACAAGGCAAAGCGCGGCGTTGAGTTCCGCCACTCAACACGCAATGCCTCAAATTCGGCGGAAAGTGGGGAACGGAAGTGGAACGGAGTGTCTTAACACTAGGTTCCCAAGTTCCCTCTGCCTACCCTGCCATGTGCGGGATACAGCGTGAAGCTG
metulj_1447	99	261	0	0	9	5	2	6	9	4	8	9	6	10	2	7	2	5	4	6	5	CAGTCGTGGCGCAGGGGCACAAGCGTGCGACTGTAAACGCGACAGGTTGTGGGTTCGATTCCCACTCGAGGAAATAAAATATTTAATATTTTCATTTCCTCGCTCTGGTAACGAGGCAAAGCGCGGCGTTGAGTTCCGCCACTCAACACGCAATGCCTCCAGAATTCGGCGGAAAGTGGGGAACGGAAGTGTCTTAATGGGAACGGAGTGTCTTAACACTAGGTTCCCAGGTTCCCTCTGCCTACCCTGCTATGTGCGATA
metulj_1448	67	260	0	1	0	1	2	2	10	1	5	5	6	8	1	3	2	3	11	2	4	AGGCCAGTCGTGGCGCAGGGGCACAAAGTGTGACTGTAAAACCGACTGGTTGTGGGTTCGATCCCCACTCGAGGAGATGAAATATTTATTTAAATTTATATTTCCATTTCTTCGCTCTGGTGTCGAGGCAAAGCGCGGCGTTGAGTTCTGCCACTCAACATGCAATGCCTCCAGAATTCGGCAGAAAGTGGGGAACGGAGTGTCTTAACACTAGGTTCCCTCTGCCTACCCTGCTGTGTGCGGGATACAGCGTGAAGCTG
metulj_1449	121	287	0	2	115	0	0	1	0	0	1	0	0	0	0	1	0	0	0	1	0	AGGCCTGTCGTGGCGCAGCGGCACAAGCGTGTGACTGTAACCGACAGGTTGTGGGTTCGATACACACTCGAGGAAATGAAATATTTAATATTTTCAATTTAAATATTTAATGTTTCATTTCTTCGCTCTGGTAACAAGGCAAAGCGCGGCGTTGAGTTCCGCCACTCAACACGCAATGCCTCAAATTCGGCGGAAAGTGGGGAACGGAAGTGGAACGGAGTGTCTTAACACTAGGTTCCCAAGTTCCCTCTGCCTACCCTGCCATGTGCGGGATACAGCGTGAAGCT
metulj_145	1858	249	0	1839	2	1	0	1	1	0	2	2	0	1	0	1	1	1	3	2	1	GCCAGTCGTGGCGCAGTGGCACGAACGTGTGACTGTAAACGACTGGTTGTGGGTTCGATTCCCACTCGAGGAGTGGAAATATTTAATATTTCCATTTCCTTCGCTCTGGTATCAGAGGCAAAGCGCGGCGTTAAGTTCCGCCACTTAACACGCAATGCCTCCGAATTCGGCGGAAAGTGGGGAACGGAGTGTCTTAACACTAGGTTCCCTCTGCCTACCCTGCTGTGTGCGGGATACAGCGTGAAGCTA
metulj_1451	132	259	0	1	9	7	7	7	16	8	9	7	2	7	6	3	5	8	13	6	11	AGTCGTGGCGCAGGGGCACAAGCGTGCGACTGTAAACGCGCAGGTTGTGGGTTCGATTCCCACTCGAGGAAATTAAATATTTAATATTTTCATTTCCTCGCTCTGGTAACGAGGCAAAGCGCGGCGTTGAGTTCCACCACTCAACACGCAATGCCTCCAGAATTCGGTGGAAAGTGGGGAACGGAAGTGTCTTAATGGGAACGGAGTGTCTTAACACTAGGTTCCCAGGTTCCCTCTGCCTACCCTGCTATGTGCGATC
metulj_1452	70	269	0	1	4	2	3	4	6	6	5	6	5	3	2	4	4	4	4	2	5	GTGTGGCGCAGGGGCACAAGCGTGTGACTGTAAACGCGACAGGTTGTGGGTTCGATTCCCACTCGAGGAAATGAAATATTTAATATTTTCATTTCCTCGCTCTGGTAACAAGGCAAAGCACGGCGTTGAGTTCCGCCACTCAACACGCAATGCCTCAGAATTCCGGAAAGTGGGGAACGGAAGTGTCTTAATGGGAACGGAGTGTCTTAACACTAGGTTCCCAGGTTCCCTCTGCCTACCCTGCTATGTGCGGGATACAGCGTGAAGCT
metulj_1453	32	256	0	0	0	4	2	2	4	2	1	2	2	2	2	0	3	3	1	1	1	AGGCCAGTCGTGGCGCAGGGGCACAAAGTGTGACTGTAAAACCGACTGGTTGTGGGTTCGATCCCCACTCGAGGAGATGAAATATTTATTTAAATTTATATTTCCATTTCTTCGCTCTGGTGTCGAGGCAAAGCGCGGCGTTGAGTTCTGCCACTCAACACGCAATGCCTCCAGAATTCGGCGGAAAGTGGGGAACGGAGTGTCTTAACACTAGGTTCCCTCTGCCTACCCTGCTATGTGCGGGATACAGCGTGAA
metulj_1454	84	257	0	0	5	3	5	3	6	4	10	4	4	2	5	6	3	8	5	5	6	AGGCCAGTCGTGGCGCAGGGGCACAAGCGACTGTAAACGCGACAGGTTGTGGGTTCGATTCCCACTCGAGGAAATGAAATATTTAATATTTTAATTTCTTCGCTCTGGTGACGAGGCAAAGCGCGGCGTTGAGTTCCGCCACTCAACACGCAATGCCTCCAGAATTCGGTGGAAAGTGGGAACGGAAGTGTCTTAATGGGAACGGAGTGTCTTAACACTAGGTTCCCAGGTTCCCTCTGCCTACCCTGCTATGTGCG
metulj_1455	64	255	0	0	0	0	9	1	0	2	0	1	1	1	1	3	0	1	0	3	41	GGCCGTCGTGGCGCAGCGGCACAAGGTGTGACTGTAACGCGACGGTTGTGGGTTCGATTCCCACTCGAGGAAGTGAAATATTTATTTACGTTTATATTTCCATTTCTTCGCTCTGGTGTCGAGGTTAAGCGCGGCGTTGAGTTCTGCCACTCAACACGCAATGCCTCCAGAATTCGGCAGAAAGTGGGGAACGGAGTGTCTTAACACTAGGTTCCCTCTGTCTACCCTGCTGTGTGCGGGATACAGCGTGAAGCT
metulj_1456	99	286	0	0	83	3	2	0	1	1	0	0	0	2	0	1	2	0	1	1	2	AGGCCTGTCGTGGCGCAGCGGCACAAGCGTGTGACTGTAAACGACAGGTTGTGGGTTCGATCCCCACTCGAGGAAATGAAATATTTAATATTTTCAAATTAAATATTTAATGTTTTCATTTCTTCGCTCTGGTAACAAGGCAAAGCGCGGCGTTGAGTTCCGCCACTCAACACGCAATGCCTCAAATTTGGCGGAAAGTGGGGAACGGAATGGAACGGAGTGTCTTAACACTAGGTTCCCAAGTTCCCTCTGCCTACCCTGCCATGTGCGGGATACAGCGTGAAGC
metulj_1457	29	260	0	1	1	0	2	0	5	1	3	1	3	9	0	0	0	2	1	0	0	AGGCCAGTCGTGGCGCAGGGGCACAAAGTGTGACTGTAAAACCGACTGGTTGTGGGTTCGATTCCCACTCGAGGAGATGAAATATTTATTTAAATTTATATTTTCATTTCTTCGCTCTGGTGTCGAGGTAAAGCGCGGCGTTGAGTTCTGCCACTCAACACGCAATGCCTCCAGAATTCGGCAGAAAGTGGGGAACGGAGTGTCTTAACACTAGGTTCCCTCTGCCTACCCTGCTGTGTGCGGGATACAGCGTGAAGCTG
metulj_1458	37	250	0	0	0	0	2	1	8	3	2	4	6	5	1	2	1	1	1	0	0	AGGCCAGTCGTGGCGCAGGGGCACAAAGTGTGACTGTAAACGCGACTGGTTGTGGGTTCGATCCCCACTCGAGGAAATGAAATAAAATTTATATTTTCATTTCTTCGCTCTGGTGTCGAGGCAAAGCGCGGCGTTGAGTTCCGCCACTCAACACGCAATGCCTCCAGAATTCGGCGGAAAGTGGGGAACGGAGTGTCTTAACACTAGGTTCCCTCTGCCTACCCTGCTGTGTGCGGGATACAGCGTGAAG
metulj_1459	50	289	0	1	48	1	0	0	0	0	0	0	0	0	0	0	0	0	0	0	0	GAGGCCTGTCGTGGCGCAGCGGCACAAGCGTGTGACTGTAACCGACAGGTTGTGGGTTCGATCCCCACTCGAGGAAATGAAATATTTAATATTTTCAATTTAAATATTTAATGTTTTCATTTCTTCGCTCTGGTAATAAGGCAAAGCGCGGCGTTGAGTTCCGCCACTCAACACGCAATGCCTCAAATTCGGCGGAAAGTGGGGAACGGAAGTGGAACGGAGTGTCTTAACACTAGGTTCCCAAGTTCCCTCTGCCTACCCTGCCATGTGCGGGATACAGCGTGAAGCT
metulj_146	42	258	0	1	0	2	1	0	3	4	2	3	5	4	2	3	3	3	4	2	0	AGGCCAGTCGTGGCGCAGGGGCACAAAATGTGACTGTAAACGTGACTGGTTGTGGGTTCGATCCCCACTCGAGGAAATGAAATATTTATTTAAATTTATATTTCCATTTCTTCGCTCTGGTGTCGAGGCAAAGCGCGGCGTTGAGTTCCGCCACTCAACACGCAATGCCTCCAGAATTCGGCGGAAAGTGGGGAACGGAGTGTCTTAACACTAGGTTCCCTCTGCCTACCCTGCTGTGTGCGGGATACAGCGTGAAGC
metulj_1460	50	248	0	0	1	5	3	3	4	1	2	3	6	2	4	3	2	0	4	4	3	GGCCAGTCGTGGCGCAGGGGCACAAGCGTGTGACTGTAAACGCGACAGGTTGTGGGTTCGATCCCCACTCGAGGAAATGAAATATTTAATATTTTCATTTCTTCGCTCTGGTGTCGAGGCAAAGCGTGGCGTTGAGTTCCGCCACTCAACACACAATGCCTCCAGAATTTGGCGGAAAGTGGGGAACGGAGTGTCTTAACACTAGGTTCCCTCTGCCTACTCTGCTACATGCGGGATACAGCGTGAAG
metulj_1461	150	261	0	0	106	0	4	3	3	2	3	5	1	2	2	4	4	3	1	4	3	CGTCGTGGCGCAGGGCACAAGCGTGCGACTGTAAACGCGACAGGTTGTGGGTTCGATCCCCACTCGAGGAAATGAAATATTTAATATTTTACATTTCTTCGCTCTGGTAACAAGGCAAAGCGCGGCGTTGAGTTCCGCCACTCAACACGCAATGCCTCAAATTCGGCGGAAAGTGGAGAACGGAAGGAACGGAGTGTCTTAACACTAGGTTCCCAAGTTCCCTCTGCCTACCCTGCCATGTGCGGGATACAGCGTGAAGCT
metulj_1462	79	267	0	0	4	2	3	4	6	6	7	3	6	6	2	4	3	4	12	2	5	GTCGTGGCGCAGGGGCACAAGCGTGCGACTGTAAACGCGACGGTTGTGGGTTCGATTCCCACTCGAGGGAATGAAATATTTAATATTTTAATTTCTTCGCTCTGGTAACGAGGCAAAGCGCGGCGTTGAATTCCGCCACTCAACACGCAATGCCTCCAGAATTTGGCGGAAAGTGGGGAACGGAAGTGTCTTAATGGGAAGATGTTTTAACACTAGGTTCCCAGGTTCCCTCTGCCTACCCTGCTATGTGCGGGATACAGCGTGAAC
metulj_1463	40	258	0	0	0	3	2	4	2	0	5	1	4	2	3	1	2	4	4	1	2	AGGCCAGTCGTGGCGCAGGGGCACAAAGTGTGACTGTAAACGCGACTGGTTGTGGGTTCGATCCCCACTCGAAGAAATGAAATATTTATTTAAATTTATATTTTCATTTCTTCGCTCTGGTGTCGAGGCAAAGCGCGGCGTTGAGTTCCGCCACTCAACACGCAATGCCTCCAGAATTCGGCGGAAAGTGGGGAACGGAGTGTCTTAACACTAGGTTCCCTCTGCCTACCCTGCTGTGTGCGGGATACAGCGTGAACT
metulj_1464	60	249	0	0	1	2	4	1	6	4	4	3	4	7	1	4	3	5	7	2	2	GCCAGTCGTGGCGCAGGGGCACAAGCGTGTGACTGTAAACGCGACAGGTTGTGGGTTCGATTCCCACTCGAGGAAATGAAATATTTAATATTTTAATTTTTTCGCTCTGGTAACAAGGCAAAGCGCGGCGTTGAGTTCCGCCACTCAACACGCAATGCCTCCAGAATTCGGCGGAAAGTGGGGAACGGAGTGTCTTAACACTAGGTTCCCTCTGCCTACCCTGCTATATGCGGGATACAGCGTGAAGCT
metulj_1465	25	261	0	0	0	1	1	0	0	1	3	0	2	6	0	0	0	5	6	0	0	GAGGCCAGTCGTGGCGCAGGGGCACAAAGTGTGACTGTAAAACCGACTGGTTGTGGGTTCGATCCCCACTCGAGGAAATGAAATATTTATTTACATTTATATTTTCATTTCTTCGCTCTGGTGTCGAGGCAAAGCGCGGCGTTGAGTTCCGCCACTCAACACGCAATGCCTCCAGAATTCGGCGGAAAGTGGGGAACGGAGTGTCTTAACACTTTGTTCCCTCTGCCTACCCTGCTGTGTGCGGGATACAGCGTGAAGCTG
metulj_1466	116	271	0	0	106	1	2	0	1	0	1	0	1	1	1	0	0	2	0	0	0	AGGCCTGTCGTGGCGCAGGGGCACAAGCGTGTGACTGTAAGCGACAGGTTGTGGGTTCGATCCCCACTCGAGGAAATGAAATATTTAATATTTTCAATTTAAATATTTAATGTTTTCATTTCTTCGCTCTGGTAATAAGGCAAAACGCGGCGTTGAGTTCCGCCACTCAACACGCAATGCCTCAAATTCGGCGGAAAGTGGGGAACGGAACGGAGTGTCTTAACACTAGGTTCCCAAGTTCCCTCTGCCTACCCTGCCATGTGCGGACAAA
metulj_1467	146	257	0	0	2	4	19	3	4	4	6	2	5	1	3	4	1	1	5	0	82	GAGGCCGTCGTGGCGCAGCGGCACAAGGTGTGACTGTAACGCGACGGTTGTGGGTTCGATTCCCACTCGAGGAAGTGAAATATTTATTTACGTTTATATTTCTATTTCTTCGCTCTGGTGTCGAGGTTAAGCGCGGCGTTGAGTTCTGCCACTCAACACGCAATGCCTCCAGAATTCGGCAGAAAGTGGGGAACGGAGTGTCTTAACACTAGGTTCCCTCTGCCTACCCTGCTATGTGCGGGATACAGCGTGAAGCT
metulj_1468	65	256	0	3	2	2	4	3	4	4	5	4	2	6	1	2	4	7	8	2	2	GGCCAGTCGTGGCGCAGGGGCACAAGCGTGTGACTGTAAATGCGACAGGTTGTGGGTTCGATTCCCACTCGAGGAAATGAAATATTTATTTATATTTATATTTTCATTTCTTCGCTCTGGTGTCGAGGCAAAGCGCGGCGTTGAGTTCCGCCACTCAACACGCAATGCCTCCAGAATTCGGCGGAAAGTGGGAAACGGAGTGTCTTAACACTAGGTTCCCTCTGCCTACCCTGCTATGTGCGGGATACAGCGTGAA
metulj_1469	36	259	0	0	1	2	3	1	4	2	4	3	2	5	0	0	2	1	4	2	0	AGGCCAGTCGTGGCGCAGGGGCACAAAGTGTGACTGTAAAAGCGACTGGTTGTGGGTTCGATCCCCACTCGAGGAAATGAAATATTTATTTAAATTTATATTTCCATTTCTTCGCTCTGGTGTCGAGGCAAAACGCGGCGTTGAGTTCTGCCACTCAACACGCAATGCCTCCAGAATTCGGCAGAAAGTGGGGAACGGAGTGTCTTAACACTAGGTTCCCTCTGCCTACCCTGCTGTGTGCGGGATACAGCGTGAAGCT
metulj_147	809	241	0	459	4	16	16	16	44	13	42	17	35	26	5	12	12	22	37	14	19	GGCCAGTCGTGGCGCAGTGGCACAAACGTGTGACTGTAAACGACTGGTTGTGGGTTCGATTCCCACTCGAGGAGTGGAAATATTTAATATTTTCATTTTCTTCGCTCTGGTGTCGAGGCAAAGCGCGGCGTTAAGTTCCGCCACTTAACACGCAATGCCTCCAAAATTGGGGGGAACGGAGTGTCTTAACACTAGGTTCCCTCTGCCTACCCTGCTGTGTGCGGGATACAGCGTGAAGCTA
metulj_1470	895	277	0	1	849	1	5	2	4	2	5	2	6	2	4	4	1	1	4	0	2	AGGCCTGTCGTGGCGCAGCGGCACAAGCGTGTGACTGTAACCGACAGGTTGTGGGTTCGATCCCCACTCGAGGAAATGAAATATTTAATATTTTCAATTTAAATATTTAATTTTTTCGCTCTGGTAACAAGGCAAAGCGCGGCGTTGAGTTCCGCCACTCAACACGCAATGCCTCAAATTCGGCGGAAAGTGGGGAACGGAAGTGGAACGGAGTGTCTTAACACTAGGTTCCCAAGTTCCCTCTGCCTACCCTGCCATGTGCGGGATACAGCGTGAA
metulj_1471	117	263	0	0	4	7	9	4	12	3	12	7	8	9	3	7	7	7	10	4	4	TCGTGGCGCAGGGGCACAAGCGTGCGACTGTAAACGCGACAGGTTGTGGGTTCGATTCCCACTCGAGGAAATGAAATATTTAATATTTTCATTTCCTCGCTCTGGTAACGAGACAAAGCGCGGCGTTGAGTTCCGCCACTCAACACGCAATGCCTCCAGAATTCGGCGGAAAGTGGGGAACGGAAGTGTCTTAATAGTGTCTTAACACTAGGTTCCCAGGTTCCCTCTGCCTACCCTGCTATGTGCGGGATACAGCGTGAAGC
metulj_1472	159	276	0	0	6	10	6	17	11	10	9	12	7	14	5	9	10	12	8	8	5	GCAGTCGTGGCGCAGGGGCACAAGCGTGCGACTGTAAATGCGACAGGTTGTGGGTTCGATTCCCACTCGAGGAAATGAAATATTTAATATTTTAATTTCCTCGCTCTGGTAACGAGGCAAAGCGCGGCGTTGAGTTCCGCCACTCAACACGCAATGCCTCCAGAATTCGGCGGAAAATGGGAAATAGAAGTGTCTTAATGGGAACGGAGTGTCTTAACACTAGGTTCCCAGGTTCCCTCTGCCTACCCTGCTATGTGCGGGATACAGCGTGAAGCT
metulj_1473	40	255	0	1	2	2	4	5	3	1	1	1	2	0	2	3	2	1	5	3	2	TCGTGGCGCAGGGTGTGACTGTAAACGCGACGGTTGTGGGTTCGATTCCCACTCGAGGAAATGAAATTTTTAACCGACTTCTGTAAGAAAAGGAGGTTATCAATTCGACTGTATTTTTTTTTTTTTCGCTCTGGTAACAAGGCAAAGCGCGACGTTGAGTTCCGCCACTCAACACGCAATGCCTCCAGAATTTGGCGGAAAGTGGGAGTTATGGAACGGAGTGTCTTAACACTAGGTTCCCTCTGCCTATCATTG
metulj_1474	70	268	0	1	6	2	3	5	2	5	5	5	2	2	2	7	7	5	5	5	1	GTCTGGCGCAGGGGCACAAGTGTGTGACTGTAAACGCGACGGTTGTGGGTTCGATTCCCACTCGGGGGAATGAAATATTATATTTTCATTTCCTCGCTCTGGTAACAAGGCAAAGCGCGGCGTTGAGTTCCGCCACTCAACACGCAATGCCTCAAGAATTCGGCGGAAAGTGGAAAATGGAAGTGTCTTAATGAGAACGAAGTGTCTTAACACTAGATTCCCAGGTTCCCTCTGCCTACCCTGCTATATGCGGGATACAGCGTGAAGC
metulj_1475	99	255	0	2	3	7	7	5	9	6	6	5	3	8	3	8	8	3	7	5	4	AGGCCGTCGTGGCGCAGGGGCACAAGGGTGTGACTGTAACGTGACGGTTGTGGGTTCGATCCCCACTCGAGGGAATGAATTATTATTTATTAATATTTTCATTTCTTCGCTCTGGCACCAAGGCAAAAGCCCGGCGTTGAGTTCCGCCACTCAACACGCAATGCCTCGAAAAATTCGGCGGAAAGTGGGGAACGGAGTGTTTTAACACTAGGTTTCCTCTGCCTACCCTGCTGTATGCGGGATACAGCGTGAAGC
metulj_1476	80	240	1	0	0	4	2	4	9	3	8	4	5	10	4	4	1	4	5	8	4	GTCGTGGCGCAGTGGCACAACGTGTGACTGTAAACGCGACGGTTGTGAGTTCGATTCCCACTCGGGGGAATGAATTATTATTAATATTTTCATTTCCTCGTTCTGGTAACAAGACAAAACGGCGTTGAGTTCCGCCACTCAACACGCAATGTCTCGAAAATTGGGCGGAAAGTGGGAAACGGAGTGTCTTAACATTAGGTTTCCTCTGCCTACCCTGCTATATGCGGGATACAGCGTGAA
metulj_1477	137	248	0	0	7	8	7	13	10	7	8	7	4	10	5	7	5	10	8	8	13	GCCAGTCGTGGCGCAGGGGCACAAGCGTGTGACTGTAAACGCGACAGGTTGTGGGTTCGATTCCCACTCGAGGAAATGAAATATTTAATATTTTCATTTCTTCGCTCTGGTATCGAGGCAAAGCGCGGCGTTGAGTTCCGCCACTCAACACGCAATGCCTCCAGAATTCGGCGGAAAGTGGGGAACGGAGTGTCTTAACACCAGGTTCCCTCTGCCTACCCTGCTATGTGCGGGATACAGCGTGAAGC
metulj_1478	149	267	0	0	6	3	7	6	14	6	15	3	16	19	5	4	4	13	9	6	13	TTGGCGCAGGGGCACAAGCGTGCGACTGTAAACGCGACAGGTTGTGGGTTCGATTCCCACTCGAGGAAATGAAATATTTAATATTTTCATTTCCTCGCTCTGGTAACGAGGCAAAGCGCGGCGTTGAGTTCCGCCACTCAACACGCAATGCCTCCAGAATTCGGCGGAAAGTGGGGAACAGAAGTATCTTAATGGGAACGGAGTGTCTTAACACTAGGTTCCCAGGTTCCCTCTGCCTACCCTGCTATGTGCGGGATACAGCGTGAA
metulj_1479	65	276	0	0	3	5	3	3	8	2	7	4	5	6	2	1	3	2	7	1	3	GCCAGTCGTGGCGCAGGGGCACAAGCGTGCGACTGTAAACGCGACAGGTTGTGGGTTCGATTCCCACTCGAGAAAATGAAATATTTAATATTTTCATTTCTTCGCTCTGGTAACAAGGCAAAGCGCGGCGTTGAGTTCCGCCACTCAACACGCAATGCCTCCAGAATTCGGCGGAAAGTGGGGAACGGAGTGTCTTAATGGGAACGGAGTGTCTTAACACTAGGTTCCCAGGTTCTCTCTGCCTACCCTGCTATGTGCGGGATACAGCGTGAAGCT
metulj_148	72	250	0	22	1	0	1	1	7	4	7	0	7	5	0	3	2	2	3	4	3	GGCCAGTCGTGGCGCAGTGGCACAAGCGTGTGACTGTAAACGCGACAGGTTGTGGGTTCGATTCCCACTCGAGGAAATGAAATATTTAATATTTTCATTTTCTTCGCTCTGGTGTCGAGGCAAAGCGCGGCGTTGAGTTCCGCCACTCAACACGCAATGCCTCAGAATTCGGCGGAAAATGGGGAACGGAGTGTCTTAATACTAGGTTCCCTCTGCCTACCCTGCTGTGTGCGGGATACAGCGTGAAGCT
metulj_1480	133	253	0	6	10	7	5	7	9	7	4	9	11	8	5	4	7	9	9	11	5	GCGTCGTGGCGCAGGGGCACAAGCGTGCGACTGTAAACGCGACGGTTGTGGGTTCGATTCCCACTCGAGGAAATGAAATATTTAATATTTTCATTTCCTCGCTCTGGTAACGAGGCAAAGCGCGGCGTTGAGTTCCGCCACTCAACACGCAATGCCTCAAGAATTCGGCGGAAAGTGTCTTAATGGGGAACGGAGTGTCTTAACACTAGGTTCCCAGCCTGCCTACCCTGCTATGTGCGGGATACAGCGTGAA
metulj_1481	132	270	0	1	5	6	5	9	8	6	11	7	4	11	6	8	7	9	11	8	10	GCCAGTCGTGGCGCAGGGGCACAAGCGTGCGACTGTAAACGCGACAGGTTGTGGGTTCGATTCCCACTCGAGGAAATAAAATATTTAATATTTTCATTTCCTCGCTCTGGTAACGAGGCAAAGCGCGGCGTTGAGTTCCGCCACTCAACACGCAATGCCTCCAGAATTCGGCGGAAAATGGGGAACGGAAGTGTCTTAATGGGAACGGAGTGTCTTAACACTAGGTTCCCAGGTTCCCTCTGCCTACCTGCTATGTGCGGGATACAGCGT
metulj_1482	140	259	0	0	11	4	3	12	5	10	14	9	8	13	3	9	7	8	8	10	6	CAGTCGTGGCGCAGAGGCACAAGCGTGTGACTGTAAACGCGACGGTTGTGGGTTCGATTCCCACTCGAGGAAATGAAATATTTAATATTTTCATTTCCTCGCTCTGGTAACGAGGCAAAGCGCGGCGTTGAGTTCCGCCACTCAACACGCAATGTCTCCAGAATTCGGCGGAAAGTGGGGAACGGAAGTGTCTTAATGGGAACGGAGTATCTTAACACTAGGTTCCCAGGTTCCCTCTGCCTACCCTGCTATGTGGATA
metulj_1483	42	248	0	0	1	2	1	4	4	0	4	5	1	1	5	1	3	4	4	1	1	GCGTCGTGGCGCAGGGGCACAAACGTGTGACTGTAAACGCGACTGGTTGTGGGTTCGATTCCCACTCGAGGAAATGAAATATTTATATATTTTCATTTCTTCGCTCTGGTGTCGAGGCAAAGCGCGGCGTTGAGTTCCGCCACTCAACACGCAATGCCTCCAGAATTCGGCGAAAAGTGGGGAACGGAGTGTCTTAACACTAGGTTCCCTCTGCCTACCCTGCTGTGTGCGGGATACAGCGTGAAGCT
metulj_1484	1848	263	0	0	105	59	114	86	199	71	174	66	130	170	46	71	62	145	177	72	101	GGCCAGTCGTGGCGCAGGGGCACAAGCGTGCGACTGTAAACGCGACAGGTTGTGGGTTCGATTCCCACTCGAGGAAATGAAATATTTAATATTTTCATTTCCTCGCTCTGGTAACGAGGCAAAGCGCGGCGTTGAGTTCCGCCACTCAACACGCAATGCCTCCAGAATTCGGCGGAAAGTGGGGAACGGAGAACGGAGTGTCTTAACACTAGGTTCCCAGGTTCCCTCTGCCTACCCTGCTATGTGCGGGATACAGCGTGAAG
metulj_1486	50	241	0	1	0	2	1	4	6	4	7	2	3	0	3	1	1	6	3	2	4	GCCGTCGTGGCGCAGTGGCACAAGCGTGTGACTGTAAACGCGACGGTTGTGGGTTCGATTCCCACTCGAGGAAATTAAATATTTATTAATATTTTCATTTCTTCGCTCTGGTAAGAAGGCAAAGCGCGGCGTTGAGTTCCGCCACTCAACACGCAATGCCTCGAGAATTCGGCGGAAAGTGGGGAACAGAGTGTCTTAACACTAGGTTCCCTCTGCCTACCCTGCTATGTGCGGGAACTAA
metulj_1488	88	272	0	0	6	4	5	4	7	8	6	4	8	8	3	4	5	4	4	6	2	TCGTGGCGCAGGGGCACAAGCGTGCGACTGTAAACGCGACAGGTTGTGGGTTCGATTCCCACTCGAGGAAATGAAATATTTAATATTTTCATTTCCTCGCTCTGGTAACGAGGCAAAGTGCGGCGTTGAGTTCCGCCACTCAACACGCAATGCCTCCAGAATTCGGCGGAAAGTGGGGAACGGAAGTGTCTTAATGGGAACGGAGTGTCTTAACACTAGGTTCCCAAGTTCCCTCTGCCTACCCTGCTATGTGCGGGATACAGCGTGAAGCT
metulj_1489	121	257	0	2	0	3	2	2	13	2	21	0	18	19	2	4	2	12	11	1	7	GCAGTCGTGGCGCAGAGGCACAAAGTGTGACTGTAAACGCGACTGGTTGTGGGTTCGATTCCCACTCGAGGAAATGAAATATTTATTTAAATTTATATTTTCATTTCTTCGCTCTGGTGTCGAGGCAAAGCGCGGCGTTGAGTTCCGCCACTCAACACGCAATGCCTCCAGAATTCGGCGGAAAATGGGGAACGGAGTGTCTTAACACTAGGTTCCCTCTGCCTACCCTGCTGTGTGCGGGATACAGCGTGAAGCTG
metulj_149	209	248	0	144	0	2	5	2	9	0	9	0	6	9	0	3	2	4	10	2	2	GCCAGTCGTGGCGCAGTGGCACAAGCGTGTGACTGTAAACGACTGGTTGTGGGTTCGATTCCCACTCGAGAAGTGGAAATATTTAATATTTCCATTTTCTTCGCTCTGGTGTCGAGGCAAAGCGCGGCGTTAAGTTCCGCCACTTAACACGCAATGCCTCCGAATTCGGCGGAAAGTGGGGAACGGAGTGTCTTAACACTAGGTTCCCTCTGCCTACCCTGCTGTGTGCGGGATACAGCGTGAAGCTA
metulj_1490	704	240	0	7	5	13	45	14	69	22	81	15	73	96	28	24	17	75	70	24	26	AGGCCAGTCGTGGCGCAGGGGCACAAAGTGTGACTGTAAAAGCGACTGGTTGTGGGTTCGATCCCCACTCGAGGAAATGAAATATTTATTTAAATTTATATTTCGAGGCAAAGCGCGGCGTTGAGTTCCGCCACTCAACACGCAATGCCTCCAGAATTCGGCGGAAAGTGGGGAACGGAGTGTCTTAACACTAGGTTCCCTCTGCCTACCCTGCTGTGTGCGGGATACAGCGTGAAGCTG
metulj_1491	45	255	0	0	0	1	4	1	4	2	5	4	4	3	1	2	4	2	6	2	0	GGCCAGTCGTGGCGCAGGGGCAAAAGTGTGACTGTAAACGCGACTGGTTGTGGGTTCGATCCCCACTCGAGGAAATGAAATATTTATTTAAATTTATATTTTCATTTCTTTGCTCTGGTGTCGAGGCAAAGCGCGGCGTTGAGTTCCGCCACTCAACACGCAATGCCTCCAGAATTCGGCGGAAAGTGGGGAACGGAGTGTCTTAACACTAGGTTCCCTCTGCCTACCCTGCTGTGTGCGGGATACAGCGTGAAG
metulj_1493	93	273	1	2	9	6	2	7	6	6	7	7	2	4	7	5	6	5	4	6	1	CGTCGTGGCGCAGGGGCACAAGCGTGCGACTGTAAACGCGACAGGTTGTGGGTTCAATTCCCATTCGAGGAAATGAAATATTTAATATTTTCATTTTCTCGCTCTGGTAACGAGGCAAAGCGCGGCGTTGAATTCCGCCACTCAACACGCAATGCCTCCAGAATTCGGCGGAAAGTGGGGAACGGAAGTGTCTTAATGGGAACGGAGTGTCTTACACTAGGTTCCCAGGTTCCCTCTGCCTACCCTGCTATGTGCGGGATACAGCGTGAAGCT
metulj_1494	85	265	0	0	6	5	4	6	5	3	5	7	3	5	5	7	6	5	3	6	4	GGTCGTGGCGCAGGGCACAAGCGTGTGACTGTAAACGCGACGGTTGTGGGTTCGATTCCCACTCGAGAAAATATTAATATTTTCATTTCCTCGCTCTGGTAACGAGGCAAAGCGCGGCGTTGAGTTCCGCCACTCAACACGCAATGCCTCAAGAATTGGGCGGAAAGTGGGGAACGGAAGTGTCTTAATGGGAAACGGAGTGTCTTAACACTAGGTTCCCAGGTTCCCTCTGCCTACCCTGCTATGTGCGGGATACAGCGTGAAG
metulj_1495	257	266	0	1	8	12	12	9	21	9	23	11	22	26	4	13	10	24	24	10	18	GTCGTGGCGCAGGGGCACAAGCGTGCGACTGTAAATGCGACAGGTTGTGGGTTCGATTCCCATTTGAGGAAATAAAATATTTAATATTTTCATTTCCTCGCTCTGGTAACGAAGCAAAGCGCGGCGTTGAGTTCCACCACTCAACACGCAATGCCTCCAGAATTTGGCGGAAAATGGGGAATGGAAGTGTCTTAATGGGAACGGAGTGTCTTAACACTAGGTTCCCAGGTTCCCTCTGCCTACCCTGCTATGTGCGGGATACAGCG
metulj_1496	43	268	0	0	1	3	1	1	4	1	5	3	4	4	0	1	1	4	6	0	4	CAGTCGTGGCGCAGGGCACAAGCGTGCGACTGTAAACGCGATGGTTGTGGGTTCGATTCCCACTTGAGGAAATGAAATATTTAATATTTTCATTTCCTCGCTCTGGTAACGAGGCAAAGCGCGGCGTTGAGTTCCGCCACTTAACACGCAATGTCTTAAGAATTCGGCGGAAAGTGGGGAACGGAAGTGTCTTAATGAGAACGGAGTGTCTAACACTAGGTTCCCAGGTTCCCTCTGCCTACCCTGCTATGTGCGGGATACAGCGTAA
metulj_1497	58	247	0	7	2	1	3	2	3	1	6	4	5	3	2	4	1	3	7	3	1	GCGTCGTGGCGCAGGGGCACAAAGTGTGACTGTAAAAGCGACGGTTGTGGGTTCGATTCCCACTCGAGGAAATGAAATATTTTTAATATTTTCATTTCTTCGCTCTGGTGCCGAGGCAAAGCGCGGCGTTGAGTTCCGCCACTCAACACGCAATGCCTCCAGAATTCGGCGGAAAGTGGGGAACGGAGTGTCTTAACACTAGGTTCCCTCTGCCTACCCTGCTATGTGCGGGATACAGCGTGAAGCT
metulj_1498	759	258	0	0	749	0	0	0	2	0	1	0	3	1	0	0	0	2	1	0	0	AGGCCTGTCGTGGCGCAGCGGCACAAGCGTGTGACTGTAACCGACAGGTTGTGGGTTCGATCCCCACTCGAGGAAATGAAATATTTAATATTTTCAATTTAAATATTTAATGTTTCATTTCTTCGCTCTGGTAAAAGCAACACGCAATGCCTCAAATTCGGCGGAAAGTGGGGAACGGAAGTGGAACGGAGTGTCTTAACACTAGGTTCCCAAGTTCCCTCTGCCTACCCTGCCATGTGCGGGATACAGCGTGAAGCT
metulj_1499	172	266	0	0	7	9	8	9	13	5	12	7	17	18	7	11	6	9	18	9	7	TCGTGGCGCAGGGGCACAAGCGTGCGACTGTAAACGCGACAGGTTGTGGGTTCGATTCCCACTCGAGGAAATGAAATATTTAATATTTTCATTTCCTCGCTCTGGTAACGAGGCAAAGCGCGGCGTTGAGTTCCGCCACTCAACACACAATGCCTCCAGAATTCGGCGGAAAGTGGGGAACGGAAGTGTCTTAATGGGAACGGAGTGTCTTAACACTAGGTTCCCAGGTTCCCTCTGCCTACCCTGCTATGTGCGGGATACAGCGT
metulj_15	1497	290	1495	0	0	0	0	0	0	0	0	0	0	0	0	0	0	1	1	0	0	AGGACCGTCGTGGCGCAGAGGCGTAAGCGTCTGCCTGTAAACGCGACGGTTTGAGGGTTCGATTCCCACTCGGAGAAGATGGATTTTTCTATTTCCATTTTCTTCGCTCTGGAAACTAGGCAAAGCGCGGCGTTGAGTTCCGCCACTCAACACGCAATGCCTCGAAAAAGGCGGAAAGCGGGGACGGAGAAAGCAGGGACTAAGCAACGGAGTGTCTTAACACTAGGTTCATATGGTTCCTGCAGTTCCCTCTGCCTACCCTGCAATATGCGGGATAAAGCGTGAAGCTA
metulj_1500	35	258	0	1	2	3	5	1	3	2	0	2	1	0	0	3	2	1	1	3	5	AGGCCGTCGTGGCGCAGCGGCACAAGGGTGTGACTGTAACGCGACGGTTGTGGGTTCGATTCCCACTCGAGGAAATGAAATATTTATTTACATTTATATTTTCATTTCTTCGCTCTGGTGTCGAGGCAAAGCGCGGCGTTGAGTTCTGCCACTCAACACGCAATGCCTCCAGAATTCGGCAGAAAGTGGGGAACGGAGTGTCTTAACACTAGGTTCCCTCTGCCTACCCTGCTGTGTGCGGGATACAGCGTGAAGCTG
metulj_1501	91	261	0	0	2	7	4	2	6	5	7	3	12	7	7	4	3	7	2	7	6	CGTCGTGGCGCAGGGGCACAAGTGCGACTGTAAACGCGACGGTTGTGGGTTCGATTCCCACTCGAGGAAATGAAATATTTAATATTTTCATTTCCTCGCTCTGGTAACGAGGCAAAGCGCGGCGTTGAGTTCCGCCACTCAACACGCAATGCCTCCAGAATTCAGCGGAAAGTGGGGAACAGAAGTATCTTAATGGGAACGGAGTGTCTTAACACTAGGTTCCCAGGTTCCCTCTGCCTACCCTGCTATGTGCGGGATACA
metulj_1502	55	271	0	0	1	3	1	3	2	8	4	7	2	7	4	2	6	0	2	2	1	GCCAATCGTGGCGCAGGGGCACAAGCGTGCGACTGTAAACACGACAGGTTGTGGGTTCGATTCCCACTCGAGGAAATGAAATATTTAATATTTTAATTTCCTCGCTCTGGTAACGAGGCAAAACGTGGCGTTGAGTTCCCCACTCAACACGCAATGCCTCCAGAATTCGGCGGAAAGTGAAGAACAAGTGTCTTAATGGAGCAGTGTCTTAACACTAAGTTCCCAGGTTCCCTCTGCCTACCCTGCTATGTGCGGGATACAGCGTGAAGCT
metulj_1503	32	259	0	1	2	2	2	2	4	1	2	1	2	0	1	3	2	1	1	3	2	AGGCCAGTCGTGGCGCAGGGGCACAAAGTGTGACTGTAAACGCGACTGGTTGTGGGTTCGATCCCCACTCGAGGAAATGAAATATTTATTTAAATTTATATTTTCATTTCTTCGCTCTGGTGTCGAGGCAAAGCGCGGCGTTGAGTTCCGCCACTCAACACGCAATGCTTCCAGAATTCGGCGGAAAGTGGGGAACGGAGTGTCTTAACACTAGGTTCCCTCTGTCTACCCTGCTGTGTGCGGGATACAGCGTGAAGCT
metulj_1506	105	276	0	0	3	1	8	3	10	5	13	2	6	13	3	6	2	10	9	4	7	AGGCCAGTCGTGGCGCAGGGGCACAAGCGTGTGACTGTAAACGCGACAGGTTGTGGGTTCGATTCCCATTCGAGAAAATGAAATATTTAATATTTTCATTTCCTCGCTCTGGTAACGAGGCAAAGCGCGGCGTTGAGTTCCGCCACTCAACACGCAATGCCTCCAGAATTCGGCGGAAAGTGGGGAACGGAAGTGTCTTAATGGGAACGGAGTGTCTTAACACTAGGTTCCCAGGTTCCCTCTGCCTACCCTGCTATGTGCGGGATACAGCGTGAA
metulj_1507	114	247	0	1	4	6	5	3	14	5	16	3	7	12	4	3	8	11	6	3	3	CCAGTCGTGGCGCAGGGGCACAAGCGTGTGACTGTAAACGCGATAGGTTGTGGATTCGATTCCCACTCGAGGAAATTAAATATTAAATATTTTCATTTCTTCGCTCTGGTGTCGAGGCAAAGCGCGGCGTTGAGTTCCGCCACTCAACACGCAATGCCTCCAGAATTCGGCGGAAAGTGGGGAACGGAGTGTCTTAACACTAGGTTCCTCTGCCTACCCTGCTATATGCGGGATACAGCGTGAAGCT
metulj_1508	93	266	0	0	5	7	7	7	6	6	4	4	4	3	7	6	7	4	6	7	3	TCGTGGCGCAGGGGCACAAGCGTGCGACTGTAAACGCGACGGTTGTGGGTTCGATTCCCACTCGAGGAAATTAAATATTTAATATTTTTATTTCCTCGCTCTGGTAACGAGGCAAAGCGCGGCGTTAAGTTCCGCCACTCAACACGCAATGCCTCCAGAATTCGGTGGAAAATGGGGAACGGAAGTGTCTTAATGGGAACGGAGTGTCTTAACACTAGGTTCCCAGGTTCCCTCTGCCTACCCTGCTATGTGCGGGATACAGCGTG
metulj_1509	151	258	0	0	0	6	46	15	4	10	2	1	0	2	7	5	6	2	2	6	37	AGGCCGTCGTGGCGCAGCGGCACAAGGGTGTGACTGTAACGCGACGGTTGTGGGTTCGATCCCCACTCGAGGAAGTGAAATATTTATTTACGTTTATATTTCCATTTCTTCGCTCTGGTGTCGAGGCAAAGCGCGGCGTTGAGTTCTGCCACTCAACACGCAATGCCTCCAGAATTCGGCAGAAAGTGGGGAACGGAGTGTTTTAACACTAGGTTCCCTCTGCCTACCCTGCTGTGTGCGGGATACAGCGTGAAGCTG
metulj_151	2799	243	0	2647	2	5	14	10	11	11	15	10	13	11	5	9	5	5	16	5	5	CGTCGTGGCGCAGTGGGACAGCGTCTGACTGTAAACGCGATGGTTGTGGGTTCGATTCCCACTCGGGGGAATGATTATATTTAAATTATTTTCATTTCTTCGCTCTGGTACCTAAGACAAAGCGCGGCGTTGAGTTCCGCCACTCAACACGCAATGTCTCGATTTCGGGCGGAAAGTGGAGAACGGAGTGTCTTGACACTAGGTTCTCTCTGACTACCCTGCTATGCGGGAAAAAGCGTGAAG
metulj_1510	38	246	0	0	3	1	2	0	0	0	2	1	2	2	3	6	3	2	7	1	3	GGCCAGTCGTGGCGCAGGGGCACAAGCGTGCGACTGTAAACGCGACAGGTTGTGGGTTCGATTCCCACTCGAGGAAATGAAATATTTAATATTTTCTTTTATTCGCTCTGGTAACGAGGCAAAGCGCGACGTTGAGTTCCGCCACTCAACACGCAATGCCTCCAGAATTCGGCGGAAAATTGGGAACGGAGTGTCTTAACACTAGGTTCCTCTGCCTACCCTGCTTGTGCAGGATACAGCGTGAAG
metulj_1511	38	256	0	0	0	0	2	3	4	2	1	0	3	8	2	1	1	1	6	2	2	GGCCAGTCGTGGCGCAGGGGCACAAAGTGTGACTGTAAACGCGACTGGTTGTGGGTTCGATCCCCACTCGAGGAAATGAAATATTTATTTAAATTTATATTTTCATTTCTTCGCTCTGGTGTCGAGGCAAAGCGCGGCGTTGAGTTCCGCCACTCAACACGCAATGCCTCCAGAATTCGGCGGAAAGTGGAGAACGGAGTGTCTTAACACTAGGTTCCCTCTGCCTACCCTGCTATGTGCGGGATACAGCGTGAAG
metulj_1512	32	257	0	0	0	1	4	1	3	1	4	1	4	3	0	0	1	1	6	2	0	GGCCAGTTGTGGCGCAGGGGCACAAGGTGTGACTGTAAACGCGACTGGTTGTGGGTTCGATCCCCACTCGAGGAAATGAAATATTTATTTAAATTTATATTTTCATTTCTTCGCTCTGGTGTCGAGGCAAAGCGCGGCGTTGAGTTCCGCCACTCAACACGCAATGCCTCCAGAATTCGGCGGAAAATGGGGAACAAAGTGTCTTAACACTAGGTTCCCTCTGCCTACCCTGCTGTGTGTGGGATACAGCGTGAAGC
metulj_1513	241	254	0	1	19	4	8	10	23	10	24	7	15	26	6	9	7	21	25	12	14	TCGTGGCGCAGAGGCACAAGCGTGCGACTGTAAACGCGACAGGTTGTGGGTTCGATTCCCACTCGAGGAAATGAAATATTTAATATTTTCATTTCCTCGCTCTGGTAACGAGGCAAAGCGCGGCGTTGAGTTCCGCCACTCAACACGCAATGCCTCCAGAATTCGGCGGAAAGTGGGGAACGGAAGTGTCTTAATGGGAACGGAGTGTCTTAACACTAGGTTCCCAGGTTCCCTCTGCCTACCCTGCTATGTGC
metulj_1514	87	250	0	2	2	7	2	6	9	3	7	5	3	5	5	4	6	7	6	4	4	CGTCGTGGCGCAGGGGCACAAGCGTGTGACTGTAACGCGACGGTTGTGGGTTCGATTCCCACTCGAGGGAATGAATTATTATTTATTAATATTTTCATTTCTTCGCTCTGGTACCAAGGCAAAGCGCGGCGTTGAGTTCCGCCACTCAACACGCAATGCCTCAAAAATTCGGCGGAAAGTGGGGAACGGAGTGTCTTAACACTAGGTTCCCTCTGCCTACCCTGCTATATGCGGGATACAGCGTGAAGCT
metulj_1515	126	251	0	0	3	5	11	10	10	6	7	10	5	7	5	7	11	6	10	8	5	AGGGGACTGTAAACGCGACAGGTTGTGGGTTCGATTCCCACTCGAGGAAATGAAATATTTAATATTTTCATTTCCTCGCTCTGGTAACGAGGCAAAGCGCGGCGTTGAGTTCCGCCACTCAACACGCAATGCCTCCAGAATTCGGCGGAAAGTGAGGAACGAAAGTGTCTTAATGGGAACGGAGTGTCTTAACACTAGGTTCCCAGGTTCCCTCTGCCTACCCTGCTATGTGCGGGATACAGCGTGAAGCT
metulj_1516	108	265	1	0	3	8	8	8	6	7	5	8	3	4	7	8	7	4	9	6	6	GTCTGGCGCAGGCACAAAGTGTGACTGTAAATGTGACGGTTGTGGGTTCGATTCCCACTCGAGGAAATGAAATATTTATTTTAATTTCTTCGCTCTGGTAACGAGGCAAAGCGCGGCGTTGAGTTCCGCCACTCAACACGCAATGCCTCAAAAATTCGGCGGAAAGTGGAGAACGGAAGTGTCTTAATAGGAACGGAGTGTCTTAACACTAGGTTCCCAGGTTCCCTTGCCTACCCTGCTATGTGCGGGATACAGCGTGAAGCTA
metulj_1517	325	260	0	0	10	11	22	10	32	13	31	11	28	25	6	18	18	20	43	16	11	CAGTCGTGGCGCAGGGGCACAAGCGTGCGACTGTAAACGCGACAGGTTGTGGGTTCGATTCCCACTCGAGGAAATGAAATATTTAATATTTTCATTTCCTCGCTCTGGTAACGAGGCAAAGCGCAGCGTTGAGTTCCGCCACTCAACACGCAATGCCTCCAGAATTCGGCGGAAAGTGGGGAACGGAAGTGTCTTAATGGGAACGGAGTGTCTTAACACTAGATTCCCAGGTTCCCTCTGCCTACCCTGCTATGTGCAAA
metulj_1518	167	273	1	0	10	8	5	13	9	12	13	11	11	10	5	11	11	12	11	7	7	AGTCGTGGCGCAGGGGCACAAGCGTGCGACTGTAAACGCGATAGGTTGTGGGTTCGATTCCCACTCGAGGAAATGAAATATTTAATATTTTCATTTCCTCGCTCTGGTAACGAGGCAAAGCGCGGCGTTGAGTTCCGCCACTCAACACGCAATGCCTCCAGAATTCGGCGGAAAGTGGGAAACGGAAGTGTCTTAATGGGAACAGAGTGTCTTAACACTAGGTTCCCAGGTTCCCTCTGCCTACCCTGCTATGTGCGGGATACAGCGTGAAGC
metulj_1519	51	250	0	9	2	3	4	2	6	2	6	0	0	3	2	0	4	3	2	3	0	GGCCAGTCGTGGCGCAGGGGCACAAGCGTGTGACTGTAAACGCGACAGGCTGTGGGTTCGATTCCCACTCGAGGAAATGAAATATTTAATATTTTCATTTCTTCGCTCTGGTGTCGAGGTAAAGCGCGGCGTTGAGTTCCGCCACTCAACACGCAATGCCTCCAGAATTCGGCGGAAAGTGGGGAACGGAGTGTCTTAACACTAGGTTCCCTCTGCCTACCCTGCTATATGCGGGATACAGCGTGAAGCT
metulj_152	78	248	0	42	2	4	3	0	5	3	2	2	1	4	0	3	0	3	3	0	1	GCCAGTCGTGGCGCAGTGGCACAAGCGTGTGACTGTAAAGCGACTGGTTGTGGGTTCGATTCCCACTCGAGGAAATGAAATATTTAATATTTTCATTTCTTCGCTCTGGTATCGAGGCAAAGCGCGGCGTTAAGTTCCACCACTTAACACGCAATGCCTCCAGAATTCGGCGGAAAGTGGGGAACGGAGTGTCTTAACACTAGGTTTCCTCTGCCTACCCTGCTGTGTGCGGGATACAGCGTGAAGCT
metulj_1520	121	244	1	1	7	5	3	11	2	12	5	12	5	5	2	9	10	7	6	8	10	CGTCGTGGCGCAGGGGCACAAGCGTGTGACTGTAAACGCGACGGTTGTGGGTTCGATTCCCACTCGAGGGAATGAAATATTTAATATTTTCATTTCCTCGCTCTGGTAACAAGGCAAAGCGCGGCGTTGAGTTCCGCCACTCAACACGCAATGTCTCCAGAATTCGGCGGAAAGTGGTGGAACGGAGTGTCTTAACACTAGGTTCCCTCTGCCTACCCTGCTATGTGCGGGATACAGCGTGAAG
metulj_1521	27	249	0	1	3	2	0	3	0	1	2	0	0	2	2	4	1	2	1	1	2	GGCCAGTCGTGGCGCAGGGGCACAAGCATGCAACTGTAAACGTGACAGGTTGTGGATTCGATTCCCACTCGAGGAAATTAAATATTTAATATTTTTATTTCCTCGCTCTGTGCAAGGCAAAGCGCGGCGTTGAGTTCCGCCACTCAACACGCAATGCCTTCAGAATTCGGCGGAAAGTGGAGAACAGAAGTGTCTAGGTAACACTAGGTTCCCTCTGCCTACCCTGCTATGTGCGGGATACAGCGTGAA
metulj_1523	2095	258	0	0	1834	11	16	15	21	11	22	18	21	26	8	12	15	11	21	16	17	AGGCCTGTCGTGGCGCAGGGGCACAAGCGTGTGACTGTAAAGCGACAGGTTGTGGGTTCGATCCCCACTCGAGGAAATGAAATATTTAATATTTTCATTTCTTCGCTCTGGTAACAAGGCAAAGCGCGGCGTTGAGTTCCGCCACTCAACACGCAATGCCTCAAATTCGGCGGAAAGTGGGGAACGGAACGGAGTGTCTTAACACTAGGTTCCCAAGTTCCCTCTGCCTACCCTGCCATGTGCGGGATACAGCGTGAA
metulj_1524	242	262	0	1	9	7	11	11	28	11	18	7	20	20	8	11	7	25	22	12	14	AGGCCAGTCGTGGCGCAGGGGCACAAGCGTGCGACTGTAAACGCGACAGGTTGTGGGTTCGATTCCCACTCGAGGAAATGAAATATTTAATATTTTCATTTCTTCGCTCTGGTAACGAGGCAAAGCGCGGCGTTGAGTTCCGCCACTCAACACACAAGGAAAGTGGGGAACGGAAGTGTCTTAATGGGAACGGAGTGTCTTAACACTAGGTTCCCAGGTTCCCTCTGCCTACCCTGCTATGTGCGGGATACAGCGTGAAGCT
metulj_1525	172	266	0	0	10	13	12	9	13	10	10	15	6	7	9	12	7	11	9	11	8	GTCGTGGCGCAGGGACAAGCGTGCGACTGTAAACGCGACAGGTTGTGGGTTCGATTCCCACTCGAGGAAATGAATATTTAATATTTTCATTTCCTCGCTCTGGTAACGAGGCAAAGCGCGGCGTTGAGTTCCGCCACTCAACACGCAATGCCTCCAGAATTCGGCGGAAAGTGGGGAACGGAAGTGTCTTAATGGGAACGGAGTGTCTTAACACTAGGTTCCCAGGTTCCCTCTGCCTACTCTGCTATGTGCGGGATACAGCGTGA
metulj_1527	30	259	0	0	1	1	2	1	2	1	3	1	5	2	1	2	0	2	3	2	1	AGGCCAGTCGTGGCGCAGAGGCACAAGGTGTGACTGTAAACGCGACTGGTTGTGGGTTCGATCCCCACTCGAGGAAATGAAATATTTATTTAAATTTATATTTTCATTTCTTCGCTCTGGTGTCGAGGCAAAGCGCGGCGTTGAGTTCCGCCACTCAACACGCAATGCCTTCAGAATTCGGCGGAAAGTGGGGAACGGAGTGTCTTAACACTAGGTTTCCTCTGCCTATCCTGCTGTGTGCGGGATACAGCGTGAAGCT
metulj_1529	221	266	1	0	7	15	4	14	17	15	12	19	12	12	6	21	16	12	11	15	12	TGTGGGCAGGGGCACAAGCGTGCGACTGTAAACGCGACGGTTGTGGGTTCGATTCCCACTCGAGGAAATGAAATATTTAATATTTTCATTTTCTCGCTCTGGTAACGAGGCAAAGCGCGGCGTTGAGTTCCGCCACTCAACACGCAATGCCTCCAGAATTCGGCGGAAAGTGGGGAACGGAAGTGTCTTAATGGGAACGAAGTGTCTTAACACTAGGTTCCCAGGTTCCCTCTGCCTACCCTGCTATGTGCGGGATACAGCGTGAA
metulj_153	20	242	0	13	0	1	0	0	1	0	1	0	0	1	0	1	0	0	2	0	0	CCAGTCGTGGCCCAGTGGCACAAGTGTGTGACTGTAAACGACTGGTTGTGGGTTCGATTTCCACTCGAGGAGTGGAAATTATATTTCCATTTTCTTCGCTCTGGTGTCGAGGTAAAGCGCGGCGTTAAGTTCCGCCACTTAACACGCAAGCCTCCGAATTCGGCGGAAAGTGGGGAACGGAGTGTCTTAACACTAGGTTCCCTCTGCCTACCCTGCTGTGTGCGGGATACAGCGTGAAGCTA
metulj_1530	75	239	0	1	3	6	1	7	5	5	4	4	3	4	4	7	6	4	5	5	1	GGCAGTCGTGGCGCAGGGGCACAAGCGTGTGACTGTAAACGGACGGTTGTGGGTTCGATTCCCACTCGAGGAAATGAAATATTTATTTTCATTTCTTCGCTCTGGTAACAAGGCAAAGCGCGGCGTTGAGTTCCGCCACTCAACACGCAATGTCTCCAAAATTCAGCGGAAAGTGGGGAACGGAGTGTCTTAACACCAGGTTCCCTCTGCCTACCCTGCTATGTGCGGGATACAGGTGC
metulj_1531	86	258	0	0	0	4	23	4	3	5	2	3	0	0	3	6	5	2	0	4	22	AGGCCGTCGTGGCGCAGCGGCACAAGGGTGTGACTGTAACGCAACGGTTGTGGGTTCGATCCCCACTCGAGGAAGTGAAATATTTATTTACGTTTATATTTCCATTTCTTCGCTCTGGTGTCGAGGCAAAGCGCGGCGTTGAGTTCTGCCACTCAACACGCAATGCCTCCAGAATTCAGCAGAAAGTGGGGAACGGAGTGTCTTAACACTAGGTTCCCTCTGCCTACCCTGCTGTGTGCGGGATACAGCGTGAAGCTG
metulj_1532	121	243	0	1	3	4	5	8	9	8	7	5	15	8	3	2	6	11	10	9	7	GCAGTCGTGGCGCAGGGGCACAAGCGTGTGACTGTAAACGCGACGGTTGTGGGTTCGATTCCCACTCGAGGAAATGAAATATTTATTATTTTCATTTCTTCGCTCTGGACAAAAAGCGCGGCGTTGAGTTTCGCCACTCAACACGCAATGCCTCCAGAATTCGGCGGAAAGTGGGGAACGGAGTGTCTTAACACTAGGTTTCCTCTGCCTACCCTGCTACATGCGGGATACAGCGTGAAGCTG
metulj_1533	34	260	0	1	0	2	1	0	7	1	8	1	3	1	0	1	0	3	4	1	0	AGGCCAGTCGTGGCGCAGAGGCACAAAGTGTGACTGTAAAATCGACTGGTTGTGGGTTCGATCCCCACTCGAGGAAATGAAATATTTATTTACATTTATATTTTAATTTCTTCGCTCTGGTGTCGAGGCAAAGCGCGGCGTTGAGTTCCGCCACTTAACACGCAATGCCTCCAGAACTCGGCGGAAAGTGGGGAACGGAGTGTCTTAACACTAGGTTCCCTCTGCCTACCCTGCTGTGTGCGGGATACAGCGTGAAGCTG
metulj_1534	186	254	0	0	0	5	7	4	21	5	23	2	19	32	2	0	4	24	32	2	4	AGGCCAGTCGTGGCGCAGGGGCACAAAGTGTAAAATCGACTGGTTGTGGGTTCGATCCCCACTCGAGGAAATGAAATATTTATTTACATTTATATTTTCATTTCTTCGCTCTGGTGTCGAGGCAAAGCGCGGCGTTGAGTTCCGCCACTCAACACGCAATGCCTCCAGAACTCGGCGGAAAGTGGGGAACGGAGTGTCTTAACACTAGGTTCCCTCTGCCTACCCTGCTGTGTGCGGGATACAGCGTGAAGCTG
metulj_1535	90	255	0	0	4	5	4	8	5	6	6	5	4	7	6	4	5	8	6	5	2	GCCAGTCGTGGCGCAGGGGCACAAGCGTGCGACTGTAAACGCGAAGGTTGTGGGTTCGATTCCCACTCGAGGAAATGAAATATTTAATATTTTCATTTCTTCGCTCTGGTAACGAGGCAAAGCGCAGCGTTGAGTTCCGCCACTCAACACGCAATGCCTCCAGAATTCGGCGGAAAGTGGGGAACGGAAGTGTCTTAATGGGAACGGAGTGTCTTAACACTAGGTTCCCAGGTTCCCTCTGCCTACCCTGCTATG
metulj_1536	187	282	0	1	172	0	0	0	1	1	1	0	1	3	1	1	1	0	1	1	2	GAGGCCTGTCGTGGCGCAGCGGCACAAGCGTGTAACCGACAGGTTGTGGGTTCGATCCCCACTCGAGGAAATGAAATATTTAATATTTTCAATTTAAATATTTAATGTTTCATTTCTTCGCTCTGGTAATAAGGCAAAGCGCGGCGTTGAGTTCCGCCACTCAACACGCAATGCCTCAAATTCGGCGGAAAGTGGGGAACGGAAGTGGAACGGAGTGTCTTAACACTAGGTTCCCAAGTTCCCTCTGCCTACCCTGCCATGTGCGGGATACAGCGTGAAGCT
metulj_1537	34	265	0	1	0	1	5	1	4	4	1	0	3	1	1	1	2	4	3	1	1	CCGTCGTGGCGCAGGGGCACAAGCGTGTGACTGTAAACGCGACAGGTTGTGGGTTCGATTCCCACTCGAGGAAATGAAATATTTAATATTTTCATTTCTTCGCTCTGGTAACGAGGCAAAGCGCGGCGTTGAGTTCCGCCACTCAACACACAATGCCTCCAGAATTCGGCGGAAAGTGGGGAACGGAAGTGTCTTAATGGGAACGGAGTGTCTTAACACTTCAGGTTCCCTCTGCCTATCCTGCTATGTGCGGGATACAGCGTAA
metulj_1538	29	255	0	0	0	2	1	2	3	2	3	3	0	3	1	0	3	1	3	2	0	GAGGCCAGTCGTGGCGCAGGGGCACAAAGTGTGACTGTAAACGCGACTGGTTGTGGGTTCGATCCCCACTCGAGGAAATGAAATATTTATTAAATTTATATTTTCATTTCTTCGCTCTGGTGTCGAGGCAAAGCGCGGCGTTGAGTTCCGCCACTCAACACGCAAAGCCTCCAGAATTCGGCAGAAAGTGGGGAACGGAGTGTCTTAACACTAGGTTCCCTCTGCCTACCCTGCTGTGTGCGGGATACAGCGTGA
metulj_154	34	260	0	0	0	1	3	1	4	0	2	1	4	9	1	1	1	2	3	1	0	AGGCCAGTCGTGGCGCAGGGGCACAAAGTGTGACTGTAAACGCAACTGGTTGTGGGTTCGATCCCCACTCGAGAAAATGAAATATTTATTTAAATTTATATTTTCATTTCTTCGCTCTGGTGTCGAGGCAAAGCGCGGCGTTGAGTTCCGCCACTCAACACGCAATGCCTCCAGAATTCGGCGGAAAGTGGGGAACGGAGTGTCTTAACACTAGGTTCCCTCTGCCTACCCTGCTGTGTGCGGGATACAGCGTGAAGCTG
metulj_1540	136	262	0	0	6	7	7	4	15	6	12	3	17	8	7	5	6	8	15	5	5	GCCAGTCGTGGCGCAGGGGCACAAGCGTGTGACTGTAAACGCGACAGGTTGTGGATTCGATTCCCACTTGAAGAAATGAAATATTTAATATTTTCATTTCCTCGCTCTGGTAACGAGGCAAAGCGCGGCGTTGAGTTCCGCCACTCAACACGCAATGCCTCCAGAATTCGGCGGAAATAGTGTCTTAATGGGAACGGAGTGTCTTAACACTAGGTTCCCAGGTTCCCTCTGCCTACCCTGCTATGTGCGGGATACAGCGTGA
metulj_1542	87	253	0	5	2	4	4	6	9	5	9	5	5	5	2	7	5	1	4	4	5	GGCGTCGTGGCGCAGGGGCACAAGCGTGTGACTGTAAACGCGACGGTTGTGGGTTCGATTCCCACTCGAGGAAATGAAATATTTAATATTTTCATTTCCTCGCTCTGGTAACGAGGCAAAGCGCGGCGTTGAGTTCCGCCACTCAACACGCAATGCCTCCAGAATTCGGCGGAAAGTGGGGAACGGAAGTGTCTTAACACTAGGTTCCCAGGTTCCCTCTGCCTACCCTGCTATGTGCGGGATACAGCGTGAA
metulj_1543	298	260	0	0	0	1	7	1	55	4	33	5	26	24	1	9	4	76	42	4	6	AGGCCAGTCGTGGCGCAGTGGCACGAAGTGTGACTGTAAAACCGACTGGTTGTGGGTTCGATCCCCACTCGAGGAAATGAAATATTTACTTAAATTTATATTTCCATTTCTTCGCTCTGGTGTCGAGGCTAAGCGCGGCGTTGAGTTCTGCCACTCAACACGCAATGCCTCCAGAATTCGGCAGAAAGTGGGGAACGGAGTGTCTTAACACTAGGTTCCCTCTGCCTACCCTGCTGTGTGCGGGATACAGCGTGAAGCTG
metulj_1544	22	258	0	0	0	0	7	0	0	1	0	1	0	0	1	0	2	0	0	1	9	AGGCCGTCGTGGCGCAGCGGCACAAGAGTGTGACTGTAACGCGACGGTTGTGGGTTCGATCCCCACTCGAGGAAGTGAAATATTTATTTACGTTTATATTTCCATTTCTTCGCTCTGGTGTCGAGGCAAAGCGCGGCGTTGAGTTCTGCCACTCAACACGCAATGCCTCCAGAATTCGGCAGAAAGTGGGGAACGGAGTGTCTTAACACTAGGTTCCCTCTGCCTACCCTGCTGTGTGCGGGATACAGCGTGAAGCTG
metulj_1545	59	248	0	0	1	4	1	4	1	5	7	3	3	4	4	2	3	4	7	4	2	AGGCCAGTCGTGGCGCAGGGGCACAAGCGTGTGACTGTAAACGCGATGGTTGTGGGTTCGATTCCCACTCGAGGAAATGAAATATTTAATATTTTCATTTCTTCGTTCTGGTATCGAGGCAAAGCGTGGCGTTGAGTTCCGCCACTCAACACGCAATGCCTCCAGAATTCGGCGGAAAGTGGGGAACGGAAGTGTCTTAACACTAGGTTCCCTCTGCCTACCCTGCTATATGCGGGATACAGCGTGAA
metulj_1546	116	257	0	1	0	2	12	1	1	1	0	2	0	0	0	2	1	0	0	1	92	AGGCCGTCGTGGCGCAGCGGCACAAGGTGTGACTGTAACGCGACGGTTGTGGGTTCGATTCCCACTCGAGGAAGTGAAATATTTATTTACGTTTATATTTCTATTTCTTCGCTCTGGTGTCGAGGTTAAGCGCGGCGTTGAGTTCTGCCACTCAACACGCAATGCCTCCAGAATTCGGCAGAAAGTGGGGAACGGAGTGTCTTAGCACTAGGTTCCCTCTGCCTACCCTGCTGTGTGCGGGATACAGCGTGAAGCTA
metulj_1547	39	251	0	0	1	1	0	2	5	3	2	0	4	3	4	2	1	2	2	5	2	GGCCAGTCGTGGCGCAGGGGCACAAACATGTGACTGTAAACGCGACAGGTTGTGGGTTCGATTCCCACTCGAGGAAATGAAATATTTAATATTTTCATTACTTCGCTCTGGTAACGAGGCAAAGCGCGGCGTTGAGTTCCGCCATTCAACACTCAATGCCTCCAGAATTCGGCGGAAAGTGGGGAACGGAGTGTCTTAACACTAGGTTCATTCCCTCTGCCTACCCTGCTATGTGCAGGATACAGCGTGAA
metulj_1548	46	256	0	2	0	4	4	5	0	4	1	6	0	0	1	4	4	0	2	3	6	GAGGCCGTCGTGGCGCAGCGGCACAAGGGTGTGACTGCAACGCGACGGTTGTGGGTTCGATCCCCACTCGAGGAAGTGAAATATTTATTTACGTTTATATTTCCATTTCTTCGCTCTGGTGTCGAGGCAAAGCGCGGCGTTGAGTTCTGCCACTCAACACGCAATGCCTCCAGAATTCGGCAGAAAGTGGGGAACGGAGTGTCTTAACACTAGGTTCCCTCTGCCTACCCTGCTGTGTGCGGGATACAGCGTGAAG
metulj_1549	66	260	0	0	7	3	4	2	5	3	3	3	2	7	2	4	4	5	7	3	2	GCCAGTCGTGGCGCAGGGGCACAAGCGTGCGACTGTAAACGCGACAGGTTGTGGGTTCGATTCCCACTCGAGGAAATGAAATATTTAATATTTTCATTTTCTCGCTCTGGTAACGAGGCAAAGCGCGGCGTTGAGTTCCGCCACTCAACACGCAATGCCTCCAGAATTCAGCGGAAAGTGGGGAACAGAAGTGTCTTAATGGAAACGGAGTGTCTTAACACTAGGTTCCCAGGTTCCCTCTGCCTATCCTGCTATGTGCG
metulj_155	366	290	0	1	344	1	2	2	4	0	0	0	0	3	0	2	1	3	1	0	2	GAGGCCTGTCGTGGCGCAGCGGCACAAGCGTGTGACTGTAACCGACAGGTTGTGGGTTCGATCCCCACTCGAGGAAATGAAATATTTAATATTTATAATTTAAATATTTAATGTTTCATTTCTTCGCTCTGGTAATAAGGCAAAAGCGCGGCGTTGAGTTCCGCCACTCAACACGCAATGCCTCAAATTCGGCGGAAAGTGGGGAACGGAAGTGGAACGGAGTGTCTTAACACTAGGTTCCCAAGTTCCCTCTGCCTACCCTGCCATGTGCGGGATACAGCGTGAAGCTG
metulj_1550	37	260	0	0	0	0	0	0	8	0	6	0	4	7	0	0	0	6	6	0	0	AGGCCAGTCGTGGCGCAGTGGCACGAAGTGTGATTGTAAAACCGACTGGTTGTGGGTTCGATCCCCACTCGAGGAGATGAAATATTTACTTAAATTTATATTTCCATTTCTTCGCTCTGGTGTCGAGGCTAAGCGCGGCGTTGAGTTCTGCCACTCAACACGCAATGCCTCCAGAATTCGGCAGAAAGTGGGGAACGGAGTGTCTTAACACTAGGTTCCCTCTGCCTACCCTGCTGTGTGCGGGATACAGCGTGAAGCTG
metulj_1551	476	254	0	1	0	5	25	11	60	15	58	14	54	59	5	7	13	57	71	8	13	AGGCCAGTCGTGGCGCAGGGGCACAAAGTGTGACTGTAAAATCGACTGGTTGTGGGTTCGATCCCCACTCGAGGAAATGAAATATTTATTTAAATTTATATTTTCATTTCTTCGCTCTGGTGTCGAGGCAAAGCGCGGCGTTGAGTTCCGCCACTCAACACGCAATGCCTCCAGAATTCGGCGGAAAGTGGGAGTGTCTTAACACTAGGTTCCCTCTGCCTACCCTGCTGTGTGCGGGATACAGCGTGAAGCTG
metulj_1552	122	267	1	0	2	6	3	6	7	7	12	6	11	13	5	5	9	8	12	5	4	GTCGTGGCGCAGGGCACAAGCGTGCGACTGTAAACGCGACGGTTGTGGGTTCGATTCCCACTCGGGGGAATGAAATATTTAATATTTTCATTTCCTCGCTCTGGTAACAAGGCAAAGCGCGGCGTTGAGTTCCGCCACTCAACACGCAATGTCTCAAGAATTCGGCGGAAAGTGGGGAACGGAAGTGTCTTAATGGGAACGGAGTGTCTTAACACTAGGTTCCCAGGTTCCCTCTGCCTACCCTGCTATGTGCGGGATACAGCGTAA
metulj_1553	112	269	0	0	6	9	9	10	6	11	5	4	6	5	5	9	7	6	6	7	1	CGTGGCGCAGGGGCACAAGCGTGCGACTGTAAACGCGACGGTTGTGGGTTCGATTCCCACTCGGGGGAATGAAATATTTAATATTTTCATTTCCTCGCTCTGGTAACAAGGCAAAGCGCGACGTTGAGTTCCGCCACTCAACACGCAATGCCTCGAGAATTCGGCGGAAAGTAGGGAACGGAAGTGTCTTAATGGGAACGGAGTGTCTTAACACTAGGTTCCCAGGTTCCCTCTGCCTACCCTGCTATGTGCGGGATACAGCGTGAAGC
metulj_1554	45	243	0	3	5	2	2	3	3	1	0	3	0	1	2	2	3	4	6	1	4	GCCGTCGTGGCGCAGTGGCACAAGCGTGTGACTGTAAACGCGACGGTTGTGGGTTCGATTCCCACTCGAGGAAATGAAATATTTAATATTTTCATTTCTTCGCTTTGGTAACAAGGCAAAGCGCGGCGTTGAGTTTCGCCACTCAACACGCAATGCCTCGAGCAGTGGAAAGTGGGGAACGGAATGTCTTAACACTAGGTTCCCTCTGCCTACCCTGCTATGTGCGGGATACAGCGTGAAGCT
metulj_1555	130	261	0	0	6	8	12	5	6	11	7	8	7	9	6	4	10	7	7	6	11	GCAGTCGTGGCGCAGGGGCACAAGCGTGGACTGTAAACGCGACGGTTGTGGGTTCGATTCCCACTCGAGGAAATAAATATTTAATATTTTCATTTCTTCGCTCTGGTAACGAGGCAAAGCGCGGCGTTGAGTTCCGCCACTCAACACGCAATGCCTCCAGAATTCGGCGGAAAGTGGGGAACGGAAGTGTCTTAATGGGAACGGAGTGTCTTAACACTAGGTTCCCAGGTTCCCTCTGCCTACCCTGCTATGTGCGGATAA
metulj_1556	130	261	0	4	13	3	7	3	13	3	10	5	7	9	7	4	6	12	11	7	6	GCAGTCGTGGCGCAGGGGCACAAGCGTGCGACTGTAAACGCGACAGGTTGTGGGTTCGATTCCCACTCGAGGAAATGAAATATTTAATATTTTCATTTCTTCGCTCTGGTAACGAGGCAAAGCGCGGCGTTGAGTTCCGCCACTCAACACGCAATGCCTCCAGAATTCGGCGGAAAGTGGGGAACGGAATTAATGTGTCTTAACACTAGGTTCCCAGGTTCCCTCTGCCTACCCTGCTATGTGCGGGATACAGCGTGAAGC
metulj_1557	87	244	0	1	2	2	2	5	9	2	12	4	9	7	5	6	3	2	6	7	3	GCAGTCGTGGCGCAGGGGCACAAGCGTGCGACTGTAAACGCGACAGGTTGTGGGTTCGATTCCCACTCGAGGAAATGAAATATTTAATATTTTCATTTCCTCGCTCTGGTAACAAGGCAAAGCGCGGCGTTGAGTTCCGCCACTCAACACGCAATGCCTCCAGAATTCGGGGAAACGGAGTGTCTTAACACTAGGTTCCCAGGTTCCCTCTGCCTACCCTGCTATGTGCGGGATACAGCGTGAA
metulj_1558	51	261	0	0	0	2	6	1	2	1	3	3	6	3	2	4	6	5	3	4	0	GAGGCCAGTCGTGGCGCAGGGGCACAAAGTGTGACTGTAAAAGCGACTGGTTGTGGGTTCGATCCCCACTCGAGGAGATGAAATATTTATTTAAATTTATATTTCCATTTCTTCGCTCTGGTGTCGAGGCAAAGCGCGGCGTTGAGTTCCGCCACTCAACACGCAATGCCTCCAGAATTCGGCAGAAAGTGGGGAACGGAATGTCTTAACACTAGGTTCCCTCTGCCTACCCTGCTGTGTGCGGGATACAGCGTGAAGCTG
metulj_1559	41	253	0	0	2	1	0	2	5	4	3	4	3	2	2	2	2	1	6	1	1	GGCCAGTCGTGGCGCAGGGGCACAAAGTGTGACTGTAAACGCGACAGGTTGTGGGTTCGATTCCCACTCGAGGAAATGAAATATTTATTTAATATTTTCATTTCTTCGCTCTGGTGTCGAGGCAAAGCGTGGCGTTGAGTTCCGCCACTCAACACGCAATGCCTCCAGAATTTGGCGGAAAGTGGGGAACGAAGTGTCTTAACACTAGGTTCCCTCTGCCTACCCTGCTATGTGCGGGATACAGCGTGAAGCT
metulj_1560	35	264	0	2	20	1	0	2	0	2	1	1	1	0	0	0	1	1	0	2	1	GGCCAGTCGTGGCGCAGGGGCACAAACGTGTGACTGTAAACGCGACAGGTTGTGGGTTCGATTCCCACTCGAGGAAATGAAATATTTAATATTTTATCATTTCTTTGCTCTGGTAATAAGGCAAAGCGCGGCGTTGAGTTCCGCCACTCAACACGCAATGCCTCAAATTCAGCGGAAAGTGGGGAACGAATGAACGGAGTGTCTTAACACTAGGTTCCCAAGTTCCCTCTGCCTACCCTGCCATGTGCGGATACAGCGTGAAGC
metulj_1561	807	264	0	0	22	26	61	34	93	36	65	33	53	72	23	33	34	56	91	35	40	TCGTGGCGCAGGGGCACAAGCGTGCGACTGTAAACGCGACAGGTTGTGGGTTCGATTCCCACTCGAGGAAATGAAATATTTAATATTTTCTCGCTCTGGTAACGAGGCAAAGCGCGGCGTTGAGTTCCGCCACTCAACACGCAATGCCTCCAGAATTCGGCGGAAAGTGGGGAACGGAAGTGTCTTAATGGGAACGGAGTGTCTTAACACTAGGTTCCCAGGTTCCCTCTGCCTACCCTGCTATGTGCGGGATACAGCGTGAAG
metulj_1562	39	258	0	0	0	1	6	2	6	3	2	1	4	1	2	3	1	1	2	2	2	AGGCCAGTCGTGGCGCAGGGGCACAAAGTGTGACTGTAAACGCGACTGGTTGTGGGTTCGATCCCCACTCGAGGAAATGAAATATTTATTTAAATTTATATTTCCATTTCTTCGCTCTGGTGTCGAGGCAAAGCGCGGCGTTGAGTTCCGCCACTCAACACGCAATGCCTCCAAAATTCGGCGGAAAGTGGGGAACGGAGTGTCTTAACACTAGGTTCCCTCTGCCTACCCTGCTGTGTGCGGGATACAGCGTGAAGC
metulj_1563	137	271	0	0	7	6	8	11	9	7	10	8	6	8	5	7	13	7	11	7	7	CGTCGTGGCGCAGGGGCACAAGCGTGCGACTGTAAACGCGACGGTTGTGGGTTCGATTCCCACTCGGGGAAATGAAATATTTAATATTTTCATTTCCTTGCTCTGGTAACGAAGCAAAGCGCGGCGTTGAGTTCCGCCACTCAACACGCAATGCCTCTAGAATTCGGCGGAAAGTGGGGAACGGAAGTGTCTTAATGGGAACGGAATGTCTTAACACTAGGTTCCCAGGTTCCCTCTGCCTACCCTGCTATGTGCGGGATACAGCGTGAAG
metulj_1564	400	258	0	0	0	6	27	5	0	4	4	2	0	0	3	4	2	0	1	3	339	AGGCCGTCGTGGCGCAGTGGCACAAGGGTGTGATTGTAACGCGACGGTTGTGGGTTCGATCCCCACTCGAGGAAGTGAAATATTTATTTACGTTTATATTTCTATTTCTTCGCTCTGGTGTCGAGGTAAAGCGCGGCGTTGAGTTCTGCCACTCAACACGCAATGCCTCCAGAATTCGGCAGAAAGTGGGGAACGGAGTGTCTTAACACTAGGTTCCCTCTGCCTACCCTGCTGTGTGCGGGATACAGCGTGAAGCTG
metulj_1566	89	244	0	1	2	6	5	5	4	7	5	4	8	6	3	4	6	6	6	6	5	CCAGTCGTGGCGCAGGGGCACAAGTGTGACTGTAAACGCGACGGTTGTGGGTTCGATTCCCACTCGAGGAAATGAAATATTTAATATTTTCATTTCTTCGCTCTGGTGACGAGGCAAAGCGCGGCGTTGAGTTCCGCCACTCAACACGCAATGCCTCCAGAATTCGGCGGAAAGTGGGGAACGGAGTGTCTTAACACTAGGTTTCCCTCTGCCTACCCTGCTATGTGCGGGATACAGCGTGAAG
metulj_1568	46	254	0	0	2	3	1	4	2	3	1	4	3	0	4	5	4	0	5	4	1	CAGTCGTGGCGCAGGGGCACAAGCGTGCGACTGTAAACGCGACAGGTTGTGGGTTCGATTCCCACTCGGGGAAATGAAATATTTTCTCGCTCTGGTAACGAGGCAAAGCGCGGCGTTGAGTTCCGCCACTCAATACGCAATGCCTCAAGAATTCGGCGGAAAGTGAGGAACGGAATATCTTAATAGGAACGGAGTGTCTTAACCAGCCCAGGTTCCCTCTGCCTACCCTGCTATGTGCGGGATACAGCGTGAAG
metulj_1569	36	240	0	0	2	2	0	2	1	5	2	1	2	3	3	1	3	3	2	0	4	AGGCCAGTCGTGGCGCAGGGGCACAATGTAAACGCGACAGGTTGTGGGTTCGATTCTCACTCGAGGAAATGAAATATTTAATATTTTTATTTCTTCGCTCTGGTAGAGGCAAAGCGCGGCGTTGAGTTCCGCCACTCAACACGCAATGCCTCCAGAATTCAGCAGAAAGTAGGGAACGGAGTGTCTTAACACTAGGTTCCCTCTGCCTACCCTGCTATATGCGGGATACAGCGTGAAGCT
metulj_157	38	254	0	0	0	0	4	1	3	1	1	1	2	3	1	1	2	2	3	0	13	GGCCATCGTGGCGCAGCGGCACAGGGTGTGACTGTAACGCGACGGTTGTGGGTTCGATTCCCACTCGAGGAAGTGAATATTTATTTACGTTTATATTTTCATTTCTTCGCTCTGGTATCAAGGTAAAGCGCGGCGTTGAGTTCTGCCACTCAACACGCAATGCCTCCAAAATTCGGTAGAAAGTGGGAAACGGAGTGTCTTAACACTAGGTTCCCTCTGCCTACCCTGCTATATGCGGGATACAGCGTGAAGCT
metulj_1571	125	258	0	0	1	7	6	7	12	10	11	5	7	11	4	7	4	9	7	10	7	GCGTCGTGGCGCAGGGGCACAAACGTGTGACTGTAAACGCGACGGTTGTGGGTTCGATTCCCACTTGGGGGAATGAAATATTTAATATTTTTATTTCCTCGCTCTGGTAACGAGGCAAAGCGCGGCGTTGAGTTCCGCCACTCAACACGCAATGCCTCAAGAATTCGGCGGAAAGTGGGGAACGGAAGTGTCTTAATGGGAACGGAGTGTCTTAACACTAGGTTCCCAGGTTCCCTCTGCCTACCCTGCTATGTGCGG
metulj_1572	64	256	0	2	0	3	17	6	0	4	0	7	1	0	1	3	4	1	0	5	10	GGCCGTCGTGGCGCAGCGGCACAAGGGTGTGACTGTAACGCGACGGTTGTGGGTTCGATCCCCACTCGAGGAAGTGAAATATTTATTTACGTTTATATTTCCATTTCTTCGCTCTGGTGTCGAGGCAAAGCGCGGCGTTGAGTTCTGCCACTCAACACGCAATGCCTCCAGAATTCAGCAGAAAGTGAGGAACGGAGTGTCTTAACACTAGGTTCCCTCTGCCTACCCTGCTGTGTGCGGGATACAGCGTGAAGCT
metulj_1573	300	267	0	0	17	13	30	11	22	14	33	11	22	26	4	10	16	16	27	8	20	GGTCGTGGCGCAGGGGCACAAGCGTGTGATGTAAACGCAACGGTTGTGGGTTCGATTCCCACTCGGGGAAATTAAATATTTAATATTTTAATTTCCTCGCTCTGGTAACGAGGCAAAGCGCGGCGTTGAGTTCCGCCACTCAACACGCAATGCCTCCAGAATTCGGCGGAAAGTGGGGAACGGAAGTGTCTTAATGGGAAATAGAGTCTTAACACTAGGTTCCCAGGTTCCCTCTGCCTACCCTGCTATGTGCGGGATACAGCGTGA
metulj_1574	235	268	0	0	5	15	16	16	18	12	15	15	22	13	7	14	9	18	19	13	8	GCAGTCGTGGCGCAGGGGCACAAGCGTGCGACTGTAAACGCGACAGGTTGTGGGTTCGATTCCCACTCGAGGAAATGAAATATTTAATATTTTCATTTCCTCGCTCTGGTAACAAGGCAAAGCGCGGCGTTGAGTTCCGCCACTCAACACGCAATGCCTCCAGAATTCGGCGGAAAGTGGGGAACGGAAGTGTCTTAATGGGAACGGAGTGTCTTAACACTAGGTTCCCAGGTTCCCTCTGCCTACCCTGCTATGTGCGGGATACAGT
metulj_1575	50	259	0	1	1	3	1	3	1	4	3	2	0	1	5	6	6	4	2	4	3	AGGCCAGTCGTGGCGCAGGGGCACAAGCGTGCGACTGTAAACGCGACAGTTGTGGGTTCGATTCCCACTCGAGGAAATGAAATATTTAATATTTTCATTTCCTCGCTCTGGTAACGAGGCAAAGCGCGGCGTTGAGTTCCGCCACTCAACACGCAATGCCTCCAGAATTTGGCGGAAAGTGGGGAACGTAAATGGGAACGGAGTGTCTTAACACTAGGTTCCCTCTGCCTACCCTGCTATGTGCGGGATACAGCGTGAA
metulj_1576	46	262	0	0	0	3	0	3	7	3	4	3	3	2	0	2	2	6	3	2	3	AGGCCAGTCGTGGCGCAGGGGCACAAGAGTGTGACTGTAAACGCGACTGGTTGTGGGTTCGATCCCCACTCGAGGAAATGAAATATTTATTTAAATTTATATTTTCATTTCTTCGCTCTGGTGTCGAGGCAAAATGCGGCGTTGAGTTCCGCCACTCAACACGCAATGCCTCCAGAATTTGGCAGAAAATGGGGAACGGAGTGTCTTAACACATTAGGTTCCCTCTGCCTACCCTGCTGTGTGCGGGATACAGCGTGAAGCT
metulj_1577	38	258	0	1	0	2	0	1	4	1	5	1	3	5	0	2	1	5	6	0	1	GCCAGTCGTGGCGCAGGGGCACAAAGTGTGACTGTAAAATTGACTGGTTGTGGGTTCGATCCCCACTCGAGGAAATGAAATATTTATTTATATTTATATTTTCATTTCTTCGCTCTGGTGTCGAGGCAAAGCGCGGCGTTGAGTTCCGCCACTCAACACGCAATGCCTCCAGAATTCGGCGGAAAGTGGGGAACGGAGTGTCTTAACACTAGGTTCCCTCTGCCTACCCTGCTGTGTGCGGGATACAGCGTGAAGCTG
metulj_1578	111	257	0	0	0	0	9	0	0	0	0	1	0	1	0	2	1	0	0	0	97	GAGGCCGTCGTGGCGCAGCGGCACAAGGTGTGACTGTAACGCGACGGTTGTGGGTTCGATTCCCACTCGAGGAAGTGAAATATTTATTTACGTTTATATTTCTATTTCTTCGCTCTGGTGTTGAGGTTAAGCGCGGCGTTGAGTTCTGCCACTCAACACGCAATGCCTCCAGAATTCGGCAGAAAGTGGGGAACGGAGTGTCTTAACACTAGGTTCCCTCTGCCTACCCTGCTGTGTGCGGGATACAGCGTGAAGCT
metulj_1579	146	269	0	0	16	6	11	8	5	5	11	6	8	12	7	10	6	6	11	8	10	GTCGTGGCGCAGGGGCACAAGCGTGGACTGTAAACGCGACAGGTTGTGGGTTCAATTCCCACTCGAGGAAATTAAATATTTAATATTTTCATTTCCTCGCTCTGGTAACGAGGCAAAGCGCGGCGTTGAGTTCCGCCACTCAACACGCAATGCCTCCAGAATTCGGCGGAAAGTGGGGAACGGAAGTGTCTTAATGGGAACAGAGTGTCTTAACACTAGGTTCCCAGGTTCCCTCTGCCTACCCTGCTATGTGCGGGATACAGCGTGAA
metulj_1580	31	257	0	1	0	0	3	1	5	0	2	1	3	1	3	1	1	3	2	2	2	GGCGTCGTGGCGCAGAGGCACAAAGTGTGACTGTAAAATCGACTGGTTGTGGGTTCGATCCCCACTCGAGGAAATGAAATATTTATTTACATTAATATTTTCATTTCTTCGCTCTGGTATCAAGGCAAAGCGCGGCGTTGAGTTCCGCCACTCAACACGCAATGCCTCCAGAATTCGGCGGAAAGTGGGGAACGGAGTGTCTTAACACTAGGTTCCCTCTGCCTACCCTGCTGTGTGCGGGATACAGCGTGAAGCTG
metulj_1581	40	255	0	1	0	2	2	4	8	3	2	2	1	3	0	1	3	2	4	2	0	GGCCAGTCGTGGCGCAGGGGCACAAAGTGTGACTGTAAAATCGACTGGTTGTGGGTTCGATCCCCACTCGAGGAAATGAAATATTTATTTACATTTATATTTTCATTTCTTCGCTCTGGTGTCGAGGCAAAGCGCGGCGTTGAGTTCCGCCACTCAACACGCAATGCCTCCAGAATTCGGCGGAAAGTGGGGAACGGAGTATCTTAACACTAGGTTCCCTCTGCCTACCCTGCTGTGTGCGGGATACAGCGTGAA
metulj_1582	54	233	0	0	0	3	2	6	4	5	4	2	1	2	3	1	8	3	2	5	3	TGTGGCGCAGGGATGTGACTGTAAACGCGACAGGTTGTGGGTTCGATTCCCATTCGAGGAAATGAAATATTTAATATTTTCATTTCCTCGCTCTGGTAACGAGGCAAAGCGCGGCGTTGAGTTCCGCCACTCAACACGCAATGCCTCCAGAATTCGGCGGAAAGTGGGAAACGGAGTGTCTTAACACTAGGTTCCCTCTGCCTACCCTGCTATGTGCGGGATACAGCGTGAAG
metulj_1583	52	265	0	2	4	3	5	2	1	5	3	5	3	1	0	2	5	3	2	1	5	GCCAGTCGTGGCGCATGGGCACAAGCGTGCGACTGTAAACGCGACAGGTTGTGGGTTCGATTCCCACTCGAGGAAATGAAATATTTAATATTTTCATTTCTTTGCTCTAGTAACGAGGCAAAGCGCGGCGTTGAGTTCCGCCACTCAACACGCAATGCCTCCAGAATTCGGCGAAAGTGGGGAATGTCTTAATAACGGAGTGTCTTAACACTAGGTTCCCAGGTTCTCTCTGCCTACCCTGCTATGTGCGGGATACAGCGTGAAG
metulj_1584	467	260	0	0	0	7	28	9	61	3	66	2	57	66	5	5	3	53	79	8	15	AGGCCGGTCGTGGCGCAGGGGCACAAAGTGTGACTGTAAACGCGACTGGTTGTGGGTTCGATCCCCACTCGAGGAAATGAAATATTTATTTAAATTTATATTTCCATTTCTTCGCTCTGGTGTCGAGGCAAAGCGCGGCGTTGAGTTCCGCCACTCAGCACGCAATGCCTCCAGAATTCGGCGGAAAGTGGGGAACGGAGTGTCTTAACACTAGGTTCCCTCTGCCTACCCTGCTGTGTGCGGGATACAGCGTGAAGCTG
metulj_1585	110	257	0	0	0	5	29	5	0	7	0	10	1	2	6	7	7	2	1	10	18	GGCCGTCGTGGCGCAGCGGCACAAGGGTGTGACTGTAACGCGACGGTTGTGGGTTCGATCCCCACTCGAGGAAGTGAAATATTTATTTACGTTTATATTTCCATTTCTTCGCTCTGGTGTCGAGGCAAAGCGCGGCGTTGAGTTCTGCCACTCAACACGCAATGCCTCCAGAATTCGGCAGAAAGTGGGAAACGGAGTGTCTTAACACTAGGTTTCCTCTGCCTACCCTGCTGTGTGCGGGATACAGCGTGAAGCTG
metulj_1586	34	260	0	0	0	0	3	0	4	0	5	0	5	9	0	0	0	0	5	1	2	AGGCCAGTCGTGGCGCAGGGGCACAAAGTGTGACTGTAAAATCGACTGGTTGTGGGTTCGATCCCCACTCGAGGAAATTAAATATTTATTTACATTTATATTTTCATTTCTTCGCTCTGGTGTCGAGGCAAAGCGCGGCGTTGAGTTCCGCCACTCAACACGCAATGCCTCCAGAATTTGGCGGAAAGTGGGGAACGGAGTGTCTTAACACTAGGTTCCCTCTGCCTACCCTGCTGTGTGCGGGATACAGCGTGAAGCTG
metulj_1587	91	260	0	0	2	4	3	4	8	5	8	6	4	8	5	5	7	9	3	8	2	GCGTCGTGGCGCAGGAGCACAAGCGTGTGACTGTAAACGCGACAGTTGTGGGTTCGATTCCCACTTGAGGAAATGAAATATTTAATATTTTCATTTCTTCGCTCTGGTAACGAGGCAAAGCGCGGCGTTGAGTTCCGCCACTCAACACGCAATGCCTCCAGAATTCGGCGGAAAGTGGGGAACGGAAGTGTCTTAATGAAGGAGTGTCTTAACACTAGGTTCCCTCTGCCTACCCTGCTATGTGCGGGATACAGCGTGAA
metulj_1588	119	259	0	0	0	3	11	4	9	5	8	4	15	15	3	1	7	6	14	2	12	AGGCCAGTCGTGGCGCAGGGGCACAAAGTGTACTGCAAAATCGACTGGTTGTGGGTTCGATCCCCACTCGAGGAAATGAAATATTTATTTAAATTTATATTTTCATTTCTTCGCTCTGGTGTCGAGGCAAAGCGCGGCGTTGAGTTCTGCCACTCAACACGCAATGCCTCCAGAATTCGGCAGAAAGTGGGGAACGGAGTGTCTTAACACTAGGTTCCCTCTGCCTACCCTGCTGTGTGCGGGATACAGCGTGAAGCTG
metulj_1589	76	266	0	1	5	3	2	4	7	4	6	5	5	3	2	11	5	2	6	3	2	GCCGTCGTGGCGGCACAAGAGTGCGACTGTAAACGCAACGGTTGTGGGTTCGATTCCCACTCGAGGAAATGAAATATTTAATATTTTCATTTCTTCGCTCTGGTAACGAGGCAAAGCGCGGCGTTGAGTTCCACCACTCAACACGCAATGCCTCAAGAATTCGGCGGAAGTAACGGAAGTGTCTTAATGGGAACGGAGTGTCTTAACACTAGGTTCCCAGGTTCCCTCTGCCTACCCTGCTATGTGCGGGATACAGCGTGAAGCTA
metulj_159	279	248	0	238	0	0	3	0	7	1	5	2	3	8	0	3	0	3	4	1	1	GCCAGTCGTGGCGCAGTGGCACAAGCGTGTGACTGTAAACGACTGGTTGTGGGTTCGATTCCCACTCGAGGAGTGGAAATATTTAATATTTCCATTTTCTTCGCTCTGGTGTCGAGGCAAAGCGCGGCGTTAAGTTCCGCCACTTAACACGCAATGCCTCCGAATTCGGCGGAAAGTGGGGAACGGAGTGTCTTAACACTAGGTTCCCTCTGCCTACCCTGCTGTATGCGGGATACAGCGTGAAGCTA
metulj_1590	41	256	0	1	0	3	0	5	2	6	2	3	0	3	0	2	5	2	3	2	2	GACCGTCGTGGCGCAGAGGCACAAGCGTGTGACTGTAAATGCGACGGTTATGGGTTCGATTTCCACTCGGGGGAGTGAAATATTTAATATTTTCATTTTCTCGCTCTGGTAACGAGGCAAAGCGCGGCGTTGAGTTCCGCCACTCAACACACAATGCCTCAAGAATTCGGCGGAAAGTGGGGAATGGAAGTGTCTTAATGGGAAACGGAGTGTCTTAACACTAGGTTCCCAGGTTCCCTCTGCCTACCCTGCTATG
metulj_1591	45	256	0	1	0	1	3	2	0	2	1	5	7	7	0	4	3	3	2	3	1	GAGGCCAGTCGTGGCGCAGGGGCACAAAGTGTGACTGTAAACGCGACTGGTTGTGGGTTCGATCCCCACTCGAGGAAATGAAATATTTACTTAAATTTATATTTCCATTTCTTCGCTCTGGTGTCGAGGCAAAGCGCGGCGTTGAGTTCCGCCACTCAACACGCAATGCCTCCAGAATTCGGCGGAAAGTGGGGAACGGAGTGTCTTAACACTAGGTTCCCTCTGCCTACCCTGCTGTGTGCGGGATACAGCGTGA
metulj_1593	420	254	0	1	3	9	28	8	58	11	51	8	48	58	7	7	6	45	43	11	18	AGGCCAGTCGTGGCGCAGAGGCACAAAGTGTGACTGTAAAATCGACTGGTTGTGGGTTCGATCCCCACTCGAGGAAATGAAATATTTATTTATATTTTCATTTCTTCGCTCTGGTGTCGAGGCAAAGCGCGGCGTTGAGTTCCGCCACTCAGCACGCAATGCCTCCAGAATTCGGCGGAAAGTGGGGAACGGAGTGTCTTAACACTAGGTTCCCTCTGCCTACCCTGCTGTGTGCGGGATACAGCGTGAAGCTG
metulj_1594	60	270	0	0	1	6	11	2	1	4	4	5	1	1	2	6	3	2	0	6	5	GAGTCGTGGCGCAGGGGCACAGCGTGCGACTGTAAACGCGACAGGTTGTGGGTTCGATTCCCATTCGAGGAAATTAAATATTTAATATTTTTATTTCTTCACTCTGGTATCGAGACAAAACACGGCGTTGAGTTCCGCCACTCAACACGCAATGTCTCCAGAATTCGGCGGAAAGTGGGGAAGGAAATGTCTTAATAGGAACGGAGTGTCTTAACACTAGGTTCCAGGTTCTCTCTGCCTACCCTGCTATATGCGGGATACAGCGTGAAG
metulj_1596	35	260	0	0	0	1	3	2	5	2	2	0	6	5	0	3	0	3	1	2	0	AGGCCAGTCGTGGCGCAGGGGCACAAAGTGTGACTGTAAAACCGACTGGTTGTGGGTTCGATCCCCACTCGAGGAGATGAAATATTTATTTAAATTTATATTTTCATTTCTTTGCTCTGGTGTCGAGGCAAAGCGCGGCGTTGAGTTCTGCCACTCAACACGCAATGCCTCCAGAATTCGGCAGAAAGTAGGAAACGGAGTGTCTTAACACTAGGTTCCCTCTGCCTACCCTGCTGTGTGCGGGATACAGCGTGAAGCTG
metulj_1597	38	259	0	0	0	3	1	1	6	2	3	1	2	7	0	1	2	4	4	1	0	AGGCCAGTCGTGGCGCAGGGGCACAAAGTGTGACTGTAAACGCGACTGGTTGTGGGTTCGATCCCCACTCGAGGAAATGAAATATTTATTTAAATTTATATTTTCATTTCTTCGCTCTGGTGTCGAGGCAAAGCGCGGCGTTGAGTTCCGCCACTCAACACGCAATGCCTTCAGAATTCGGCGGAAAATGGGGAACGGAGTGTCTTAACACTAGGTTCCCTCTGCCTACCCTGCTGTGTGCGGGATACAGCGTGAAGCT
metulj_16	1103	290	1103	0	0	0	0	0	0	0	0	0	0	0	0	0	0	0	0	0	0	AGGACCGTCGTGGCGCAGAGGCGTAAGCGTCTGCCTGTAAACGCGACGGTTTGAGGGTTCGATTCCCACTCGGGGAAGATGGATTTTTCTATTTCCATTTTCTTCGCTCTGGAAACTAGGCAAAGCGCGGCGTTGAGTTCCGCCACTCAACACGCAATGCCTCGAAAAAGGCGGAAAGTGGGGACGGAGAAAGCAGGAACTAAGCAACGGAGTGTCTTAACACTAGGTTCATATGGTTCCTGCAGTTCCCTCTGCCTACCCTGCAATATGCGGGATAAAGCGTGAAGCTA
metulj_160	326	272	0	0	11	9	7	13	36	15	37	17	23	24	10	12	14	27	44	10	17	GCGTCGTGGCGCAGGGGCACAAGCGTGCGACTGTAAACGCGACAGGTTGTGGGTTCGATTCCCACTCGAGGAAATGAAATATTTAATATTTTCATTTCCTCGCTCTGGTAACGAGAACGAGGCAAAGCGCGGCGTTGAGTTCCGCCACTCAACACGCAATGCCTCCAGAATTCGGCGGAAAGTGGGGAACGGAAGTGTCTTAATGGGAACGGAGTGTCTTAACACTAGGTTCCCAGGTTCCCTCTGCCTACCCTGCTATGTGCGGATAAGGT
metulj_1601	70	274	0	0	3	2	4	1	9	4	9	5	4	4	2	3	1	8	7	0	4	GCCAGTCGTGGCGCAGGGGCACAAGCGTGCGACTGTAAACGCGACAGGTTGTGGGTTCGATTCCCACTCGAGGAAATGAAATATTTAATATTTTCATTTCCTCGCTCTGGTAACGAGGCAAAGCGCGGCGTTGAGTTCCGCCACTCAACACGCAATGCCTCAAGAATTCGGCGGAAAGTGGGGAACAGAAGTGTCTTAATGAGAACGGAGTGTCTTAACACTAGGTTCCCAGGTTCCCTCTGCCTACCCTGCTATGTGCGGGATACAGCGTGAA
metulj_1602	31	259	0	0	1	1	2	1	1	2	3	3	3	4	1	2	1	3	1	1	1	AGGCCAGTCGTGGCGCAGGGGCACAAAGTGTGACTGTAAACGCGACTGGTTGTGGGTTCGATCCCCACTCGAGGAAATGAAATATTTACTTAAATTTATATTTCCATTTCTTCGCTCTGGTGTCGAGGCAAAGCGCGGCGTTGAGTTCTGCCACTCAACACGCAATGCCTCCAGAATTCGGCAGAAAATGGAGAACGGAGTGTCTTAACACTAGGTTCCCTCTGCCTACCCTGCTGTGTGCGGGATACAGCGTGAAGCT
metulj_1603	49	258	0	0	0	2	3	1	4	3	7	1	5	7	1	1	0	6	4	3	1	GGCCAGTCGTGGCGCAGGGGCACAAGGTGTGACTGTAAAAGCGACTGGTTGTGGGTTCGATCCCCACTCGAGGAAATGAAATATTTATTTAAATTTATATTTTCATTTCTTCGCTCTGGTGTCGAGGCAAAGCGCGGCGTTGAGTTCCACCACTCAACACGCAATGCCTCCAGAACTCGGCGAAAAGTGGGGAACGGAGTGTCTTAACACTAGGTTCCCTCTGCCTACCCTGCTGTGTGCGGGATACAGCGTGAAGCT
metulj_1604	123	267	0	1	3	4	12	4	11	5	11	9	6	12	4	6	9	9	8	5	4	GTGTGGCGCAGGGGCACAAGCGTGCGACTGTAAACGCGACGGTTGTGGGTTCGATTCCCACTCGAGGAAATGAAATATTTAATATTTTCATTTCCTCGCTCTGGTAACGAGGCAAAGCGCGGCGTTGAGTTCCGCCACTCAACACGCAATGCCTCAAGAATTCGGCAGAAAGTGGGGAACGGAAGTGTCTTAATGGAAACGGAGTGTCTTAACACTAGGTTCCCAGGTTCCCTCTGCCTACCCTGCTATGTGCGGGATACAGCGTGA
metulj_1605	41	260	0	0	0	1	1	1	3	1	5	1	6	8	1	2	1	8	1	1	0	AGGCCAGTCGTGGCGCAGCGGCACGAAGTGTGACTGTAAAACCGACTGGTTGTGGGTTCGATCCCCACTCGAGGAGATGAAATATTTACTTAAATTTATATTTCCATTTCTTCGCTCTGGTGTCGAGGCTAAGCGCGGCGTTGAGTTCTGCCACTCAACACGCAATGCCTCCAGAATTCGGCAAAAAGTGGGGAACGGAGTGTCTTAACACTAGGTTCCCTCTGCCTATCCTGCTGTGTGCGGGATACAGCGTGAAGCTG
metulj_1606	157	274	0	0	5	7	14	9	13	8	15	6	15	9	6	1	8	15	13	4	9	GGCCAGTCGTGGCGCAGGGGCACAAGCGTGCGACTGTAAACGCGACAGGTTGTGGGTTCGATTCCCACTTGAGGAAATGAAATATTTAATATTTTCATTTCTTCGCTCTGGTAACGAGGCAAAGCGCGGCGTTGAGTTCCGCCACTCAACACGCAATGCCTCCAGAATTCGGCGGAAAGTGGGGAACGGAATGTCTTAATGGGAATGGAGTGTCTTAACACTAGGTTCCCAGGTTCCCTCTGCCTACCCTGCTATGTGCGGGATACAGCGTGAA
metulj_1607	1427	267	0	0	68	46	108	47	121	68	126	69	103	115	46	76	66	110	127	51	80	CCAGTCGTGGCGCAGGGGCACAAGCGTGTGACTGTAAACGCAAAGGTTGTGGGTTCGATTCCCACTCGAGGAAATGAAATATTTAATATTTTCATTTCCTCGCTCTGGTAGCAAAGCGCGGCGTTGAGTTCCGCCACTCAACACGCAATGCCTCCAGAATTCGGCGGAAAGTGGGGAACGGAAGTGTCTTAATGGGAACGGAGTGTCTTAACACTAGGTTCCCAGGTTCCCTCTGCCTACCCTGCTATGTGCGGGATACAGCGTGAA
metulj_1608	109	248	0	19	3	5	4	4	9	5	7	5	12	5	4	1	6	8	7	3	2	GCCAGTCGTGGCGCAGGGGCACAAGCGTGTGACTGTAAACGCGACAGGTTGTGGGTTCGATTTCCACTCGAGGAAATGAAATATTTAATATTTTCATTTCTTCGCTCTGGTGTCGAGGCAAAGCGCGGCGTTGAGTTCCGCCACTCAACACGCAATGCCTCCAGAATTCGGCGAAAAATGGGGAACGGAGTGTCTTAACACTAGGTTCCCTCTGCCTACCCTGCTGTGTGCGGGATACAGCGTGAAGC
metulj_1609	61	259	0	0	3	4	3	4	4	3	8	0	2	4	2	2	4	6	7	2	3	AGTCGTGGCAGGGGCACAAGCGTGCGACTGTAAACGCGACAGGTTGTGGGTTCGATTCCCACTCGAGGAAATGAAATATTTAATATTTTTATTTCCTCGCTCTGGTAACGAGGCAAAGCGCGGCGTTGAGTTCCGCCATTCAACACGCAATGCCTCCAGAATTCGGCGGAAAGTGGGGAACGGAAATGTCTTAATGGGAATGGAGTGTCTTAACACTAGGTTCCCAGGTTCCCTCTGCCTACCCTGCTATGGGATACAT
metulj_161	24	259	0	3	1	0	0	2	1	0	1	0	2	4	0	1	0	3	5	1	0	AGGCCAGTCGTGGCGCAGGGGCACAAAGTGTGACTGTAAACGCGACTGGTTGTGGGTTCGATCCCCACTCGAGGAAATGAAATATTTATTTAAATTTATATTTTCATTTCTTCGCTCTGGTGTCGAGGCAAAGCGCGGCGTTGAGTTCCGCCACTCAACACGCAATGCCTCCAGATTCGGCAGAAAGTGGGGAACGGAGTGTCTTAACACTAGGTTCCCTCTGCCTACCCTGCTGTGTGCGGGATACAGCGTGAAGCTG
metulj_1610	502	265	0	2	17	19	46	22	43	22	42	27	31	33	15	19	24	35	47	20	38	GCAGTCGTGGCGCAGGGGCACAAGCGTGCGACTGTAAACGCGACAGGTTGTGGGTTCGATTCCCACTCGAGGAAATGAAATATTTTTTTCATTTCCTCGCTCTGGTAACGAGGCAAAGCGCGGCGTTGAGTTCCGCCACTCAACACGCAATGCCTCCAGAATTCGGCGGAAAGTGGGGAACGGAAGTGTCTTAATGGGAACGGAGTGTCTTAACACTAGGTTCCCAGGTTCCCTCTGCCTACCCTGCTATGTGCGGGATACAGCG
metulj_1611	34	254	0	0	0	1	2	4	1	1	0	5	1	2	5	1	2	1	1	1	6	GCCGTCGTGGCGCAGCGGCACAAGGGTGTGACTGTAACGCGACGGTTGTGGGTTCGATTCCCACTCGAGGAAATGAAATATTTATTTACATTTATATTTCCATTTCTTCGCTCTGGTGTCAAGGCAAAGCGCGGCGTTGAGTTCTGCCACTCAACACGCAATGCCTCCAGAATTCGGCGGAAAGTGGGGAACGGAGTGTCTTAACACTAGGTTCCCTCTGCCTACCCTGCTGTGTGCGGGATACAGCGTGAAGC
metulj_1612	880	267	0	0	29	40	50	30	78	50	67	30	62	77	26	44	41	68	98	35	55	GGCCAGTCGTGGCGCAGGGGCACAAGCGTGCGACTGTAAACGCGACAGGTTGTGGGTTCGATTCCCACTCGAGAAAATGAAATATTTAATATTTTCATTTCCTCGCTCTGGTAACGAGGCAAAGCGCGGCGTTGAGTTCCGCCACTCAACACGCAATGCCTCCAGAATTCGGCGGAAACGGAAGTGTCTTAATGGGAACGGAGTGTCTTAACACTAGGTTCCCAGGTTCCCTCTGCCTACCCTGCTATGTGCGGGATACAGCGTGAA
metulj_1613	174	265	0	0	10	9	16	16	10	12	12	9	11	9	6	8	8	8	10	10	10	GTCGTGGCGCAGGGCAAAGCGTGCGACTGTAAACGCGACAGGTTGTGGGTTCGATTCCCACTCGAGGAAATGAAATATTTAATATTTTTTCTTTGCTCTGGTAACGAGGCAAAGCGCGGCGTTGAGTTCCGCCACTCAACACGCAATGCCTCCAGAATTCGGCGGAAAGTGGGAAACGGAAGTGTCTTAATGGGAACGGAGTGTCTTAACACTAGGTTCCCAGGTTCCCTCTGCCTACCCTGCTATGTGCGGGATACAGCGTGAA
metulj_1614	101	258	0	0	1	5	39	3	2	3	3	5	2	1	0	4	7	1	1	2	22	AGGCCGTCGTGGCGCAGCGGCACAAGGGTGTGACTGTAACGCGACGGTTGTGGGTTCGATCCCCACTCGAGAAAGTGAAATATTTATTTACATTTATATTTCCATTTCTTCGCTCTGGTGTCGAGGCAAAGCGCGGCGTTGAGTTCTGCCACTCAACACGCAATGCCTCCAGAATTCGGCAGAAAGTGGGGAACGGAGTGTCTTAACACTAGGTTCCCTCTGCCTACCCTGCTGTGTGCGGGATACAGCGTGAAGCTG
metulj_1615	142	274	0	0	13	9	7	8	15	5	9	5	10	8	7	14	3	6	8	7	8	GCCAGTCGTGGCGCAGGGGCACAAGCGTGTGACTGTAAACGCGACAGGTTGTGGGTTCGATTCCCACTCGAGGAAATAAATATTTAATATTTTCATTTCCTCGCTCTGGTAACGAGGCAAAGCGCGGCGTTGAGTTTCGCCACTCAACACGCAATGCCTCCAGAATTCAGCGGAAAGTGGGGAACGGAAGTGTCTTAATGGGAACGGAGTGTCTTAACACTAGGTTCCCAGGTTCCCTCTGCCTACCCTGCTATGTGCGGGATACAGCGTGAAG
metulj_1616	83	258	0	1	0	2	5	3	8	1	7	2	12	8	2	2	1	10	7	4	8	AGGCCAGTCGTGGCGCAGGGGCACAAAGTGTGACTGTAAAATCGACTGGTTGTGGGTTCGATCCCCACTCGAGGAAATGAAATATTTATTTAAATTTATATTTTAATTTCTTCGCTCTGGTGTCGAGGCAAAGCGCGGCGTTGAGTTCCACCACTCAACACGCAATGCCTCTAGAATTCGGCGGAAAGTGGGGAACGGAGTGTCTTAACACTAGGTTCCCTCTGCCTACCCTGCTGTGTGCGGGATACAGCGTGAAGC
metulj_1617	23	259	0	0	0	0	0	2	1	1	1	1	5	2	0	3	1	3	1	0	2	AGGCCAGTCGTGGCGCAGGGGCACAAAGTGTGACTGTAAACCCGACTGGTTGTGGGTTCGATCCCCACTCGAGGAAATGAAATATTTATTTAAATTTATATTTCCATTTCTTCGCTCTGGTGTCGAGGCAAAGCGCGGCGTTGAGTTCCGCCACTCAACACGCAATGCCTCCAGAATTCGGCAGAAAGTGGGGAACGGAGTGTCTTAACACTAGGTTCCCTCTGCCTACCCTGCTGTGTGCGGGATACAGCGTGAAGCT
metulj_1618	27	260	0	1	0	0	1	0	4	1	2	1	3	2	1	0	2	2	4	1	2	AGGCCAGTCGTGGCGCAGGGGCACAAAGTGTGACTGTAAACGCGACTGGTTGTAGGTTCGATCCCCACTCGAGGAAATGAAATATTTATTTAAATTTATATTTTCATTTCTTCGCTCTGGTGTCGAGGCAAAGCGCGGCGTTGAGTTCCGCCACTCAACACGCAATGCCTCCAGAATTCGGCGGAAAATGGGGAACGGAGTGTCTTAACACTAGGTTCCCTCTGCCTACCCTGCTGTGTGCGGGATACAGCGTGAAGCTG
metulj_1619	38	260	0	0	0	1	0	3	5	2	3	3	4	0	2	1	1	3	6	4	0	AGGCCAGTCGTGGCGCAGGGGCACAAAATGTGACTGTAAAATCGACTGGTTGTGGGTTCGATCCCCACTCGAGGAAATGAAATATTTATTTAAATTTATATTTCCATTTCTTCGCTCTGGTGTCGAGGCAAAGCGCGGCGTTGAGTTCCGCCACTCAACACGCAATGCCTCTAGAATTCGGCGGAAAGTGGGGAACGGAGTGTCTTAACACTAGGTTCCCTCTGCCTACCCTGCTGTGTGCGGGATACAGCGTGAAGCTG
metulj_162	106	247	0	2	11	5	4	5	5	3	6	7	7	11	3	2	6	13	5	7	4	GGCCAGTCGTGGCGCAGGGGCACAAGCGTGTGACTGTAAACGTGACAGGTTGTGGGTTCGATTCCCACTCGAGAAAATGAAATATTTAATATTTTCATTTCTTCGCTCTGGTATCGAGGCAAAGCGCGGCGTTGAGTTCCGCCACTCAACACGCAATGCCTCCAGAATTCGGCGGAAAATGGGGAACGGAGTGTCTTAACACTAGGTTCCCTCTGCCTACCCTGCTATGTGCGGGATACAGCGTGAA
metulj_1620	63	255	0	0	0	2	14	1	1	3	1	3	0	1	0	0	4	0	1	1	31	CCGTCGTGGCGCAGCGGCACAAGGGTGTGACTGTAACGCGACGGTTGTGGGTTCGATCCCCACTCGAGGAAGTGAAATATTTATTTACGTTTATATTTCCATTTCTTCGCTCTGGTGTCGAGGCAAAGCGCGGCGTTGAGTTCTGCCACTCAACACGCAATGCCTCCAGAATTCGGCAGAAAGTGGGGAACGGAATGTCTTAACACTAGGTTCCCTCTGCCTACCCTGCTGTGTGCGGGATACAACGTGAAGCTG
metulj_1621	43	257	0	0	0	0	2	3	6	1	2	0	3	2	1	5	2	2	5	3	6	AGGCCAGTCGTGGCGCAGGGGCACAAGGTGTGACTGTAAACGCGACTGGTTGTGGGTTCGATCCCCACTCGAGGAAATGAAATATTTATTTAAATTTATATTTTCATTTCTTCGCTCTGGTGTCGAGGCAAAGCGCGGCGTTGAGTTCTGCCACTCAACACGCAATGCCTCCAGAATTCGGCGGAAAGTGGGGAACGGAGTGTCTTAACACTAGGTTTCCTCTGCCTACCCTGCTGTGTGCGGGATACAGCGTGAAG
metulj_1622	75	258	0	0	0	1	15	4	0	3	1	8	1	1	5	6	6	2	3	5	14	GAGGCCGTCGTGGCGCAGCGGCACAAGGGTGTGACTGTAACGCGACGGTTGTGGGTTCGATCCCCACTCGAGGAAGTGAAATATTTATTTACGTTTATATTTCCATTTCTTCGCTCTGGTGTCGAGGCAAAGCGCGGCGTTGAGTTCTGCCACTCAACACGCAATGCCTCCAGAATTCGGCAGAAAGTGGGGAACGGAGTGTCTTAACACTAGGTTTCCTCTGCCTACCCTGCTGTGTGCGGGATACAGCGTGAAGCT
metulj_1623	63	249	0	0	2	1	3	3	6	3	5	2	5	9	1	7	2	3	7	2	2	AGGCCAGTCGTGGCGCAGGGGCACAAACGTGTGACTGTAAACGCGACAGGTTGTGGGTTCGATTCCCACTCGAGGAAATGAAATATTTAATATTTTCATTTCTTCGCTCTGGTAACGAGGCAAAGCGCGGCGTTGAGTTCCGCCACTCAACACGCAATGCCTCCAGAATTCGGCGGAAAATGGGGAACGGAGTGTCTTAACACTAGGTTCCCTCTGCCTACCCTGCTATGTGCGGGATACAGCGTGAAG
metulj_1624	142	261	0	0	8	6	9	4	10	6	13	7	16	8	2	10	8	13	15	3	4	GTCGTGGCGCAGGGGCACAAGCGTGCGACTGTAAACGCGACAGGTTGTGGGTTCGATTCCCACTCGAGGAAATGAAATATTTAATATTTTCATTTCCTCGCTCTGGTAACGAGGCAAAGCGCGGCGTTGAGTTCCGCCACTCAACACGCAATGCCTCCAGAATTCAGCGGAAAGTGGGGAACGGAAGTGTCTTAATGGGAACGGAGTGTCTTAACACTAGGTTCCCAGGTTCCCTCTGCCTACCCTGCTATGTGCGGGATA
metulj_1625	100	261	0	1	0	0	1	0	21	0	18	0	13	16	0	0	0	10	19	1	0	GAGGCCAGTCGTGGCGCAGGGGCACAAAGTGTGACTGTAAAATCGACTGGTTGTGGGTTCGATCCCCACTCGAGGAAATGAAATATTTACTTACATTTATATTTTCATTTCTTCGCTCTGGTGTCGAGGCAAAGCGCGGCGTTGAGTTCCGCCACTCAACACGCAATGCCTCCAGAACTCGGCGGAAAGTGGGGAACGGTGTGTCTTAACACTAGGTTCCCTCTGCCTACCCTGCTGTGTGCGGGATACAGCGTGAAGCTG
metulj_1626	131	257	0	2	0	1	11	3	1	2	3	3	1	4	3	5	4	5	3	2	78	AGGCCGTCGTGGCGCAGCGGCACAAGGTGTGACTGTAACGCGACGGTTGTGGGTTCGATTCCCACTCGAGGAAGTGAAATATTTATTTACGTTTATATTTCCATTTCTTCGCTCTGGTGTCGAGGTTAAGCGCGGCGTTGAGTTCTGCCACTCAACACGCAATGCCTCCAGAATTCGGCAGAAAGTGGGGAACGGAGTGTCTTAACACTAGGTTCCCTCTGCCTACCCTGCTATGTGCGGGATACAGCGTGAAGCTA
metulj_1627	33	260	0	0	0	1	0	2	7	4	2	0	2	3	1	3	1	2	4	1	0	AGGCCAGTCGTGGCGCAGGGGCACAAAGTGTGACTGTAAAACCGACTGGTTGTGGGTTCGATCCCCACTCGAGGAAATGAAATATTTACTTAAATTTATATTTCCATTTCTTCGCTCTGGTGTCGAGGCAAAGCGCGGCGTTGAGTTCTGCCACTCAACACGCAATGCCTCCAGAATTCGGCAGAAAGTGGGGAACGGAGTGTCTTAACACTAGGTTCCCTCTGCCTACCCTGCTATGTGCGGGATACAACGTGAAGCTG
metulj_1628	119	269	0	0	10	4	6	9	6	10	5	11	2	4	5	11	9	6	6	11	4	CAGTCGTGGCGCAGGGGCACAAGCGTGCGACTGTAAATGCGACAGGTTGTGGGTTCGATTCCCACTCGAGGAAATGAAATATTTAATATTTTTATTTCTTCGCTCTGGTAACGAGGCAAAGCGCAGCGTTAAGTTCCACCACTCAACCAAAGCCTCCAGAATTCAGCGGAAAGTGGGGAATGAAGTCTTAATGGGAACGGAGTGTCTTAACACTAGGTTCCCAGGTTCCCTCTGCCTACCCTGCTATGTGCAGGATACAGCGTGAAGCT
metulj_1629	92	274	0	0	3	6	2	6	11	6	6	7	5	4	3	11	9	4	4	4	1	GCGTCGTGGCGCAGGGGCACAAGCGTGCGACTGTAAACGCGACAGGTTGTGGGTTCGATTCCCACTCGAGGAAATGAAATATTTAATATTTTCATTTCCTCGCTCTGGTAACGAGGCAAAGCACGACGTTGAGTTCCGCCACTCAACACGCAATGCCTCCAGAATTCGGCGGAAAGTGGGGAACGGAAGTGTCTTAATGGGAACGGAGTGTCTTAACACTAGGTTCCCAGGTTCCCTCTGCCTACCCTGCTATGTGCGGGATACAGCGTGAAGC
metulj_163	57	248	0	33	0	1	0	1	5	1	2	0	4	2	1	2	0	1	3	1	0	GCCAGTCGTGGCGCAGTGGCACAAGCGTGTGACTGTAAACGACTGGTTGTGGGTTCGATTCCCACTCGAGGAGTGGAAATATTTAATATTTCCATTTTCTTCGCTCTGGTGTCGAGGCAAAGCGCGGCATTAAGTTCCGCCACTTAACACGCAATGCCTCCGAATTCGGCGGAAAGTGGGGAACGGAGTGTCTTAACACTAGGTTCCCTCTGCCTACCCTGCTGTGTGCGGGATACAGCGTGAAGCTA
metulj_1630	35	258	0	0	0	1	7	2	2	0	1	2	1	1	0	3	1	1	0	2	11	GAGGCCGTCGTGGCGCAGCGGCACAAGGGTGTGACTGTAACGCGATGGTTGTGGGTTCGATTCCCACTCGAGGAAGTGAAATATTTATTTACGTTTATATTTCCATTTCTTCGCTCTGGTGTCGAGGTAAAGCGCGGCGTTGAGTTCTGCCACTCAACACGCAATGCCTCCAGAATTCGGCAGAAAGTGGGGAACGGAGTGTCTTAACACTAGGTTCCCTCTGCCTACCCTGCTGTGTGCGGGATACAGCGTGAAGCT
metulj_1631	40	260	0	0	0	1	1	1	5	2	2	4	6	6	1	2	1	2	2	2	2	AGGCCAGTCGTGGCGCAGGGGCACAAAGTGTGACTGTAAACGCGACTGGTTGTGGGTTCGATCCCCACTCGAGGAAATGAAATATTTATTTAAATTTATATTTTCATTTCTTCGCTCTGGTGTCGAGGCAAAGCGCGGCGTTGAGTTCCGCCACTCAACACGCAATGCCTCCAGAATTCGGCAGAAAGTGGGGAACGGAGTGTCTTAACACTAGGTTCCTTCTGCCTACCCTGCTGTGTGCGGGATACAGCGTGAAGCTG
metulj_1632	106	266	0	0	5	4	1	7	10	4	8	5	8	6	7	6	5	9	9	5	7	GCGTCGTGGCGCAGGGGCACAAGCGTGCGACTGTAAACGCGACGGTTGTGGGTTCGATTCCCACTCGAGAAAATGAAATATTTAATATTTTCATTTCCTCGCTCTGGTAACGAGGCAAAGCGCGGCGTTGAGTTCCGCCACTCAACACACAATGCCTCCAGAATTCGGCGGAAAGTGGGGAACGGAAGTGTCTTAATGGGAACGGAGTGTCTTAACACTAGGTTCCCAGGTTCCCTCTGCCTACCCTGCTATGTGCGGGATAATGA
metulj_1633	129	258	0	0	0	0	2	0	28	0	26	1	17	16	0	0	1	12	26	0	0	GGCCAGTCGTGGCGCAGGGGCACAAAGTGTGACTGTAAAATCGACTGGTTGTGGGTTCGATCCCCACTCGAGGAAATGAAATATTTATTTACATTTATATTTTCATTTCTTCGCTCTGGTGTCGAGGCAAAGCGCGGCGTTGAGTTCCGCCACTCAACACGCAATGCTTCCAGAACTCGGCGGAAAGTGGGGAACGGAGTGTCTTAACACTAGGTTCCCTCTGCCTACCCTGCTGTGTGCGGGATACAGCGTGAAGCT
metulj_1634	32	256	0	0	0	1	2	0	5	0	6	2	0	3	0	1	1	3	5	1	2	CAGTCGTGGCGCAGGGGCACAAAGTGTGACTGTAAAATCGACTGGTTGTGGGTTCGATCCCCACTCGAGGAAATGAAATATTTATTTAAATTTATATTTTCATTTCTTCGCTCTGGTGTCGAGGCAAAGCGCGGCGTTGAGTTCCACCACTCAACACGCAATGCCTCCAGAATTCGGCGGAAAGTGGGGAACGGAGTGTCTTAACACTAGGTTCCCTCTGCCTACCCTGCTGTGTGCGGGATACAGCGTGAAGCTG
metulj_1635	108	265	0	2	6	4	3	7	10	5	10	2	7	5	4	5	4	11	10	7	6	TCGTGGCGCAGGGGCACAAGCGTGTGACTGTAAACGCGACGGTTGTGGGTTCGATTCCCACTCGAGGAAATGAAATATTTAATATTTTCATTTCCTTGCTCTGGTAACGAGGCAAAACGCGGCGTTGAGTTCCGCCACTCAACACGCAATGCCTCCAGAATTCGGCGGAAAGTGGGAAACGGAAGTGTCTTAATGGGAACGGAGTGTCTTAACACTAGGTTCCCAGGTTCCCTCTGCCTACCCTGCTATGTGCGGGATACAGCGT
metulj_1636	47	261	0	0	4	1	0	2	4	1	3	3	2	5	3	3	6	3	2	4	1	AGGCAGTCGTGGCGCAGGGGACTGTAAACGCGACAGGTTGTGGGTTCGATTCCCACTCGAGGAAATAAAATATTTAATATTTTCATTTCCTCGCTCTGGTAACGAGGCAAAGCGCGGCGTTGAGTTCCGCCACTCAACACGCAATGCCTCCAGAATTCGGCGGAAAGTGGGGAACGGAAATATCTTAATGGAAACGGAGTGTCTTAACACTAGGTTCCCAGGTTCCCTCTGCCTACCCTGCTATGTGCGGGATACAGCGTG
metulj_1638	82	248	0	0	1	1	2	4	10	3	10	6	2	10	2	6	5	4	8	6	2	GGCAGTCGTGGCGCAGGGGCACAAAGTGTGACTGTAAACGCGACAGGTTGTGGGTTCGATTCCCACTCGAGGAAATGAAATATTTAATATTTTCATTTCTTCGCTCTGGTATCGAGGCAAAGCGCAGCGTTGAGTTCCGCCACTCAACACGCAATGCCTCCAGAATTCGGTGGAAAATGGGGAACGGAGTGTCTTAACACTAGGTTCCCTCTGCCTACCCTGCTGTGTGCGGGATACAGCGTGAAGCT
metulj_1639	42	246	1	1	0	2	1	1	4	3	2	5	0	3	3	2	2	2	4	4	2	GCCAGTCGTGGCGCAGGGGCACAAGCGTGTGACTGTAAACGCGACGGTTGTGGGTTCGATTCCCACTCGAGGAAATGAAATATTTAATATTTTTATTTCCTCGCTCTGGTGACGAGGCAAAGTGCGGCGTTGAGTTCCGCCACTCAACACGCAATGCCTCCAGAATTCGGCGGAAAGTGGAGAACGGAGTGTCTTAACACTAGGTTCCCTCTGCCTACCCTGCTATGTGCGGGATACAGCGTGAAG
metulj_164	216	249	0	180	2	1	1	3	3	0	3	2	3	5	1	2	3	2	2	2	1	GCCAGTCGTGGCGCAGTGGCACAAGCGTGTGACTGTAAAACGACTGGTTGTGGGTTCGATTCCCACTCGAGGAGTGGAAATATTTAATATTTCCATTTTCTTCGCTCTGGTGTCGAGGCAAAGCGCGGCGTTAAGTTCCGCCACTTAACACGCAATGCCTCCGAATTCGGCGGAAAGTGGGGAACGGAGTGTCTTAACACTAGGTTCCCTCTGCCTACCCTGCTGTGTGCGGGATACAGCGTGAAGCTA
metulj_1640	49	260	0	0	0	0	4	1	7	1	7	2	6	5	2	1	2	5	4	0	2	AGGCCAGTCGTGGCGCAGGGGCACAAAGTGTGACTGTAAAACCGACTGGTTGTGGGTTCGATCTCCACTCGAGGAGATGAAATATTTATTTAAATTTATATTTCTATTTCTTCGCTCTGGTGTCGAGGCAAAGCGCGGCGTTGAGTTCTGCCACTCAACACGCAATGCCTCCAGAATTCGGCGGAAAGTGGGGAACGGAGTGTCTTAACACTAGGTTCCCTCTGCCTACCCTGCTGTGTGCGGGATACAGCGTGAAGCTG
metulj_1641	972	248	0	0	0	36	211	55	10	46	9	72	10	7	22	44	52	13	6	47	332	AGGCCGTCGTGGCGCAGCGGCACAAGGGTGTGACTGTAACGCGACGGTTGTGGGTTCGATCCCCACTCGAGGAAGTGAAATATTTATTTACGTTTATATTTCCATTTCTTCGCTCTGGTGTCGAGGCAAAGCGCGGCGTTGAGTTCTGCCACTCAACACGCAATGCCTCCAGAATTCGGCAGAAAGTGGGTCTTAACACTAGGTTCCCTCTGCCTACCCTGCTGTGTGCGGGATACAGCGTGAAGCTG
metulj_1643	55	253	1	1	0	3	0	2	4	4	8	4	1	3	0	6	4	7	3	2	2	GGCCGTCGTGGCGCAGTGGCACAAAGTGTGACTGTAACGCGACGGTTGTGGGTTCGATTCCCACTCGAGGAAATGAAATATTTATTTATTAATATTTTCATTTCTTCGCTCTGGTAACAAGGCAAAGCGCGGCGTTGAGTTCCGCCACTCAACACGCAATGCTTCCAGAATTCGGCGGAAAGTGGGGAACGGAGTGTCTTAACACTAGGTTCCCTCTGCCTACCCTGCTATGTGCGGGATACAGCGTGAAGCT
metulj_1645	49	258	0	0	1	3	9	3	0	1	0	3	0	0	2	3	3	0	0	3	18	AGGCCGTCGTGGCGCAGCGGCACAAGGGTGTGACTGTAACGCGACGGTTGTGGGTTCGATCCCCACTCGAGGAAGTGAAATATTTATTTACGTTTATATTTCCATTTCTTCGCTCTGGTGTCGAGGCAAAGCGCAGCGTTGAGTTCTGCCACTCAACACGCAATGCCTCCAGAATTCGGCAGAAAGTGGGGAATGGAGTGTCTTAACACTAGGTTCCCTCTGCCTACCCTGCTGTGTGCGGGATACAGCGTGAAGCTG
metulj_1646	355	265	0	0	15	16	35	13	27	14	33	10	26	32	6	18	18	25	34	12	21	GCAGTCGTGGCGCAGGGGCACAAGCGTGCGACTATAAACGCGACAGGTTGTGGGTTCGATTCCCACTTGAGGAAATGAAATATTTAATATTTTCATTTCCTCGCTCTGGTAACGAGGCAAAGCGCGGCGTTGAGTTCCGCCACTCAACACGCAATGCCTCCAGAATTCGGCGGAAAGTGGGGAACGGAAGTGTCTAATGGGAACAGAGTGTCTTAACACTAGGTTCCCAGGTTCCCTCTGCCTACCCTGCTATGTGCGGATACAG
metulj_1647	39	253	0	0	0	5	2	2	2	1	3	3	1	3	0	2	1	6	0	3	5	CGTCGTGGCGCAGGGGCACAAGCGTGTGACTGTAAACGCGACGGTTGTGGGTTCGATTCCCACTCGAGAAATGAAATATTTATTTAAATTTATATTTTCATTTCTTCGCTCTGGTGTCGAGGCAAAGCGCGGCGTTGAGTTCCGCCACTCAACACACAATGCCTCCAGAATTCAGCGGAAAGTGGGGAACGGAGTGTCTTAACACTAGGTTCCCTCTGCCTACTCTGCTGTGTGCGGGATACAGCGTGAAGCT
metulj_1648	61	258	0	0	0	2	17	1	0	2	0	1	0	0	1	1	2	0	1	3	30	AGGCCGTCGTGGCGCAGCGGCACAAGGGTGTGACTGTAACGCGACGGTTGTGGGTTCGATTCCCACTCGAGGAAGTGAAATATTTATTTACGTTTATATTTCCATTTCTTCGTTCTGGTGTCGAGGTAAAGCGCGGCGTTGAGTTCTGCCACTCAACACGCAATGCCTCCAGAATTCGGCAGAAAGTGGGGAACGGAGTGTCTTAACACTAGGTTCCCTCTGCCTACCCTGCTGTGTGCGGGATACAGCGTGAAGCTG
metulj_1649	77	261	0	2	2	3	10	1	9	1	10	0	8	12	2	1	0	5	8	1	2	GAGGTCAGTCGTGGCGCAGAGGCACAAAGTGTGACTGTAAAACCGACTGGTTGTGGGTTCGATTCCCACTCGAGGAGATGAAATATTTATTTAAATTTATATTTCCATTTCTTCGCTCTGGTGTCGAGGCAAAGCGCGGCGTTGAGTTCTGCCACTCAACACGCAATGCCTCCAGAATTCGGCAGAAAGTGGGGAACGGAGTGTCTTAACACTAGGTTCCCTCTGCCTACCCTGCTGTGTGCGGGATACAGCGTGAAGCTG
metulj_165	280	248	0	83	8	2	18	9	20	10	11	8	22	9	8	14	12	11	24	4	7	GCCAGTCGTGGCGCAGTGGCACAAGCGTGTGACTGTAAACCGACTGGTTGTGGGTTCGATTCCCACTCGAGGAAATGAAATATTTAATATTTTCATTTCTTCGCTCTGGTAACAAGGCAAAGCGCGGCGTTAAGTTCCGCCACTTAACACGCAATGCCTCCAAAATTCGGCGGAAAGTGGGGAACGGAGTGTCTTAACACTAGGTTCCCTCTGCCTACCCTGCTATGTGCGGGATACAGCGTGAAGCT
metulj_1650	24	260	0	0	0	0	2	1	0	1	5	1	5	2	0	1	1	3	1	0	1	AGGCCAGTCGTGGCGCAGTGGCACGAAGTGTGACTGTAAAACCGACTGGTTGTGGGTTCGATCCCCACTCGAGGAGATGAAATATTTACTTAAATTTATATTTCCATTTCTTCGCTCTGGTGTCGAGGCTAAGCGCGGCGTTGAGTTCTGCCACTCAACACGCAATGCCTCCAGAATTCAGCAGAAAGTGGGGAACGGAGTGTCTTAACACTAGGTTCCCTCTGCCTACCCTGCTGTGTGCGGGATACAGCGTGAAGCTG
metulj_1651	94	245	0	0	2	2	5	8	7	3	6	3	15	6	3	4	7	5	11	2	5	CAGGGCAAATGCGACAGGTTGTGGGTTCGATTCCCACTCGAGGAAATGAAATATTTAATATTTTCATTTCCTCGCTCTGGTAACGAGGCAAAGCGTGACGTTAAGTTCCGCCACTCAACACGCAATGCCTCCAGAATTCGGCGAAAAGTGGGGAACGGAAGTGTCTTAATGGGAACGGAGTGTCTTAACACTAGGTTCCCAGGTTCCCTCTGCCTACCCTGCTATGTGCGGGATACAGCGTGAAG
metulj_1652	28	256	0	0	0	1	2	1	3	1	2	2	1	5	3	0	1	2	3	1	0	GCCATCGTGGCGCAGTGGCACAAAGTGTGACTGTAAAACCGACTGGTTGTGGGTTCGATCCCCACTCGAGGAAATGAAATATTTATTTAAATTTATATTTCCATTTCTTCGCTCTGGTGTCGAGGCAAAGCGCGGCGTTGAGTTCTGCCACTCAACACGCAATGCCTCCAGAATTCGGCAGAAAGTGGGGAACGGAGTGTCTTAACACTAGGTTCCCTCTGCCTACCCTGCTGTATGCGGGATACAGCGTGAAGCT
metulj_1653	348	252	0	0	15	11	20	15	34	13	29	21	32	28	12	17	10	23	34	19	15	TCGTAGCGCAGGGGCACAAGCGTGCGACTGTAAACGCGACGGTTGTGGGTTCGATTCCCACTCGGGGGAATGAAATATTTAATATTTTCATTTCCTCGCTCTGGTAACGAGGCAAAGCGCGGCGTTGAGTTCCGCCACTCAACACGCAATGCCTCAAGAATTCGGCGGAAAGTGGGGAACGGAAGTGTCTTAATGGGAACGGAGTGTCTTAACACTAGGTTCCCAGGTTCCCTCTGCCTACCTGCTATGTGA
metulj_1654	35	258	0	0	0	1	6	2	2	2	0	3	0	0	1	1	2	2	0	4	9	AGGCCGTCGTGGCGCAGCGGCACAAGGGTGTGACTGTAACGCGACGGTTGTGGGTTCGATCCCCACTCGAGGAAGTGAAATATTTATTTACGTTTATATTTCCATTTCTTCACTCTGGTGTCGAGGCAAAGCGCGGCGTTGAGTTCTGCCACTCAACACGCAATGCCTCCAGAATTCGGCAGAAAGTGGGGAACGGAGTGTCTTAACACTAGGTTCCCTCTGCCTACCCTGCTGTGTGCGGGATACAGCGTGAAGCTG
metulj_1655	925	252	0	2	3	15	54	24	97	21	112	22	128	161	15	17	23	94	96	18	23	AGGCCAGTCGTGGCGCAGGGGCACAAAGTGTGACTGTAAAACCGACTGGTTGTGGGTTCGATCCCCACTCGAGGAGATGAAATATTTATTTAAATTTATATTTCCATTTCTTCGCTCTGGTAAAGCGCGGCGTTGAGTTCTGCCACTCAACACGCAATGCCTCCAGAATTCGGCAGAAAGTGGGGAACGGAGTGTCTTAACACTAGGTTCCCTCTGCCTACCCTGCTGTGTGCGGGATACAGCGTGAAGCTG
metulj_1657	150	261	0	0	1	6	22	2	16	5	19	5	15	12	2	1	6	9	18	2	9	GAGGCCAGTCGTGGCGCAGGGGCACAAAGTGTGACTGTAAAACCGACTGGTTGTGGGTTCGATCCCCACTCGAGGAAATGAAATATTTATTTACATTTATATTTCCATTTCTTCGCTCTGGTGTCGAGGCAAAGCGCGGCGTTGAGTTCTGCCACTCAACACGCAATGCCTCCAGAATTCGGCAGAAAGTGGGGAACGGAGTGTCTTAACACTAGGTTCCCTCTGCCTACCCTGCTGTGTGCGGGATACAGCGTGAAGCTG
metulj_1658	24	261	0	0	2	2	3	3	0	2	0	3	1	0	2	2	0	1	1	1	1	TCGTGGCGCAGGGCAAAGTGCGACTGTAAACGCGACGGTTGTGGGTTCGATTTCCACTCGGGGGAATTAAATATATTATATTTTCATTTCCTCACTCTGGTGACGAAACAAAGCGCGGCGTTGAGTTCCGCCACTCAACACGCAATGCCTCCAAAATTCGACGGAAAGTGAGAAACGGAAGTGTCTTAATGGGGAACGGAGTGTCTTAACACTAGGTTCCCAGGTTTCTGCCTACCCTGCTATGTGCGGGATACAGGTAAG
metulj_166	23	261	0	0	0	1	0	0	6	0	1	0	4	6	0	0	0	3	2	0	0	GAGGCCAGTCGTGGCGCAGTGGCACAAAGTGTGACTGTAAAACCGACTGGTTGTGGGTTCGATCCCCACTCGAGGAGATGAAATATTTACTTACATTTATATTTCCATTTCTTCGCTCTGGTGTCGAGGCAAAGCGCGGCGTTGAGTTCTGCCACTCAACACGCAATGCCTCCAGAATTCGGCAGAAAGTGGGGAACGGAGTGTCTTAACACTAGGTTCCCTCTGCCTACCCTGCTGTGTGCGGGATACAGCGTGAAGCTG
metulj_1660	215	260	0	0	0	0	0	0	2	0	32	0	70	96	0	0	0	1	13	0	1	AGGCCAGTCGTGGCGCAGCGGCACGAGGTGTGACTGTAAAATCGACTGGTTGTGGGTTCGATCCCCACTCGAGGAGATGAAATATTTACTTAAATTTATATTTCCATTTCTTCGCTCTGGTGTCGAGGTTAAGCGCGGCGTTGAGTTCTGCCACTCAACACGCAATGCCTCCAGAATTCGGCAGAAAGTGGGGAACGGAGTGTCTTAACACTAGGTTCCCTCTGCCTACCCTGCTGTGTGCGGGATACAGCGTGAAGCTG
metulj_1661	358	269	0	0	20	10	24	16	32	12	28	16	37	27	12	12	12	28	36	12	24	CTGGCGCAGGGGCACAAGCGTGCGACTGTAAACGCGACAGGTTGTGGGTTCGATTCCCACTCGAGGAAATGAAATATTTAATATTTTCATTTCCTCGCTCTGGTAACGAGGCAAAGCGCGGCGTTGAGTTCCACCACTCAACACGCAATGCCTCCAGAATTCGGCGGAAAGTGAGGAACGGAAGTGTCTTAATGGGAACGGAGTGTCTTAACACTAGGTTCCCAGGTTCCCTCTGCCTACCCTGCTATGTGCGGGATACAGCGTGAAGC
metulj_1662	31	255	0	0	0	0	3	0	3	2	2	2	3	2	0	0	1	3	7	2	1	GGCCAGTCGTGGCGCAGGGGCACAAGTGTGACTGTAAAAGCGACTGGTTGTGGGTTCGATCCCCACTCGAGGAAATGAAATATTTATTAATTTATATTTCCATTTCTTCGCTCTGGTGTCGAGGCAAAGCGCGACGTTGAGTTCTGCCACTCAACACGCAATGCCTCCAGAATTCGGCAGAAAGTGGGGAACGGAGTGTCTTAACACTAGGTTCCCTCTGCCTACCCTGCTGTGTGCGGGATACAGCGTGAAGCT
metulj_1664	35	249	0	1	1	3	5	2	2	3	1	1	3	2	2	2	2	2	0	2	1	GGCCAGTCGTGGCGCAGGGGCACAAACGTGTGACTGTAAACGCGATGGTTGTGGGTTCGATTCCCACTCGGGGAAATGAAATATTTAATATTTTCATTTCTTCGCTCTGGTAACGAGGCAAAGCGCGGCGTTGAGTTCCGCCACTCAACACGCAATGCCTCCAGAATTCGGCAAAAAGTGGGGAACGAAGTGTCTTAACACTAGGTTCCCTCTGCCTACCCTGCTGTGTGCGGGATACAGCGTGAAGCT
metulj_1665	65	242	0	3	3	5	0	4	6	4	4	3	4	2	3	3	3	4	6	7	1	TCGTGGCGCAGGGGCACAGCGTGTGACTGTAAACGCGACAGGTTGTGGGTTCGATTCCCACTCGAGGAAATAAAATATTTAATATTTTCATTTCTTCGCTCTGGTGTCGAGGCAAAGCGCGGCGTTGAGTTCCGCCACTCAACACGCAATGCCTCCAGAATTCGGCGGAAAATGGGGAACGGAGTGTCTTAACACTAGGTTCCCTCTGCCTACCCTGCTATGTGCGGGATACAGCGTGAAGC
metulj_1667	38	260	0	1	0	4	1	2	3	2	6	0	1	2	4	1	0	3	3	3	2	AGGCCAGTCGTGGCGCAGGGGCACAAAGTGTGACTGTAAACGCGACTGGTTGTGGGTTCGATCCCCACTCGAGGAAATGAAATATTTATTTAAATTTATATTTTCATTTCTTCGCTCTGGTGTCGAGGCAAAGCACGGCGTTGAGTTCCGCCACTCAACACGCAATGCCTCCAGAATTCGGCGGAAAGTAGGGAACGGAGTGTCTTAACACTAGGTTCCCTCTGCCTACCCTGCTGTGTGCGGGATACAGCGTGAAGCTG
metulj_1668	1404	266	2	4	93	55	122	49	139	54	114	64	86	107	41	58	65	104	124	60	63	GCCAGTCGTGGCGCAGGGGCACAAGCGTGCGACTGTAAACGCGACAGGTTGTGGGTTCGATTCCCACTCGAGGAAATGAAATATTTTCATTTCCTCGCTCTGGTAACGAGGCAAAGCGCGGCGTTGAGTTCCGCCACTCAACACGCAATGCCTCCAGAATTCGGCGGAAAGTGGGGAACGGAAGTGTCTTAATGGGAACGGAGTGTCTTAACACTAGGTTCCCAGGTTCCCTCTGCCTACCCTGCTATGTGCGGGATACAGGTGAA
metulj_167	159	261	0	0	5	8	17	10	9	9	16	8	8	6	8	9	11	9	13	9	4	GTCGTGGCGCAGAGGCACAAGCGTGGACTGTAAACGCGACGGTTGTGGGTTCGATTCCCACTCGGGGGAATGAAATATTTAATATTTTCATTTCCTCGCTCTGATAACAAAGCAAAGCGCGGCGTTGAGTTCCGCCACTCAACACGCAATGCCTCGAGAATTCGGCGGAAAGTGGGGAACGGAAGTGTCTTAATGGGAACGGAGTGTCTTAACACTAGGTTCCCATTCTGCCTACCCTGCTATGTGCGGGATACAGCGTAA
metulj_1670	876	251	2	1	0	17	57	23	88	12	107	21	118	130	8	14	17	103	106	19	33	AGGCCAGTCGTGGCGCAGGGGCACAAAGTGTGACTGTAAAACCGACTGGTTGTGGGTTCGATCCCCACTCGAGGAGATGAAATATTTATTTAAATTTATATTTCCATTTCTTCGCTCTGGTGTCGAGGCAAAGCGCGGCGTTGAGTTCTGCCACTCAACACGCCAGAATTCGGCAGAAAGTGGGGAACGGAGTGTCTTAACACTAGGTTCCCTCTGCCTACCCTGCTGTGTGCGGGATACAGCGTGAAGCT
metulj_1673	87	257	0	0	0	1	11	2	0	0	1	0	0	0	0	3	0	0	0	3	66	AGGCCGTCGTGGCGCAGCGGCACAAGGTGTGACTGTAACGCGACGGTTGTGGGTTCGATTCCCACTCGAGGAAGTGAAATATTTATTTACGTTTATATTTCCATTTCTTTGCTCTGGTGTCGAGGTTAAGCGCGGCGTTGAGTTCTGCCACTCAACACGCAATGCCTCCAGAATTCGGCAGAAAGTGGGGAACGGAGTGTCTTAACACTAGGTTCCCTCTGCCTACCCTGCTGTGTGCGGGATACAGCGTGAAGCTA
metulj_1674	35	260	0	0	0	1	5	1	2	1	5	2	2	4	1	0	1	2	3	1	4	AGGCCAGTCGTGGCGCAGGGGCACAAGTGTGTGACTGTAAACGCGACTGGTTGTGGGTTCGATCCTCACTCGAGGAAATGAAATATTTATTTAAATTTATATTTTCATTTCTTCGCTCTGGTGTCGAGGCAAAGCGCGGCGTTGAGTTCCGCCACTCAATACGCAATGCCTCCAGAATTTGGCGGAAAATGGGGAACGGAGTGTCTTAACACTAGGTTCCCTCTGCCTACCCTGCTGTGTGCGGGATACAGCGTGAAGCT
metulj_1675	67	273	0	0	2	4	4	2	6	5	5	3	4	9	2	4	1	3	8	2	3	CAGTCGTGGCGCAGGGGCACAAGCGTGTGACTGTAAACGCGACAGGTTGTGGGTTCGATTCCCACTCGAGGAAATGAAATATTTAATATTTTCATTTCTTCGCTCTGGTAACGAGGCAAAGCGCGGCGTTGAGTTCCGCCACTCAACACGCAATGCCTCCAGAATTCAGCGGAAAGTGGGGAACGGAAGTGTCTTAATGGGAACGGAGTGTCTTAACACTAGGTTCCCAGGTTCCCTCTGCCTACCCTGCTATGTGCGGGATACAGCGTGAAG
metulj_1676	44	260	0	0	0	2	3	1	7	2	5	1	3	7	1	0	2	3	4	1	2	AGGCCAGTCGTGGCGCAGGGGCACAAAGTATGACTGTAAACGCGACTGGTTGTGGGTTCGATCCCCACTCGAGGAAATGAAATATTTATTTAAATTTATATTTTCATTTCTTCGCTCTGGTGTCGAGGCAAAGCGCGGCGTTGAGTTCCGCCACTCAACACGCAATGCCTCCAGAATTCGGCGGAAAGTGGGGAACGGAGTGTCTTAACACTAGGTTCCCTCTGCCTACCCTGCTGTGTGCGGGATACAGCGTGAAGCTG
metulj_1677	24	258	0	0	0	2	9	0	0	1	1	2	0	0	0	0	1	1	0	1	6	AGGCCGTCGTGGCGCAGCGGCACAAGGGTGTGACTGTAACGCGACGGTTGTGGGTTCGATCCCCACTCGAGGAAGTGAAATATTTATTTACATTTATATTTTCATTTCTTCGCTCTGGTGTCGAGGCAAAGCGCGGCGTTGAGTTCTGCCACTCAACACGCAATGCCTCCAGAATTCGGCAGAAAGTGGGAAACGGAGTGTCTTAACACTAGGTTCCCTCTGCCTACCCTGCTGTGTGCGGGATACAGCGTGAAGCTG
metulj_1678	247	259	0	0	13	17	18	15	20	15	15	15	18	13	12	12	10	9	15	13	17	CAGGCAAGCGTGCGACTGTAAACGCGACAGTTGTGGGTTCGATTCCCACTCGAGGAAATGAAATATTTAATATTTTCATTTCCTCGCTCTGGTAACGAGGCAAAGCGTGGCGTTGAGTTCCGCCACTCAACACGCAATGCCTCCAGAATTCGGCGGAAAGTGGAGAACGGAAGTGTCTTAATGGGAACGGAGTGTCTTAACACTAGGTTCCCAGGTTCCCTCTGCCTACCCTGCTATGTGCGGGATACAGCGTGAAGCT
metulj_1679	35	257	0	0	0	0	3	1	3	1	1	2	1	1	4	1	2	2	1	4	8	GGCCGTCGTGGCGCAGCGGCACAAGGGTGTGACTGTAACGCGACGGTTGTGGGTTCGATCCCCACTCGAGGAAGTGAAATATTTATTTACGTTTATATTTCCATTTCTTCGCTCTGGTGTCGAGGCAAAGCGCGGCGTTGAGTTCTGCCACTCAACACGCAATGCCTCCAGAATTCGGCAGAAAGTGGGGAACGGAGTGTCTTAACACTAGGTTCCCTCTGCCTACCCTGCTATGTGCGGGATACAACGTGAAGCTG
metulj_168	1876	242	0	1876	0	0	0	0	0	0	0	0	0	0	0	0	0	0	0	0	0	CCAGTCGTGGCCCAGTGGCACAAGCGTGTGACTGTAAACGACTGGTTGTGGGTTCGATTCCCACTCGAGGAGTGGAAATTATATTTCCATTTTCTTCGCTCTGGTGTCGAGGTAAAGCGCGGCGTTAAGTTCCGCCACTTAACACGCAAGCCTCCGAATTCGGCGGAAAGTGGGGAACGGAGTGTCTTAACACTAGGTTCCCTCTGCCTACCCTGCTGTGTGCGGGATACAGCGTGAAGCTA
metulj_1680	59	260	0	0	0	1	0	1	8	1	7	1	9	7	0	3	0	9	10	1	1	AGGCCAGTCGTGGCGCAGGGGCACAAAGTGTGACTGTAAAATCGACTGGTTGTGGGTTCGATCCCCACTCGAGGAAATGAAATATTTATTTACATTTATATTTTCATTTCTTCGCTCTGGTGTCGAGGCAAAGCGCGGCGTTGAGTTCCGCCACTCAACACGCAATGCCTCCAGAACTCGGCGGAAAGTGGGGAACGGAGTGTCTTAACACTAGGTTCCCTCTGCCTACTCTGCTGTGTGCGGGATACAGCGTGAAGCTG
metulj_1681	39	257	0	1	1	1	2	1	4	2	1	2	3	7	0	3	0	2	6	0	3	GGCCAGTCGTGGCGCAGGGGCACAAAGTGTGACTGTAAAAGCGACTGGTTGTGGGTTCGATCCCCACTCGAGGAAATGAAATATTTATTTAAATTTATATTTTCATTTCTTCGCTCTGGTGTCGAGGCAAAGCGCGGCGTTGAGTTCCGCCACTCAACACGCAATGCCTCCAGAATTCGGCAGAAAGTGGGGAACGGAGTGTCTTAACACTAGGTTCCCTCTGCCTACCCTGCTGTGTGCGGGATACAGCGTGAAGC
metulj_1682	262	260	0	0	0	2	4	0	53	2	43	1	41	47	0	0	1	22	44	0	2	AGGCCAGTCGTGGCGCAGGGGCACAAACTGTGACTGTAAACGCGACTGGTTGTGGGTTCGATCCCCACTCGAGGAAATGAAATATTTATTTAAATTTATATTTCCATTTCTTCGCTCTGGTGTCGAGGCAAAGCGCGGCGTAGAGTTCCGCCACTCAACACGCAATGCCTCCAAAATTCGGCGGTAAGTGGGGAACGGAGTGTCTTAACACTAGGTTCCCTCTGCCTACCCTGCTGTGTGCGGGATACAGCGTGAAGCTG
metulj_1683	141	258	0	1	0	3	17	2	7	3	3	3	2	1	2	4	8	3	0	0	82	AGGCCGTCGTGGCGCAGCGGCACAAGGGTGTGACTGTAACGCGACGGTTGTGGGTTCGATTCCCACTCGAGGAAGTGAAATATTTATTTACGTTTATATTTCCATTTCTTCGCTCTGGTGTCGAGGGAAAGCGCGGCGTTGAGTTCTGCCACTCAACACGCAATGCCTCCAAAATTCGGCAGAAAGTGGGGAACGGAGTGTCTTAACACCAGGTTCCCTCTGCCTACCCTGCTGTGTGCGGGATACAGCGTGAAGCTG
metulj_1685	393	241	0	275	1	8	7	4	20	8	9	3	9	9	4	5	1	5	15	10	0	GCCAGTCGTGGCGCAGTGGCACAAACGTGTAACGACTGGTTGTGGGTTCGATTCCCACTCGAGGAGTGGAAATATTTAATATTTCCATTTTCTTCGCTCTGGTGTCGAGGCAAAGCGCGGCGTTAAGTTCCGCCACTTAACACGCAATGCCTCCGAATTCGGCGGAAAGTGGGGAACGGAGTGTCTTAACACTAGGTTCCCTCTGCCTACCCTGCTGTGTGCGGGATACAGCGTGAAGCTA
metulj_1686	98	276	0	0	10	2	3	4	7	5	12	6	5	7	2	4	6	4	12	5	4	GCCAGTCGTGGCGCAGGGGCACAAGCGTGCGACTGTAAACGCGACAGGTTGTGGGTTCGATTCCCACTCGAGGAAATGAAATATTTAATATTTTCATTTCTTTGCTCTGGTAACGAGGCAAAGCGCGGCGTTGAGTTCCGCCACTCAACATACAATGCCTCCAGAATTCGGCGGAAAGTGGAGAACGGAAGTATCTTAATGGAAACGGAGTGTCTTAACACTAGGTTCCCAGGTTCCCTCTGCCTACCCTGCTATGTGCGGGATACAGCGTGAAGC
metulj_1687	166	268	0	0	12	5	7	9	17	9	17	5	10	10	5	10	4	12	22	2	10	CGTCGTGGCGCAGGGGCACAAGCGTGCGACTGTAAACGCGACAGGTTGTGGGTTCGATTCCCACTCGAGGAAATGAAATATTTAATATTTTCATTTTCTCGCTCTGGTAACGAGGCAAAGCGCGGCGTTGAGTTCCGCCACTCAACACGCAATGCCTCCAGAATTCAGCGGAAAGTGGGGAACGGAAGTGTCTTAATGGGAATGGAGTGTCTTAACACTAGGTTCCCAGGTTCCCTCTGCCTACCCTGCTATGTGCGGGATACAGCGT
metulj_1688	42	254	0	0	0	2	6	3	5	2	1	1	6	5	0	2	0	2	0	1	6	CCGTCGTGGCGCAGGGGCACAAGCGTGTGACTGTAAACGCGATGGTTGTGGGTTCGATTCCCACTCGAGGAAATGAAATATTTTTTTTATTAATATTTTCATTTCTTCGCTCTGGTATCAAGGCAAAGCGCGGCGTTGAGTTCCGCCACTCAACACGCAATGCCTCGAAAATTTGGCAGAAAGTGGGGAACGGAATATCTTAACACTAGGTTCCCTCTGCCTACCCTGCTGTGTGCGGGATACAGCGTGAAGCT
metulj_1689	89	271	0	0	1	5	6	7	6	2	5	6	3	7	4	3	9	4	8	9	4	TCGTGGCGCAGGGGCACAAGCGTGCGACTGTAAACGTGACGGTTGTGGGTTTGATTCCCACTCGGGGGAATGAAATATTTAATATTTTCATTTCCTCGCTCTGGTAACAAGGCAAAGCGCGGCGTTGAGTTTCGCCACTCAACACGCAATGCCTCGAGAATTCGGCGGAAAGTGGAGAACGGAAGTGTTTTAATGGGAACGGAGTGTCTTAACACTAGGTTCCCAGGTTCCCTCTGCCTACCCTGCTATGTGCGGGATACAGCGTGAAGCT
metulj_1690	68	249	0	0	0	3	5	4	10	4	4	4	5	6	2	2	0	10	3	2	4	GCCAGTCGTGGCGCAGGGGCACAAAGTGTGACTGTAAACGCGACTGGTTGTGGGTTCGATTCCCACTCGAGGAAATGAAATATTTAATATTTTCATTTCTTCGCTCTGGTGTCGAGGCAAAGCGCGGCGTTGAGTTCCGCCACTCAACATGCAATGCCTCCAGAATTCGGCGGAAAGTGGGGAACGGAGTGTCTTAACACTAGGTTCCCTCTGCCTACCCTGCTATATGCAGGATACAGCGTGAAGCTG
metulj_1691	43	248	0	8	4	2	1	1	2	4	2	4	0	0	2	3	2	4	0	4	0	GGCCAGTCGTGGCGCAGGGGCACAAGCGTGTGACTGTAAACGCGACAGGTTGTGGGTTCGATTCCCACTCGAGGAAATGAAATATTTAATATTTTCATTTCTTCGCTCTGGTATCGAGGCAAAGCGCGGCGTTGAGTTCCGCCACTTAACACGCAATGCCTCCAGAATTCGGTGGAAAATGGGGAACGGAGTGTCTTAACACTAGGTTCCTTCTGCCTACCCTGCTGTGTGCGGGATACAGCGTGAAG
metulj_1692	181	268	0	0	5	12	11	12	15	11	11	8	12	11	5	15	13	9	14	9	8	GCAGTCGTGGCGCAGGGGCACAAGCGTGCGACTGTAAACGCGACAGGTTGTGGGTTCGATTCCCACTCGAGGAAATGAAATATTTAATATTTTCATTTTTTCGCTCTGGTAACGAGGCAAAGCGCGGCGTTGAGTTCCGCCACTCAACACGCAATGCCTCCAGAATTCGGCGGAAAATGGGGAACAGAAGTGTCTTAATGGGAACGGAGTGTCTTAACACTAGGTTCCCAGGTTCCCTCTGCCTACTCTATGTGCGGGATACAGCGGA
metulj_1693	23	260	0	1	0	0	1	1	3	1	3	1	4	2	1	0	0	0	0	1	4	AGGCCAGTCGTGGCGCAGGGGCACAAAGTGTGACTGTAAAAGCGACTGGTTGTGGGTTCGATCCCCACTCGAGGAAATGAAATATTTATTTAAATTTATATTTCCATTTCTTCGCTCTGGTGTCGAGGCTAAGCGCGGCGTTGAGTTCCGCCACTCAACACGCAATGCCTCCAGAATTCGGCAGAAAGTGGGGAACGGAGTGTCTTAACACTAGGTTCCCTCTGCTTACCCTGCTGTGTGCGGGATACAGCGTGAAGCTG
metulj_1694	82	235	0	2	1	4	6	5	4	4	4	4	3	10	4	4	6	7	5	6	3	TGTGGCGCAGTGGCACAGCGTCTGACTGTAAACGCGATGGTTGTGGGTTCGATTCCCACTCGGGGGAATGAATTTTAATATTTTCATTTCTTCGCTCTGGTAACAAGACAAACGCGGCGTTGAGTTCCGCCACTCAACACGCAATGTCTCGAAAATTCGGCGGAAAATGAGGAACGGAGTGTCTTAACACTAGGTTCCCTCTGTCTACCCTGCTATATGCGGGATACAGCGTGAA
metulj_1695	390	261	0	0	0	0	2	0	202	0	26	0	12	15	1	0	0	116	16	0	0	GAGGCCAGTCGTGGCGCAGTGGCACAAAGTGTGACTGTAAAACCGACTGGTTGTGGGTTCGATCCCCACTCGAGGAGATGAAATATTTACTTAAATTTATATTTCCATTTCTTCGCTCTGGTGTCGAGGCAAAGCGCGGCGTTGAGTTCTGCCACTCAACACGCAATGCCTCCAAAATTCGGCAGAAAGTGGGGAACGGAGTGTCTTAACACTAGGTTCCCTCTGCCTACCCTGCTGTGTGCGGGATATAGCGTGAAGCTA
metulj_1696	29	258	0	1	0	2	1	2	3	1	2	0	1	4	1	2	1	3	4	1	0	GCCAGTCGTGGCGCAGGGGCACAAAGTGTGACTGTAAAACCGACTGGTTGTGGGTTCGATCCCCACTCGAGGGGATGAAATATTTACTTAAATTTATATTTCCATTTCTTCGCTCTGGTATCGAGGCAAAGCGCGGCGTTGAGTTCTGCCACTCAACACGCAATGCCTCCAGAATTCGGCAGAAAGTGGGGAACGGAGTGTCTTAACACTAGGTTCCCTCTGCCTACCCTGCTGTGTGCGGGATACAGCGTGAAGCTG
metulj_1697	237	267	0	0	18	12	13	17	17	14	17	17	8	21	7	12	11	15	16	13	9	TGTGGGCAGGGGCACAAGCGTGTGACTGTAAACGCGACAGGTTGTGGGTTCGATTCCCACTCGAGGGAATGAAATATTTAATATTTTCATTTCCTCGCTCTGGTAACGAGGCAAAGCGCGGCGTTGAGTTCCGCCACTCAACACGCAATGCCTCAAGAATTCGGCGAAAAGTGGGGAACGGAAGTATCTTAATGGGAACGGAGTGTCTTAACACTAGGTTCCCAGGTTCCCTCTGCCTACCCTGCTATGTGCGGGATACAGCGTGAA
metulj_1698	40	260	0	0	0	3	1	4	2	2	1	3	4	3	3	1	2	3	3	3	2	GAGGCCAGTCGTGGCGCAGGGGCACAAAGTGTGACTGTAAAAGCGACTGGTTGTGGGTTCGATCCCCACTCGAGGAAATGAAATATTTATTTAAATTTATATTTTCATTTCTTCGCTCTGGTGTCGAGGCAAAGCGCGGCGTTGAGTTCTGCCACTCAACACGCAATGCCTCCAGAATTCGGCGGAAAGTGGGGAACGGAGTATCTTAACACTAGGTTCCCTCTGCCTACCCTGCTGTGTGCGGGATACAGCGTGAAGCT
metulj_1699	187	264	0	2	9	11	14	11	16	6	14	7	10	21	5	11	9	17	13	5	6	TGGCGCAGGGGCACAAGCGTGCGACTGTAAACGCGACGGTTGTGGGTTCGATTCCCACTCGGGGAAATGAAATATTTAATATTTTCATTTCCTCGCTCTGGTAACGAGACAAAGCGCGGCGTTGAGTTCCGCCACTCAACACGCAATGCCTCAAGAATTCGGCGGAAAGTGGGGAACGGAAGTGTCTTAATGGAAACGGAGTGTCTTAACACTAGGTTCCCAGGTTCCCTCTGCCTACCCTGCTATGTGCGGGATACAGGTGAA
metulj_170	27	260	0	0	0	2	3	0	3	0	3	1	2	3	0	2	0	3	4	0	1	AGGCCAGTCGTGGCGCAGGGGCACAAAGTGTGACTGTAAAAGCGACTGGTTGTGGGTTCGATCCCCACTCGAGGAAATGAAATATTTATTTAAATTTATATTTCCATTTCTTCGCTCTGGTGTCGAGGCAAAGCGCGGCGTTGAGTTCCGCCACTCAACACGCAATGCCTCCAGAATTCGGCGGAAAGTGGGGAACGGAGTGTCTTAACACTAGGTTCCCTCTGCCTACCCTGCTGTGTGCGGGATACAGCGTGAAGCTG
metulj_1701	45	259	0	1	0	1	1	1	6	1	6	2	6	4	0	0	2	6	7	1	0	AGGCCAGTCGTGGCGCAGTGGCACAAAGTGTGACTGTAAAACCGACTGGTTGTGGGTTCGATCTCCACTCGAGGAGATAAAATATTTACTTAAATTTATATTTCCATTTCTTCGCTCTGGTGTCGAGGCAAAGCGCGGCGTTGAGTTCTGCCACTCAACACGCAATGCCTCCAAAATTCGGCAGAAAGTGGGGAACGGAGTGTCTTAACACTAGGTTCCCTCTGCCTACCCTGCTGTGTGCGGGATACAGCGTGAAGCT
metulj_1702	44	258	0	0	0	1	3	2	1	1	1	1	1	0	3	1	2	2	0	2	23	GAGGCCGTCGTGGCGCAGCGGCACAAGGTGTGACTGTAACGCGACGGTTGTGGGTTCGATTCCCACTCGAGGAAGTGAAATATTTATTTACGTTTATATTTCCATTTCTTCGCTCTGGTGTCGAGGTTAAGCGCGGCGTTGAGTTCTGCCACTCAACACGCAATGCCTCCAGAATTCGGCAGAAAGTGGGGAACGGAGTGTCTTAACATTAGGTTCCCTCTGCCTACCCTGCTGTGTGCGGGATACAGCGTGAAGCTG
metulj_1703	43	246	0	27	0	0	2	3	0	0	0	2	0	1	2	1	1	0	2	2	0	GCCAGTCGTGGCGCAGTGGCACAAAGTGTGACTGTAAACGGACTGGTTGTGGGTTCGATTCCCACTCGAGGAGTGGAAATATTTAATATTTCCATTTTCTTCGCTCTGGTGTCGAAGCAAAGCGCGGCGTTAAGTTCCGCCACTTAACACGCAATGCCTCCAGAATTCGGCGGAAAGTGGGGAACGGAGTGTCTTAACACTAGGTTCCCTCTGCCTACCCTGCTGTGTGCGGGATACAGCGTGAAG
metulj_1704	139	260	0	1	0	0	0	1	12	1	16	0	37	39	0	0	0	9	19	0	4	AGGCCAGTCGTGGCGCAGCGGCACGAAGTGTGACTGTAAAACCGACTGGTTGTGGGTTCGATCCCCACTCGAGGAGATGAAATATTTACTTAAATTTATATTTCCATTTCTTCGCTCTGGTGTCGAGGCTAAGCGCGGCGTTGAGTTCTGCCACTCAACACGCAATGCCTCCAGAATTCGGCAGAAAGTGGGGAACGGAGTGTCTTAACACTAGGTTCCCTCTGCCTACCGTGCTGTGTGCGGGATAAAACGTGAAGCTG
metulj_1706	48	260	0	0	0	3	1	1	7	1	6	1	6	9	0	2	0	5	5	1	0	AGGCCAGTCGTGGCGCAGGGGCACAAAGTGTGACTGTAAAACCGACTGGTTGTGGGTTCGATCCCCACTCGAGGAGATGAAATATTTATTTAAATTTATATTTCCATTTCTTCGCTCTGGTATCGAGGCAAAGCGCGGCGTTGAGTTCCGCCACTCAACACGCAATGCCTCCAGAATTTGGCAGAAAGTGGGGAACGGAGTGTCTTAACACTAGGTTCCCTCTGCCTACCCTGCTGTGTGCGGGATACAGCGTGAAGCTG
metulj_1707	55	261	0	1	1	3	2	3	3	3	3	5	5	6	4	2	4	1	1	4	4	GCCAGTCGTGGCGCAGGGGCACAAGCGTGCGACTGTAAACGCGACAGGTTGTAGGTTCGATTCCCACTCGAGGAAATGAAATATTTAATATTTTCATTTCTTTGCTCTGGTAACGAGGCAAAGCGCGGCGTTGTGAGTTCCGCCACTCAACACGCAATGCCTCCAGAATTCAGCGGAAAATGGGGAACAAAGAGTGTCTTAACACTAGGTTCCCAGGTTCCCTCTGCCTACCCTGCTATGTGCGGGATACAGCGTGAAGCT
metulj_1708	97	260	0	0	0	3	1	2	9	2	14	0	16	16	1	3	3	12	11	3	1	AGGCCAGTCGTGGCGCAGGGGCACAAAGTGTGACTGTAAACGCGACTGGTTGTGGGTTCGATCCCCACTCGAGGAAATGAAATATTTATTTAAATTTATATTTCCATTTCTTCGCTCTGGTGTCGAGGCAAAGCGCGGCGTTGAGTTCCGCCACTCAACACGCAATGCCTCCAGAATTCGGCGGAAAGTGGGGAACGGAGTGTCTTAACACTAGGTTTCCTCTGCCTACCCTGCTGTGTGCGGGATACAGCGTGAAGCTG
metulj_1709	43	261	0	0	1	2	2	2	4	1	9	2	4	5	0	2	0	5	3	0	1	GAGGCCAGTCGTGGCGCAGGGGCACAAAGTGTGACTGTAAACGCGACTGGTTGTGGGTTCGATCCCCACTCGAGGAAATGAAATATTTATTTAAATTTATATTTCCATTTCTTCGCTCTGGTGTCGAGGCAAAGCGCGGCGTTGAGTTCCGCCACTCAACACGCAATGTCTCCAGAATTCGGCGGAAAGTGGGGAACGGAGTGTCTTAACACTAGGTTCCCTCTGCCTACCCTGCTGTGTGCGGGATACAGCGTGAAGCTG
metulj_171	265	248	0	260	0	0	0	1	0	2	0	0	0	0	0	0	0	0	0	1	1	GGCCAGTCGTGGCGCAGAGGCACAAAGTGTGACTGTAAAGCGACTGGTTGTGGGTTCGATTCCCACTCGAGGAGTGGAAATATTTAATATTTCCATTTTCTTCGCTCTGGTGTCGAGGCAAAGCGCGGCGTTAAGTTCCGCCACTTAACACGCAATGCCTCCGAATTCGGCGGAAAGTGGGGAACGGAGTGTCTTAACACTAGGTTCCCTCTGCCTACCCTGCTGTGTGCGGGATATAGCGTGAAGCT
metulj_1710	36	259	0	0	0	3	0	2	3	1	6	3	5	1	0	3	1	1	6	1	0	AGGCCAGTCGTGGCGCAGGGGCACAAAGTGTGACTGTAAAACCGACTGGTTGTGGGTTCGATCCCCACTCGAGGAAATGAAATATTTACTTAAATTTATATTTCCATTTCTTCGCTCTGGTGTCGAGGCAAAGCGCGGCGTTGAGTTCTGCCACTCAACACACAATGCCTCCAGAATTCGGCAGAAAGTGGGGAACGGAGTATCTTAACACTAGGTTCCCTCTGCCTACCCTGCTGTGTGCGGGATACAGCGTGAAGCT
metulj_1712	37	258	0	0	0	5	3	5	2	2	1	3	1	2	2	2	3	0	0	2	4	AGGCCGTCGTGGCGCAGCGGCACAAGGGTGTGACTGTAACGCGACGGTTGTGGGTTCGATCCCCACTCGAGGAAGTGAAATATTTATTTACGTTTATATTTCCATTTCTTCGCTCTGGTGTCGAGGCAAAGCGCGGCGTTGAGTTCCGCCACTCAACACGCAATGCCTCCAGAATTCGGCAGAAAGTGGGGAACGGAGTGTCTTAACACTAGGTTCCCTCTGCCTACCCTGCTGTGTGCGGGATACAGCGTGAAGCTG
metulj_1713	26	259	0	0	0	2	10	1	0	0	0	2	0	0	1	1	2	0	0	1	6	GAGGCCGTCGTGGCGCAGCGGCATAAGGGTGTGACTGTAACGCGACGGTTGTGGGTTCGATCCCCACTCGAGGAAGTGAAATATTTATTTACGTTTATATTTCCATTTCTTCGCTCTGGTATCGAGGCAAAGCGCGGCGTTGAGTTCTGCCACTCAACACGCAATGCCTCCAGAATTCGGCAGAAAGTGGGGAACGGAGTGTCTTAACACTAGGTTCCCTCTGCCTACCCTGCTGTGTGCGGGATACAGCGTGAAGCTG
metulj_1714	78	259	0	1	1	3	9	2	7	3	9	3	5	5	2	1	6	6	7	4	4	AGGCCAGTCGTGGCGCAGGGGCACAAAGTGTGACTGTAAACGCGACTGGTTGTGGGTTCGATCCCCACTCGAGGAAATGAAATATTTATTTAAATTTATATTTCCATTTCTTCGCTCTGGTGTCGAGGCAAAGCGTGGCGTTGAGTTCCGCCACTCAACACGCAATGCCTCCAGAATTCGGCGGAAAGTGGGGAACGGAGTGTCTTAACACTAGGTTCCCTCTGCCTACCCTGCTGTGTGCGGGATACAGCGTGAAGCT
metulj_1715	52	256	0	0	0	1	6	3	2	2	1	1	4	3	0	2	2	3	1	0	21	AGGCCGTCGTGGCGCAGCGGCACAAGGTGTGACTGTAACGCGACGGTTGTGGGTTCGATTCCCACTCGAGGAAGTAAAATATTTATTTACGTTTATATTTCTATTTCTTCGCTCTGGTGTCGAGGTTAAGCGCGGCGTTGAGTTCTGCCACTCAACACGCAATGCCTCCAGAATTCGGCAGAAAGTGGGGAACGGAGTGTCTTAACACTAGGTTCCCTCTGCCTACCCTGCTGTGTGCGGGATACAGCGTGAAGCT
metulj_1716	411	259	0	1	0	5	17	5	52	6	53	3	41	40	5	4	5	102	62	3	7	GGCCGGTCGTGGCGCAGTGGCACAAAGTGTGACTGTAAAACCGACTGGTTGTGGGTTCGATCCCCACTCGAGGAGATGAAATATTTACTTAAATTTATATTTCCATTTCTTCGCTCTGGTGTCGAGGCAAAGCGCGGCGTTGAGTTCTGCCACTCAATACGCAATGCCTCCAAAATTCGGCAGAAAGTGGGGAACGGAGTGTCTTAACACTAGGTTCCCTCTGCCTACCCTGCTGTGTGCGGGATACAGCGTGAAGCTA
metulj_1717	253	260	0	0	0	0	2	1	46	1	41	1	22	47	1	2	0	45	42	1	1	AGGCCAGTCGTGGCGCAGCGGCACGAAGTGTGACTGTAAAACCGACTGGTTGTGGGTTCGATCCCCACTCGAGGAGATGAAATATTTACTTAAATTTATATTTCCATTTCTTCGCTCTGGTGTCGAGGCTAAGCGCGGCGTTGAGTTCTGCCACTCAACACGCAATGCCTCCAGAATTCGGCAGAAAGTGGGGAATGGAGTGTCTTAACACTAGGTTCCCTCTGCCTACCCTGCTGTGTGCGGGATACAGCGTGAAGCTG
metulj_1719	243	260	0	0	9	7	15	14	24	12	21	9	20	17	7	6	9	18	21	18	16	TCGTGGCGCAGGCACAAGCGTGCGACTGTAAACGCGACAGGTTGTGGGTTCGATTCCCACTCGAGGAATGAAATATTTAATATTTTCATTTCCTCGCTCTGGTAACGAGGCAAAGCGCGGCGTTGAGTTCCGCCACTCAACACGCAATGCCTCCAGAATTCGGCGGAAAGTGGGGAACGGAAGTGTCTTAATGGGAACGGAGTGTCTTAACACTAGGTTCCCAGGTTCCCTCTGCCTACCCTGCTATGTGCGGATACCTA
metulj_172	91	248	0	79	0	0	2	0	2	0	1	1	0	1	0	0	0	2	2	0	1	GCCAGTCGTGGCGCAGTGGCACAAGCGTGTGACTGTAAACGACTGGTTGTGGGTTCGATTCCCACTCGAGGAGTGGAAATATTTAATATTTCCATTTTCTTCGCTCTGGTGTCGAGGCAAAGCGCGGCGTTAAGTTCCGCCACTTAACACGCAATGCCTCCGAATTCGGCGGAAAGTGGGGAACGGAGTGTCTTAACACTAGGTTCCCTCTGCCTACCCTGTTGTGTGCGGGATACAGCGTGAAGCTA
metulj_1720	111	262	0	0	9	6	7	4	9	5	7	8	3	8	4	5	5	9	12	5	5	GGTCGTGGCGCAGGGGCACAAGCGTGCGACTGTAAACGCGACAGGTTGTGGGTTCGATCACTCGAGGAAATGAAATATTTAATATTTTCATTTCCTCGCTCTGGTAACGAGGCAAAGCGCGGCGTTGAGTTCCGCCACTCAACACGCAATGCCTCCAGAATTCGGCGGAAAGTGGGGAACGGAAGTGTCTTAATGGGAACGGAGTGTCTTAACACTAGGTTCCCAGGTTCCCTCTGCCTACCCTGCTATGTGCGGGATACAG
metulj_1721	44	261	0	0	0	0	1	3	7	1	3	3	7	7	1	0	2	4	5	0	0	GAGGCCAGTCGTGGCGCAGGGGCACAAAGTGTGACTGTAAAACCGACTGGTTGTGGGTTCGATTCCCACTCGAGGAGATGAAATATTTACTTAAATTTATATTTCCATTTCTTTGCTCTGGTGTCGAGGCAAAGCGCGGCGTTGAGTTCTGCCACTCAACACGCAATGCCTCCAGAATTTGGCAGAAAGTGGGGAACGGAGTGTCTTAACACTAGGTTCCCTCTGCCTACCCTGCTGTGTGCGGGATACAGCGTGAAGCTG
metulj_1722	44	257	0	0	1	3	1	3	3	2	7	0	3	6	3	2	2	1	4	3	0	AGGCCAGTCGTGGCGCAGGGGCACAAGGTGTGACTGTAAACGCGACGGGTTGTGGGTTCGATCCCCACTCGAGGAAATAAAATATTTATTTAAATTTATATTTTCATTTCTTCGCTCTGGTGTCGAGACAAAGCGCGGCGTTAAGTTCCGCCACTCAACACGCAATGCCTCCAGAATTCGGCGGAAAGTGGGGAACGGAGTGTCTTAACACTAGGTTCCCTCTGCCTACCCTGCTGTATGCGGGATACAGCGTGAAG
metulj_1724	40	261	0	0	0	1	6	0	5	1	4	0	6	5	0	0	0	4	4	1	3	GAGGCCAGTCGTGGCGCAGGGGCACAAAGTGTGACTGTAAAACCGACTGGTTGTGGGTTCGATATCCACTCGAGGAGATGAAATATTTATTTAAATTTATATTTCCATTTCTTCGCTCTGGTGTCGAGGCAAAGCGCGGCGTTGAGTTCTGCCACTCAACACGCAATGCCTCCAGAATTCGGCAGAAAGTGGGGAACGGAGTGTCTTAACACTAGGTTCCCTCTGCCTACCCTGCTGTGTGCGGGATACAGCGTGAAGCTG
metulj_1725	199	256	0	1	1	4	8	4	19	0	22	1	37	56	2	1	1	16	21	1	4	AGGCCAGTCGTGGCGCAGCGGCACGAGGTGTGACTGTAAAACCGACTGGTTGTGGGTTCGATCCCCACTCGAGGAGATGAAATATTTACTTAAATTTATATTTCCATTTCTTCGCTCTGGTGTCGAGGTTAAGCGCGGCGTTGAGTTCTGCCACTCAACACGCAATGCCTCCAGAATTCGGCAGAAAGTGGGGAACGGAGTGTCTTAACACTAGGTTCCCTCTGCCTACCCTGCTGTGGGATACAGCGTGAAGCTG
metulj_1726	115	263	1	0	0	11	5	5	7	9	5	11	3	6	5	12	9	5	4	7	10	TCGTGGCGCAGGGCACAAGCGTGGACTGTAAACGCGACGGTTGTGGGTTCGATTCTCACTCGAGGAAATGAAATATTTAATATTTTCATTTCTTCGCTCTGGTAACAAGGCAAAACGCGGCTTTGAGTTCCGCCACTCAACACGCAATGCCTCCAGAATTCGGCGGAAAATGGGGAACGGAAGTGTCTTAATGGAAAAGTGTCTTAACACTAGGTTTCCAGGTTCCCTCTGCCTACCCTGCTATGTGCGGGATACAGCGTGAA
metulj_1727	176	256	0	0	2	4	11	3	1	2	0	3	4	2	0	3	4	1	2	0	134	AGGCCGTCGTGGCGCAGCGGCACAAGGTGTGACTGTAACGCGACGGTTGTGGGTTCGATTCCCACTCGAGGAAGTGAAATATTTATTTACGTTTATATTTCCATTTCTTCGCTCTGGTGTCGAGGTTAAGCGCGGCGTTGAGTTCTGCCACTCAACACGCAATACCTCCAGAATTCGGCAGAAAGTGGGGAACGGAGTGTCTTAACACTAGGTTCCCTCTGCCTACCCTGCTGTGTGCGGGATACAGCGTGAAGCT
metulj_1728	788	258	0	0	11	42	39	31	76	40	65	52	57	65	28	46	38	40	85	44	29	GGCCAGTCGTGGCGCAGGGGCACAAGCGTGCGACTGTAAACGCGACAGGTTGTGGGTTCGATTCCCACTCGAGGAAATGAAATATTTAATATTTTCATTTCCTCGCTCTGGTAATGAGTTCCGCCACTCAACACGCAATGCCTCCAGAATTCGGCGGAAAGTGGGGAACGGAAGTGTCTTAATGGGAACGGAGTGTCTTAACACTAGGTTCCCAGGTTCCCTCTGCCTACCCTGCTATGTGCGGGATACAGCGTGAAG
metulj_1730	117	271	0	0	7	5	4	3	8	8	11	6	10	7	6	6	5	9	13	5	4	GTCGTGGCGCAGGGGCACAAGCGTGCGACTGTAAACGCGACGGTTGTGGGTTCGATTCCCACTCGAGGAAATGAAATATTTAATATTTTCATTTCCTCGCTCTGGTACAAGGCAAAGTGCGGCGTTGAGTTCCGCCACTCAACACGCAATGCCTCGAGAATTCAGCGGAAAGTGGGGAACGGAAGTGTTTTAATGGGAACGGAGTGTCTTAACACTAGGTTCCCAGGTTCCCTCTGCCTACCCTGCTATGTGCGGGATACAGCGTGAACTA
metulj_1731	59	260	0	0	0	2	2	1	6	4	5	0	8	6	2	4	6	5	7	0	1	AGGCCAGTCGTGGCGCAGGGGCACAAAGTGTGACTGTAAAACCGACTGGTTGTGGGTTCGATCCCCACTCGAGGAGATGAAATATTTATTTAAATTTATATTTCCATTTCTTCGCTCTGGTGTTGAGGCAAAGCGCGGCGTTGAGTTCTGCCACTCAACACGCAATGCCTCCAGAATTCGGCAGAAAGTGGGGAACGGAGTGTCTTAACACTAGGTTCCCTCTGCCTACCCTGCTGTGTGCGGGATACAGCGTGAAGCTG
metulj_1732	47	269	0	0	3	2	4	1	6	2	3	2	1	3	1	4	3	2	3	5	2	GCCGTCGTGGCGCAGGGGCACAAACGTGCGACTGTAAACGCGACGGTTGTGGGTTCGATTCCCACTTGGGGAAATTAAATATTTAATATTTTCATTTCCTCGCTCTGGTAACGAGGCAAAGCGCGACGTTGAGTTCCGCCACTCAACACGCAATGCCTCTAGAATTCGGCGAAAAGTGGGGAACGGAAGTGTCTTAATGGGAACAGAGTGTCTTAACACTAGGTTCCCAGGTTCCCTCTGCCTACCCTGCTATGTGCGGGATAAGCGTG
metulj_1733	54	260	0	0	0	3	3	2	5	1	9	1	3	8	1	3	0	5	8	2	0	AGGCCAGTCGTGGCGCAGGGGCACAAAGTGTGACTATAAAACCGACTGGTTGTGGGTTCGATCCCCACTCGAGGAGATGAAATATTTATTTAAATTTATATTTCCATTTCTTCGCTCTGGTGTCGAGGCAAAGCGCGGCGTTGAGTTCTGCCACTCAACACGCAATGCCTCCAGAATTCGGCAGAAAGTGGAGAACGGAGTGTCTTAACACTAGGTTCCCTCTGCCTACCCTGCTGTGTGCGGGATACAGCGTGAAGCTG
metulj_1734	281	258	0	0	0	1	14	4	1	3	1	1	0	0	2	3	3	2	2	2	242	GAGGCCGTCGTGGCGCAGCGGCACAAGGTGTGACTGTAACGCGACGGTTGTGGGTTCGATTCCCACTCGAGGAAGTGAAATATTTATTTACGTTTATATTTCCATTTCTTCGCTCTGGTGTCGAGGTTAAGCGCGGCGTTGAGTTCTGCCACTCAACACGCAATGCCTCCAGAATTCGGCAGAAAGTGGGGAATGGAGTGTCTTAACACTAGGTTCCCTCTGCCTACCCTGCTGTGTGCGGGATACAGCGTGAAGCTA
metulj_1735	163	260	0	0	0	8	9	3	21	1	18	3	29	22	1	3	4	16	17	0	8	AGGCCAGTCGTGGCGCAGGGGCACAAAGTGTGACTGTAAAACCGACTGGTTGTGGGTTCGATCCCCACTCGAGGAAATGAAATATTTATTTAAATTTATATTTCCATTTCTTCGCTCTGGTGTCGAGGCAAAGCGCGGCGTTGAATTCCGCCACTCAACACGCAATGCCTCCAGAATTCGGCGGAAAGTGGAGAACGGAGTGTCTTAACACTAGGTTCCCTCTGCCTACCCTGCTGTGTGCGGGATACAGCGTGAAGCTG
metulj_1736	68	256	0	0	0	1	12	4	3	3	3	4	2	2	1	3	4	7	1	4	14	GGCCGTCGTGGCGCAGCGGCACAAGAGTGTGACTGTAACGCGACGGTTGTGGGTTCGATCCCCACTCGAGGAAGTGAAATATTTATTTACATTTATATTTCCATTTCTTCGCTCTGGTATCGAGGCAAAGCGCGGCGTTGAGTTCTGCCACTCAACACGCAATGCCTCCAGAATTCGGCAGAAAGTGGGGAACGGAGTGTCTTAACACTAGGTTCCCTCTGCCTACCCTGCTGTGTGCGGGATACAGCGTGAAGCT
metulj_1737	50	248	0	1	1	7	5	1	4	3	1	1	3	4	3	3	1	4	2	3	3	CCAGTCGTGGCGCAGTGGCACAAGGTGTGACTGTAAACGCGACGGTTGTGGGTTCGATTCCCACTCGAGGAATGAAATATTTATTTAATATTTTCATTTCTTCGCTCTGGTATCGAGGCAAAACGTGGCGTTGAGTTCCGCCACTCAACACGCAATGCCTCCAAAATTCGGCGGAAAGTGGGGAACGGAGTGTCTTAACACTAGGTTCCCTCTGCCTACCCTGCTATGTGCGGGATACAGCGTGAAGC
metulj_1738	698	261	0	0	0	0	2	3	2	0	81	1	296	289	0	0	0	12	12	0	0	GAGGCCGGTCGTGGCGCAGCGGCACGAGGTGTGACTGCAAAACCGACTGGTTGTGGGTTCGATTCCCACTCGAGGAGATGAAATATTTACTTAAATTTATATTTCCATTTCTTCGCTCTGGTGTCGAGGTTAAGCGCGGCGTTGAGTTCTGCCACTCAACACGCAATGCCTCCAGAATTCGGCAGAAAGTGGGGAACGGAGTGTCTTAACACTAGGTTCCCTCTGCCTACCCTGCTGTGTGCGGGATACAGCGTGAAGCTA
metulj_174	99	273	0	0	5	6	11	5	8	3	7	3	12	3	1	6	4	11	8	2	4	GCGTCGTGGCGCAGGGGCACAAGCGTGCGACTGTAAACGCGACAGGTTGTGGGTTCGATTCCCACTCGAGGAAATAAAATATTTAATATTTTCATTTCCTCGCTCTGGTAACGAGGCAAAGCGCGGCGTTGAGTTCCGCCACTCAACACGCAATGCCTCCAGAATTTGGCGAAAAGTGGGGAACGGAAGTGTCTTAATGGGAACGGAGTGTCTTAACACTAGGTTCCCAGGTTCCCTCTGCCTACCCTGCTATGTGCGGGATACAGCGTGAAG
metulj_1742	27	259	0	0	0	1	1	1	1	1	4	1	1	5	0	0	1	2	5	1	2	AGGCCAGTCATGGCGCAGGGGCACAAAGTGTGACTGTAAAACCGACTGGTTGTGGGTTCGATCCCCACTCGAGGAGATGAAATATTTATTTAAATTTATATTTCCATTTCTTCGCTCTGGTGTCGAGGTAAAGCGCGGCGTTGAGTTCTGCCACTCAACACGCAATGCCTCCAGAATTCGGCAGAAAGTGGGGAACGGAGTGTCTTAACACTAGGTTCCCTCTGCCTACCCTGCTGTGTGCGGGATACAGCGTAAGCTG
metulj_1743	34	261	0	0	0	2	1	3	6	1	3	1	0	4	2	0	2	2	6	1	0	GAGGCCAGTCGTGGCGCAGGGGCACAAAGTGTGACTGTAAAACCGACTGGTTGTGGGTTCGATCCCCACTCGAGGAAATGAAATATTTATTTAAATTTATATTTCCATTTCTTCGCTCTGGTGTCGAGACAAAGCGCGGCGTTGAGTTCTGCCACTCAATACGCAATGCCTCCAGAATTCGGCAGAAAGTGGGGAACGGAGTGTCTTAACACTAGGTTCCCTCTGCCTACCCTGCTGTGTGCGGGATACAGCGTGAAGCTG
metulj_1746	91	260	0	0	0	2	8	2	6	1	8	2	8	10	2	2	3	13	20	2	2	AGGCCAGTCGTGGCGCAGGGGCACAAGGTGTGACTGTAAAATCGACTGGTTGTGGGTTCGATCCCCACTCGAGGAAATGAAATATTTATTTAAATTTATATTTTCATTTCTTCGCTCTGGAGTCGAGGCAAAGCGCGGCGTTGAGTTCCGCCACTCAACACGCAATGCCTCCAAAATTCGGCGGAAAGTGGGGAACGGAGTGTCTTAACACTAGGTTCCCTCTGCCTACCCTGCTGTGTGCGGGATACAGCGTGAAGCTG
metulj_1748	203	258	0	1	2	2	12	0	1	1	2	0	0	1	0	2	1	0	3	1	174	AGGCCGTCGTGGCGCAGCGGCACAAGGTGTGACTGTAACGCGACGGTTGTGGGTTCGATTCCCACTCGAGGAAGTGAAATATTTATTTACGTTTATATTTCCATTTTCTTCGCTCTGGTGTCGAGGTTAAGCGCGGCGTTGAGTTCTGCCACTCAACACGCAATGCCTCCAGAATTCGGCAGAAAGTGGGGAACGGAGTGTCTTAACACTAGGTTCCCTCTGCCTACCCTGCTTTGTGCGGGATACAGCGTGAAGCTA
metulj_175	85	249	0	68	0	0	2	0	2	0	2	0	3	1	0	1	0	2	3	0	1	GGCCAGTCGTGGCGCAGTGGCACAAAGTGTGACTGTAAAGCGACTGGTTGTGGGTTCGATTCCCACTCGAGGAGTGGAAATATTTAATATTTCCATTTTCTTCGCTCTGGTGTCGAGGCAAAGCGCGGCGTTAAGTTCCGCCACTTAACATGCAATGCCTCCGAATTCGGCGGAAAGTGGGGAACGGAGTGTCTTAACACTAGGTTCCCTCTGCCTACCCTGCTGTGTGCGGGATACAGCGTGAAGCTA
metulj_1750	53	253	0	0	0	0	2	0	9	0	6	0	8	9	0	0	0	5	13	0	1	AGGCCAGTCGTGGCGCAGGGGCACAAAGTGTGACTGTAAAATCGACTGGTTGTGGGTTCGATCCCCACTCGAGGAAATGAAATATTTATTTACATTTATATTTTCATTTCTTCGCTCTGGTGTCGAGGCAAAGCGCGGCGTTGAGTTCCGCCACTCAACACGCAATGCCTCCAGAACTCGGCGGAAAGTGGGGAACGGAGTGTCTTAATACTAGGTTCCCTCTGCCTACCCTGCTGTGTGCGGGATACAGTGA
metulj_1751	332	253	0	1	3	4	8	6	47	7	39	5	39	48	2	6	5	52	47	3	10	AGGCCAGTCGTGGCGCAGGGGCACAAAGTGTGACTGTAAAATCGACTGGTTGTGGGTTCGATCCCCACTCGAGGAAATGAAATATTTATTTACATTTATATTTTTCGCTCTGGTGTCGAGGCAAAGCGCGGCGTTGAGTTCCGCCACTCAACACGCAATGCCTCCAGAACTCGGCGGAAAGTGGGGAACGGAGTGTCTTAACACTAGGTTCCCTCTGCCTACCCTGCTGTGTGCGGGATACAGCGTGAAGCTG
metulj_1752	281	262	0	1	0	60	0	17	4	20	4	20	2	5	45	18	37	0	13	31	4	GAGGCCAGTCGTGGCGCAGTGGCACAAAGTGTGACTGTAAAACCGACTGGTTGTGGGTTCAATCTCCATTCCAGGAGATGAAATATTTATTTAAATTTATATTTCCATTTCTTCGCTCTGGTGTCGAGGCAAAACAGTGACGTTAAGTGCTGCTACTCAACACTCAATGCCTTCAAAATTTGGCAGAAAGTGGGGAACAGAGTGTCTTAACCTTAGGTTCCCTCTGCCTACCCTGCTGTGTGCGGGATACAACGTAAAGCTG
metulj_1753	32	245	0	2	2	1	2	2	1	1	3	1	2	2	0	0	1	1	3	1	7	GCCCGTCGTGGCGCAGGGGCACAAACGTGTGACTGTAAACGCGACGGTTGTGGGTTCGATTCCCACTCGAGGGAATGAATTATTTAATATTTTTATTTCTTCGCTCTGGTAACAAGGCAAAGCGCGGCGTTGAGTTCCGCCACTCAACACGCAATGCCTCCAAAATTCGGCGAAAAGTGGGGAACGGAGTGTCTTAACACTAGGTTCCCTCTGCCTACCCTGCTATATGCGGGATACAGCGTGAA
metulj_1754	31	260	0	1	0	0	1	0	4	1	2	2	5	4	0	2	0	4	3	2	0	AGGCCAGTCGTGGCGCAGGGGCACAAAGTGTGACTGTAAAATCGACTGGTTGTGGGTTCGATCCCCACTCGAGGAAATGAAATATTTATTTAAATTTATATTTCCATTTCTTCGCTCTGGTGTCAAGGCAAAGCGCGGCGTTGAGTTCTGCCACTCAACACACAATGCCTCCAGAATTCGGCAGAAAGTGGGGAACGGAGTGTCTTAACACTAGGTTCCCTCTGCCTACCCTGCTGTGTGCGGGATACAGCGTGAAGCTG
metulj_1755	31	257	0	0	2	2	4	1	0	2	1	1	1	4	3	1	0	3	1	4	1	GCCAGTCGTGGCGCAGGGGCACAAGGTGTGACTGTAAACGCGACTGGTTGTGGGTTCGATCCCCACTCGAGGAAATGAAATATTTATTTAAATTTATATTTTCATTTCTTCGCTCTGGTGTCGAGGCAAAGTGTGGCGTTGAGTTCCGCCACTCAACACGCAATGTCTCCAGAATTCGGCGGAAAGTGGGGAACGGAGTGTCTTAATACTAGGTTCCCTCTGCCTACCTTGCTATATGCGGGATACAGCGTGAAGCT
metulj_1756	40	253	0	0	3	2	2	0	4	1	4	3	3	5	0	3	3	4	2	0	1	GCCAGTCGTGGCGCAGAGGCACAAAGTGTGACTGTAAACGCGACTGGTTGTGGGTTCGATCCCCACTCGAGGAAATGAAATATTTATTTAAATTTATATTTTCATTTCTTCGCTCTGGTGTCGAGGCAAAGCGCGGCGTTGAGTTCTGCCACTCAACACGCAATGCTTCCAGAATTCGGCAGAAAGTGGGGAACGGAGTGTCTTAACACTAGGTTCCCTCTGCCTACCCTGCTGTGTGCGGGATACAGCGTGA
metulj_1758	36	257	0	0	0	2	3	6	2	1	4	2	3	3	1	1	1	2	3	1	1	GAGGCCAGTCGTGGCGCAGGGGCACAAAGTGTGACTGTAAAACCGACTGGTTGTGGGTTCGATCCCCACTCGAGGAAATGAAATATTTATTTAAATTTATATTTCCATTTCTTCGCTCTGGTGTCGAGGCAAAGCGCGGCGTTGAGTTCTGCCACTCAACACGCAATGCCTCTAGAATTCGGCAGAAAGTGGGGAACGGAGTGTCTTAACACTAGGTTCCCTCTGCCTACCCTGCTATATGCGGGATATAGCGTGAA
metulj_1759	59	258	1	0	0	0	10	5	0	2	0	3	2	4	4	4	4	0	2	5	13	AGGCCGTCGTGGCGCAGCGGCACAAGGGTGTGACTGTAACGCGACGGTTGTGGGTTCGATCCCCACTCGAGGAAGTGAAATATTTATTTACGTTTATATTTCCATTTCTTCGCTCTGGTGTCGAGGCAAAGCGCGGCGTTGAGTTCTGCCACTCAACACACAATGCCTAAAGAATTCGGCAGAAAGTGGGGAACGGAGTGTCTTAACACTAGGTTCCCTCTGCCTACCCTGCTGTGTGCGGGATACAGCGTGAAGCTG
metulj_176	213	250	0	114	2	2	10	2	10	4	12	6	11	4	1	6	3	9	5	5	7	GGCCAGTCGTGGCGCAGGGGCACAAGGTGTGACTGTAAAGCGACTGGTTGTGGGTTCGATTCCCACTCGAGGAATTGAAATATTTAATATTTTCATTTTCTTCGCTCTGGTGTCGAGGCAAAGCGCGGCGTTAAGTTCCGCCACTTAACACGCAATGCCTCCAGAATTCGGCGGAAAGTGGGGAACGGAGTGTCTTAATACTAGGTTCCCTCTGCCTACCCTGCTGTGTGCGGGATACAGCGTGAAGCTA
metulj_1761	883	260	0	0	0	0	0	0	2	0	64	0	2	4	0	0	0	5	805	0	1	AGGCCGGTCGTGGCGCAGTGGCACAGGGTGTGACTGTAAAATCGACTGGTTGTGGGTTCGATCCCCACTCGAGGAGATGAAATATTTACTTAAATTTATATTTCCATTTCTTCGCTCTGGTGTCGAGGCAAAGCGCGGCGTTGAGTTCTGCCACTCAACACGCAATGCCTCCAAAATTCGGCAGAAAGTGGGGAACGGAGTGTCTTAACACTAGGTTCCCTCTGCCTACCCTGCTGTGTGCGGGATACAGCGTGAAGCTA
metulj_1762	38	253	0	0	1	4	2	2	3	3	0	1	5	2	1	3	1	0	3	2	5	GTCGTGGCGCAGGGGCACAAAGTGTGACTGTAAACGCGACTGGTTGTGGGTTCGATCCCCACTCGAGGAAATAAAATATTTATTTAATTTATATTTTCATTTCTTTGCTCTGGTGTCGAGGCAAAGCGCGGCGTTGAGTTCCGCTACTCAACACGCAATGCCTCCAGAATTCGGCGGAAAGTGGGGAACGGAGTGTCTTAACACTAGGTTCCCTCTGCCTACCCTGCTGTGTGCGGGATACAGCGTGAAGCTG
metulj_1765	35	260	0	0	0	0	3	0	5	1	4	2	3	5	0	2	0	2	4	2	2	AGGCCAGTCGTGGCGCAGCGGCACAAAGTGTGACTGTAAAATCGACTGATTGTGGGTTCGATCCCCACTCGAGGAGATGAAATATTTATTTAAATTTATATTTTCATTTCTTCGCTCTGGTGTCGAGGCAAAGTGCGGCGTTGAGTTCCGCCACTCAACACGCAATGCCTCCAGAATTCGGCGGAAAGTGGGGAACGGAGTGTCTTAACACTAGGTTCCCTCTGCCTACCCTGCTGTGTGCGGGATACAGCGTGAAGCTG
metulj_1766	44	259	0	0	0	0	2	0	6	3	1	1	5	9	1	1	1	6	8	0	0	GGCCAGTCGTGGCGCAGGGGCACAAAGTGTGACTGTAAAACCGACTGGTTGTGGGTTCGATCCCCACTCGAGGAAATGAAATATTTATTTAAATTTATATTTCCATTTCTTCGCTCTGGTGTCGAGGCAAAGCGCGGCGTTGAGTTTTGCCACTCAACACGCAATGCCTCCAGAATTCGGCAGAAAGTGGGGAACGGAGTGTCTTAATACTAGGTTCCCTCTGCCTACCCTGCTGTGTGCGGGATACAGCGTGAAGCTG
metulj_1767	31	260	0	0	0	2	0	1	1	1	2	1	3	9	0	1	4	0	1	3	2	AGGCCAGTCGTGGCGCAGGGGCACAAAGTGTGACTGTAAAACCGACTGGTTGTGGGTTCGATCCCCACTCGAGGAAATGAAATATTTATTTAAATTTATATTTTCATTTCTTCGCTCTGGTGTCGAGGTAAAGCGCGGCGTTGAGTTCTGCCACTCAACACGCAATGCCTCCAGAATTCGGCAGAAAGTGGGGAACGGAGTGTCTTAACACTAGATTCCCTCTGCCTACCCTGCTGTGTGCGGGATACAGCGTGAAGCTG
metulj_1768	35	259	0	1	0	0	2	0	6	1	7	1	3	4	0	0	1	2	7	0	0	GGCCAGTCGTGGCGCAGCGGCACAAAGTGTGACTGTAAAACCGACTGGTTGTGGGTTCGATCCCCACTCGAGGAGATGAAATATTTACTTAAATTTATATTTCCATTTCTTCGCTCTGGTGTCGAGGCAAAGCGCGGCGTTGAGTTCTGCCACTCAACACACAATGCCTCCAAAATTCGGCAGAAAGTGGGGAACGGAGTGTCTTAACACTAGGTTCCCTCTGCCTACCCTGCTGTGTGCAGGATACAGCGTGAAGCTA
metulj_1769	125	258	0	0	0	6	39	6	1	10	0	9	0	0	6	4	10	1	0	9	24	AGGCCGTCGTGGCGCAGCGGCACAAGGGTGTGACTGTAACGCGACGGTTGTGGGTTCGATCCCCACTCGAGGAAGTGAAATATTTATTTACGTTTATATTTCCATTTCTTCGCTCTGGTGTCGAGGCAAAGCGCGGCGTTGAGTTCTGCCACTCAACACGCAATGCCTCCAGAATTCGGCAGAAAGTGGGGAACGGAGTGTCTTAGCACTGGGTTCCCTCTGCCTACCCTGCTGTGTGCGGGATACAGCGTGAAGCTG
metulj_1770	45	252	0	1	0	5	2	2	1	1	5	3	0	3	1	6	5	1	5	3	1	GAGGCCAGTCGTGGCGCAGGGGCACAAGGTGTGACTGTAAACGCGACTGGTTGTGGGTTCGATCCCCACTCGAGGAAATGAAATATTTATTTAAATTTATATTTTCATTTCTTCGCTCTAGTGTCGAGGCAAAGCGCGGCGTTGAGTTCCGCCACTCAACACGCAATGCCTCCAGAATTCGGCAGAAAATGGGGAACGGAGTGTCTTAACACTAGGTTCCCTCTGCCTACCCTGATGTGTGCGGGATACAGG
metulj_1772	41	258	0	0	0	1	8	4	0	2	1	4	0	0	1	3	3	0	0	5	9	GAGGCCGTCGTGGCGCAGCGGCACAAGGGTGTGACTGTAACGCGACGGTTGTGGGTTCGATCCCCACTCGAGGAAGTGAAATATTTATTTACGTTTATATTTCCATTTCTTCGCTCTGGTGTCGAGGCAAAGCGCGGCGTTGAGTTCTGCCACTCAACACGCAATGCCTTCAGAATTCGGCAGAAAGTGGGGAACGGAGTGTCTTAACACTAGGTTCCCTCTGCCTACCCTGCTGTGTGCGGGATACAGCGTGAAGCT
metulj_1773	25	260	0	0	0	0	1	0	2	0	7	2	3	3	0	0	2	2	2	1	0	AGGCCAGTCGTGGCGCAGGGGCACAAAGTGTGACTGTAAAACCGACTGGTTGTGGGTTCGATCCCCACTCGAGGAGATGAAATATTTACTTAAATTTATATTTCCATTTCTTCGCTCTGGTGTCGAGGTAAAGCGCGGCGTTGAGTTCTGCCACTCAACACGCAATGCCTCCAGAATTCGGCAGAAAGTGGGGAACGGAGTGTCTTAACACTAGGTTCCCTCTGCCTACCCTGCTATGTGCGGGATACAGCGTGAAGCTG
metulj_1774	556	249	0	0	0	23	118	20	5	23	9	22	3	4	9	29	21	6	12	19	233	AGGCCGTCGTGGCGCAGCGGCACAAGGGTGTGACTGTAACGCGACGGTTGTGGGTTCGATCCCCACTCGAAATATTTATTTACGTTTATATTTCCATTTCTTCGCTCTGGTGTCGAGGCAAAGCGCGGCGTTGAGTTCTGCCACTCAACACGCAATGCCTCCAGAATTCGGCAGAAAGTGGGGAACGGAGTGTCTTAACACTAGGTTCCCTCTGCCTACCCTGCTGTGTGCGGGATACAGCGTGAAGCT
metulj_1775	929	245	0	2	0	11	38	12	116	20	109	15	124	137	8	9	12	119	136	15	46	AGGCCAGTCGTGGCGCAGGGGCACAAAGTGTGACTGTAAAATCGACTGGTTGTGGGTTCGATCCAAATATTTACTTAAATTTATATTTCCATTTCTTCGCTCTGGTGTCGAGGCAAAGCGCGGCGTTGAGTTCCGCCACTCAACACGCAATGCCTCCAGAATTCGGCGGAAAGTGGGGAACGGAGTGTCTTAACACTAGGTTCCCTCTGCCTACCCTGCTGTGTGCGGGATACAGCGTGAAGCTG
metulj_1776	47	260	0	0	1	3	0	1	3	6	2	5	5	3	1	4	3	1	3	3	3	AGTCGTGGCGACACAAGCGTGCGACTGTAAACGCGATGGTTGTGGGTTCGATTCCCACTCGAGGAAATGAAATATTTAATATTTTAATTTTCTCGCTCTGGTAACGAGGCAAAGCGCAGCGTTGAGTTCTGCCACTCAACACGCAATGCTCCAGAATTCGGCGGAAAGTGGAGAACGGAAGTGTCTTATAACGGAATGTCTTAACACTAGGTTCCCTTTTCCCTCTGCCTACCCTGCTATGTGCGGGATACAGCGTGAAG
metulj_1778	257	257	0	0	0	1	24	1	2	3	1	1	0	0	0	1	2	0	0	0	221	GAGGCCGTCGTGGCGCAGCGGCACAAGGTGTGACTGTAACGCGACGGTTGTGGGTTCGATTCCCACTCGAGGAAGTGAAATATTTATTTACGTTTATATTTCTATTTCTTCGCTCTGGTGTCGAGGTTAAGCGCGGCGTTGAGTTCTGCCACTCAACACGCAATGCCTCCAGAATACGGCAGAAAGTGGGGAACGGAGTGTCTTAACACTAGGTTCCCTCTGCCTACCCTGCTGTGTGCGGGATACAGCGTGAAGCT
metulj_1779	23	260	0	0	0	1	0	0	4	1	3	0	4	1	0	0	0	2	2	2	3	AGGCCAGTCGTGGCGCAGCGGCACAAAGTGTGACTGTAAAACCGACTGGTTGTGGGTTCGATCCCCACTCGAGGAGATGAAATATTTACTTAAATTTATATTTCCATTTCTTCGCTCTGGTGTCGAGGCAAAGTGCGGCGTTGAGTTCTGCCACTCAACACGCAATGCCTCCAGAATTCGGCAGAAAGTTGGGAACGGAGTGTCTTAACACTAGGTTCCCTCTGCCTACCCTGCTGTGTGCGGGATACAGCGTGAAGCTG
metulj_178	387	248	0	289	2	3	10	4	12	1	8	5	11	9	0	6	2	6	10	4	5	GGCCAGTCGTGGCGCAGTGGCACAAGCGTGTGACTGTAAACGACTGGTTGTGGGTTCGATTCCCACTCGAGGAGTGGAAATATTTAATATTTCCATTTTCTTCGCTCTGGTGTCGAGGCAAAGCGCGGCGTTAAGTTCCGCCACTTAACACGCAATGCCTCCGAATTCGGCGGAAAGTGGGGAACGGAGTATCTTAATACTAGGTTCCCTCTGCCTACCCTGCTGTGTGCGGGATACAGCGTGAAGCT
metulj_1780	36	260	0	0	0	0	5	0	2	1	3	1	0	7	0	2	0	7	6	1	1	AGGTCAGTCGTGGCGCAGGGGCACAAAGTGTGACTGTAAAACCGACTGGTTGTGGGTTCGATCCCCACTCGAGGAGATGAAATATTTATTTAAATTTATATTTCCATTTCTTCGCTCTGGTGTCGAGACAAAGCGCGGCGTTGAGTTCTGCCACTCAACACGCAATGCCTCCAGAATTTGGCAGAAAGTGGGGAACGGAGTGTCTTAACACTAGGTTCCCTCTGCCTACCCTGCTGTGTGCGGGATACAGCGTGAAGCTG
metulj_1782	175	261	1	0	0	6	38	11	2	12	1	9	1	3	11	10	12	0	2	12	44	AGGCCGTCGTGGCGCAGCGGCACAAGGGTGTGACTGTAACGCGACGGTTGTGGGTTCGATCCCCACTCGAGGAAGTGAAATATTTATTTACGTTTATATTTCCATTTCTTCGCTCTGGTGTCGAGGCAAAGCGCGGCGTTGAGTTCTGCCACTCAACACGCAATGCCTCCAGAATTCGGCAGAAAGTGGGGAACGGAGTGTCTTCTTAACACTAGGTTCCCTCTGCCTACCCTGCTGTGTGCGGGATACAGCGTGAAGCTG
metulj_1783	96	259	0	1	4	5	5	5	6	6	7	6	8	9	3	5	5	5	6	5	5	GCCAGTCGTGGCGCAGGGGCACAAGCGTGTGACTGTAAACGCGACAGGTTGTGGGTTCGATTCCCACTCGAGGAAATGAAATATTTAATATTTTCATTTCCTCGCTCTGGTAACGAGGCAAAGCGCGGCGTTGAGTTCCGCCACTCAACACGCAATGCCTCCAGAATTCGGCGGAAAGTGGGGAGGGAACGGAGTGTCTTAATACTAGTTCCCAGGTTCCCTCTGCCTACCCTGCTATGTGCGGGATACAGCGTGAAGC
metulj_1784	46	273	0	0	3	4	0	3	3	4	0	1	5	2	2	5	3	2	5	4	0	GCCAGTCGTGGCGCAGGGGCACAAGCGTGCGATTGTAAACGCGACAGGTTGTGGGTTCGATTCCTACTCGAGGAAATTAAATATTTAATATTTTCATTTCTTCGCTCTGGTAACGAGGCAAAACGCGGCGTTGAGTTCCGCCACTCAACACGCAATGCCTCCAGAATTCGGCGGAAAGTGGGGAACGGAAATGTCTTAATAGGAACGGAGTGTCTAACACTAGGTTCCCAGGTTCCCTCTGCCTACCCTGCTATGTGCGGGATACAGCGTGAA
metulj_1785	78	250	0	2	4	0	5	7	3	4	7	4	5	3	5	5	5	6	4	7	2	AGGCCAGTCGTGGCGCAGGGGCACAAGAGTGTGACTGTAAACGCGACAGGTTGTGGGTTCGATTCCCACTCGAGGAAATTAAATATTTAATATTTTTATTTCTTCGCTCTGGTAACAAGGCAAAGCGCGGCGTTGAGTTCCGCCACTCAAACACAATGCCTCCAGAATTCGGCGGAAAGTGATGGGAACGGAGTGTCTTAACACTAGGTTCCCTCTGCCTACCCTGCTATATGCGGGATACAGCGTGAAG
metulj_1786	68	247	0	25	4	1	2	2	6	1	2	3	3	2	3	2	3	6	3	0	0	GCCAGTCGTGGCGCAGTGGCACAAGCGTGTGACTGTAAGCGACAGGTTGTGGGTTCGATTCCCACTCGAGGAATGGAAATATTTAATATTTTCATTTCTTCGCTCTGGTATCAAGGCAAAGCGCGGCGTTAAGTTCCGCCACTTAACACGCAATGCCTCCAAATTCGGCGGAAAGTGGGGAACGGAGTGTCTTAACACTAGGTTCCCTCTGCCTACCCTGCTGTGTGCGGGATACAGCGTGAAGCTA
metulj_1787	224	260	0	1	2	3	10	5	25	3	37	3	21	26	1	2	5	21	51	1	7	AGGCCAGTCGTGGCGCAGGGGCACAAAGTGTGACTGTAAAATCGACTGGTTGTGGGTTCGATCCCCACTCGAGGAGATGAAATATTTACTTAAATTTATATTTCCATTTCTTCGCTCTGGTGTCGAGGCAAAGCGCGGCGTTGAGTTCTGCCACTCAACACGCAATGCCTCCAGAATTCGGCAGAAAGTGGGGAACGGAGTGTCTTAACACTAAATTCCCTCTGCCTACCCTGCTGTGTGCGGGATACAGCGTGAAGCTG
metulj_1788	146	284	0	0	0	23	0	7	0	30	0	21	0	0	12	5	33	1	0	14	0	GAGGCTACTCGTGGCGCAGGAGTACAAAGTGTGACTGTAAAACCGACTGGTTGTGGGTTCGATCCCCACTCCAGGAGATGAAAATAGAAATAGTATAGAAAATAGAAAATATTTATTTAAATTTATATTTCAGGCAAAGCGCGGCGTTGAGTTGTGCCACTTAACATGCTATGACTCCGGAATTCCGCAGAAAGTGGGGAACGGAGTGTTTTAAAAACACTAGGTTCCTACCTATCTACCTACCTACTAGGCCTACCCTGCTGTGTGCGGGATACAGCGTGAAG
metulj_179	32	261	0	0	0	1	1	1	7	0	7	0	1	7	0	2	0	2	3	0	0	GAGGCCAGTCGTGGCGCAGGGGCACAAAGTGTGACTGTAAAACCGACTGGTTGTGGGTTCGATCCCCACTCGAGGAGATGAAATATTTACTTAAATTTATATTTCCATTTCTTCGCTCTGGTGTCGAGGCAAAGCGCGGCGTTGAGTTCTGCCACTCAACACGCAATGCCTCCAGAATTCGGCAGAAAGTGGGGAACGGAGTGTCTTAACACTAGGTTCCCTCTGCCTACCCTGCTATGTGCGGGATACAGCGTGAAGCTG
metulj_1790	1273	268	0	2	0	30	44	25	151	22	166	30	176	180	24	25	22	134	165	26	51	AGGCCAGTCGTGGCGCAGGGGCACAAAGTGTGACTGTAAAACCGACTGGTTGTGGGTTCGATCCCCACTCGAGGAAATGAAATATTTATTTAAATTTATATTTCCATTTCTTCGCTCTGGTGTCGAGGCAAAGCGCGGCGTTGAGTTCTGCCACTCAACACGCAATCACGCAATGCCTCCAGAATTCGGCAGAAAGTGGGGAACGGAGTGTCTTAACACTAGGTTCCCTCTGCCTACCCTGCTGTGTGCGGGATACAGCGTGAAGCTG
metulj_1791	60	248	0	3	0	4	2	4	3	3	2	1	1	7	2	10	5	3	5	3	2	GCCAGTCGTGGCGCAGAGGCACAAGGTGTGACTGTAAACGCGACAGGTTGTGGGTTCGATTCCCACTCGAGGAAATGAAATATTTAATATTTTCATTTCTTCGCTCTGGTATCGAGGCAAAGCGCGGCGTTGAGTTCCGCCACTCAACACGCAATGCCTCCAGAATTCGGCGGAAAATGGGGAACGGAGTGTCTTAACACTAGGTTCCCTCTGCCTACCCTGCTTTGTGCGGGATACAGCGTGAAGCT
metulj_1793	36	259	0	1	1	3	3	1	2	0	3	2	2	4	2	2	2	1	5	1	1	GGCCAGTCGTGGCGCAGGGGCACAAAGTGTGACTGTAAACGCGACTGGTTGTGGGTTCGATCCCCACTCGAGGAAATAAAATATTTATTTAAATTTATATTTCCATTTCTTCGCTCTGGTGTCGAGGCAAAGCGCGGCGTTGAGTTCCACCACTCAACACGCAATGCCTCCAGAATTCGGCGGAAAGTGGGGAACGGAGTGTCTTAACACTAGGTTCCCTCTGCCTACCCTGCTGTGTGCGGGATACAGCGTGAAGCTG
metulj_1794	41	259	0	0	0	3	1	4	0	3	0	3	0	1	2	5	8	0	0	3	8	GAGGCCGTCGTGGCGCAGCGGCTCAACGGTGTGACTGTAACGCGACGGTTGTGGGTTCGATCCCCACTCGAGGAAGTGAAATATTTATTTACGTTTATATTTCCATTTCTTCGCTCTGGTGTCGAGGCAAAGCGCGGCGTTGAGTTCTGCCACTCAACACGCAATGCCTCCAGAATTCGGCAGAAAGTGGGGAACGGAGTGTCTTAACACTAGGTTCCCTCTGCCTACCCTGCTGTGTGCGGGATACAGCGTGAAGCTG
metulj_1795	190	258	0	0	0	7	33	3	2	4	0	5	0	0	1	4	0	0	1	6	124	AGGCCGTCGTGGCGCAGCGGCACAATGGTGTGACTGCAACGCGACGGTTGTGGGTTCGATCCCCACTCGAGGAAGTGGAATATTTATTTACGTTTATATTTCCATTTCTTCGCTCTGGTGTCGAGGCAAAGCGCGGCGTTGAGTTCTGCCACTCAACACGCAATGCCTCCAGAATTCGGCAGAAAGTGGGGAACGGAGTGTCTTAACACTAGGTTCCCTCTGCCTACCCTGCTGTGTGCGGGATACAGCGTGAAGCTG
metulj_1796	23	260	0	0	0	0	1	0	6	0	4	0	1	4	0	0	0	1	4	0	2	AGGCCAGTCGTGGCGCAGCGGCACGAAGTGTGACTGTAAAACCGACTGGTTGTGGGTTCGATCCCCACTCGAGGAGATGAAATATTTACTTAAATTTATATTTCCATTTCTTCGCTCTGGTGTCGAGGCAAAGCGCGGCGTTGAGTTCTGCCACTCAACACGCAATGCCTCCAGAATTCAGCAGAAAGTGGGGAACGGAGTGTCTTAACACTAGGTTCCCTCTGCCTACCCTGCTGTGTGCGGGATACAGCGTGAAGCTG
metulj_1799	41	258	0	0	0	3	3	4	2	2	2	2	4	2	3	2	2	0	6	2	2	AGGCCAGTCGTGGCGCAGGGGCACAAAGTGTGACTGTAAAATCGACTGGTTGTGGGTTCGATTCCCACTCGAGGAAATAAAATATTTATTTATTTATATTTTCATTTCTTCGCTCTGGTGTCGAGGCAAAGCGCGGCGTTGAGTTCCGCCACTCAACACGCAATGCCTCCAAAATTCAGCAGAAAGTGGGGAACGGAGTGTCTTAACACTAGGTTCCCTCTGCCTACCCTGCTGTGTGCGGGATACAGCGTGAAGCTG
metulj_180	41	260	0	0	0	0	1	1	10	1	1	0	2	10	2	0	0	5	7	0	1	AGGCCAGTCGTGGCGCAGCGGCACGAAGTGTGACTGTAAAACCGACTGGTTGTGGGTTCGATCCCCACTCGAGGAGATGAAATATTTACTTAAATTTATATTTCCATTTCTTCGCTCTGGTGTCGAGGCTAAGCGCGGCGTTGAGTTCTGCCACTCAACACGCAATGCCTCCAGAATTCGGCAGAAAGTGGGGAACGGAGTGTCTTAACACTAGGTTCCCTCTGCCTACCCTGCTGTGTGCGGGATATAGCGTGAAGCTG
metulj_1800	137	258	1	0	0	7	58	5	0	8	1	12	0	0	7	5	9	0	0	1	23	AGGCCGTCGTGGCGCAGCGGCACAAGGGTGTGACTGTAACGCGACGGTTGTGGGTTCGATCCCCACTCGAGGAAGTGAAATATTTATTTACGTTTATATTTCCATTTCTTCGCTCTAGTGTCGAGGCAAAGCGCGGCGTTGAGTTCTGCCACTCAACACGCAATGCCTCCAGAATTCGGCAGAAAGTGGGGAACGGAGTGTCTTAATACTAGGTTCCCTCTGCCTACCCTGCTGTGTGCGGGATACAGCGTGAAGCTG
metulj_1801	1524	251	0	6	0	62	81	67	174	74	142	65	119	153	48	81	66	109	135	65	77	CGTCGTGGCGCAGGGGCACAAGCGTGTGACTGTAACGCGACGGTTGTGGGTTCGATTCCCACTCGGGGGAATGAATTATTATTTATTAATATTTTCATTTCTTCGCTCTGGTACCAAGGCAAAAGCGCGGCGTTGAGTTCCGCCACTCAACACGCAATGCCTCGAAAATTCGGCGGAAAGTGGGGAACGGAGTGTCTTAACACTAGGTTCCCTCTGCCTACCCTGCTATATGCGGGATACAGCGTGAAGCT
metulj_1802	48	258	0	0	0	4	15	1	1	3	0	5	0	0	4	2	2	0	1	3	7	AGGCCGTCGTGGCGCAGCGGCACAAGGGTGTGACTGTAACGCGACGGTTGTGGGTTCGATCCCCACTCGAGGAAGTGAAATATTTATTTACGTTTATATTTCCATTTCTTCGCTCTGGTGTCGAGGCAAAGCGCGGCGTTGAGTTCTGCCACTCAACACGCAATGCTTCCAGAATTCGGCAGAAAGTGGGGAACGGAGTGTCTTAACACTAGGTTCCCTCTGCCTATCCTGCTGTGTGCGGGATACAGCGTGAAGCTG
metulj_1803	37	249	0	1	0	1	1	0	5	1	4	2	1	8	0	4	2	3	1	0	3	GGCCAGTCGTGGCGCAGGGGCACAAGTGTGTGACTGTAAACGCGACTGGTTGTGGGTTCGATTCCCACTCGAGGAAATGAAATATTTAATATTTTCATTTCTTCGCTCTGGTGTCGAGGCAAAGCGCGGCGTTGAGTTCCGCCACTCAACACGCAATGCCTCCAGAATTCGGCGGAAAATGGGGAACGGAGTGTCTTAACACTAGGTTCCCTCTGCCTACCCTGCTATGTGCGGGATACAGCGTGAAGC
metulj_1805	218	253	0	1	0	15	56	12	0	12	4	18	0	3	12	11	14	5	4	14	37	AGGCCGTCGTGGCGCAGCGGCACAAGGGTGTGACTGTAACGCGACGGTTGTGGGTTCGATCCCCACTCGAGGAAGTGAAATATTTATTTACGTTTATATTTCCATTTCTTCGCTCTGGTGTCGAGGCAAAGCGCGGCGTTGAGTTCTGCCACTCAACACGCAATGCCTCCAGAATTCGGCAGAAAGTGGGGAACGGAGTGTCTTAACACTAGGTTCCCTCTGCCTGCTGTGTGCGGGATACAGCGTGAAGCTG
metulj_1806	173	268	0	0	11	6	14	10	11	11	12	5	10	14	7	6	10	12	14	10	10	GGCAGTCGTGGCGCAGGGGCACAAGCGTGCGACTGTAAACGCGACAGGTTGTGGGTTCGATTCCCACTCGAAGAAATGAAATATTTAATATTTTCATTTCCTCGCTCTGGTAACGAGGCAAAGCGCGGCGTTGAGTTCCGCCACTCAACACGCAATGCCTCCAGAATTCGGCGGAAAGTGGGGAACGGAAGTGTCTTAATGGGAACGGAGTGTCTTAACACTAGGTTCTCAGGTTCCCTCTGCCTACCCTGCTATGTGCGGATACAGG
metulj_1808	53	242	0	1	0	4	4	5	2	3	5	6	0	1	3	5	3	2	5	3	1	GGCCGTCGTGGCGCAGTGGCACAAGCGTGTGACTGTAAACGCGACGGTTGTGGGTTCGATTCCCACTCGGGGGAATGATAATTTATTTTTATTTCTTCGCTCTAGTAACAAGGCAAAGCGCGGCGTTGAGTTCCGCCACTCAACACGCAATGTCTCAAGAATTGGGCGGAAAGTGGGGAACGGAGTGTCTTAACACTAGGTTCCCTCTGCCTACCCTGCTATATGCGGGATACAGCGTGAAG
metulj_1809	40	260	0	2	0	2	0	2	6	1	6	1	3	4	0	0	3	3	5	2	0	AGGCCAGTCGTGGCGCAGTGGCACAAAGTGTGACTGTAAAACCGACTGGTTGTGGGTTCGATCCCCACTCGAGGAAATGAAATATTTATTTAAATTTATATTTCCATTTCTTCGCTCTGGTGTCGAGGCAAAGCGCGGCGTTGAGTTCCGCCACTCAACACGCAATGCCTCCAGAATTCGGCGGAAAGTGGGGAACGGAGTGTCTTAACACTAGGTTCCCTCTGCCTACCCTGCTGTGTGCGGGATACAGCGTGAAGCTG
metulj_181	73	239	0	63	0	1	0	0	1	1	1	1	1	0	0	0	1	2	1	0	0	GCCAGTCGTGGCCCAGTGGCACAAGCGTGTGACTGTAAACGACTGGTTGTGGGTTCGATTCCCACTCGAGGAGTGGAAATTATATTTCCATTTTCTTCGCTCTGGTGTCGAGGTAAAGCGCGGCGTTAAGTTCCGCCACTTAACACGCAAGCCTCCGAATTCGGCGGAAAGTGGGGAACGGAGTGTCTTAACACTAGGTTCCCTCTGCCCTGCTGTGTGCGGGATACAGCGTGAAGCTA
metulj_1810	31	260	0	0	0	1	1	1	6	1	3	0	1	9	0	1	1	1	3	1	1	GAGGCCAGTCGTGGCGCAGGGGCACAAAGTGTGACTGTAAAACCGACTGGTTGTGGGTTCGATCCCCACTCGAGGAAATGAAATATTTACTTAAATTTATATTTTCATTTCTTCGCTCTAGTGTCGAGGCAAAGCGCGGCGTTGAGTTCTGCCACTCAACACGCAATGCTTCCAGAATTCGGCGGAAAGTGGGGAACGGAGTGTCTTAACACTAGGTTCCCTCTGCCTACCCTGCTGTGTGCGGGATACAGCGTGAAGCT
metulj_1811	27	258	0	0	0	0	10	0	1	2	0	2	0	0	0	2	0	0	1	2	7	GAGGCCGTCGTGGCGCAGCGGCACAAGGGTGTGACTGTAACGCGACGGTTGTGGGTTCGATCCCCACTCGAGGAAGTGAAATATTTATTTACGTTTATATTTCCATTTCTTCGCTCTGGTGTCGAGGCAAAGCGCGGCATTGAGTTCTGCCATTCAACACGCAATGCCTCCAGAATTCGGCAGAAAGTGGGGAACGGAGTGTCTTAACACTAGGTTCCCTCTGCCTACCCTGCTGTGTGCGGGATACAGCGTGAAGCT
metulj_1812	36	260	0	0	0	2	1	2	3	2	7	2	3	3	1	1	2	2	1	3	1	GAGGCCAGTCGTGGCGCAGGGGCACAAGGTGTGACTGTAAACGCGACTGGTTGTGGGTTCGATCCCCACTCGAGGAAATGAAATATTTATTTAAATTTATATTTTCATTTCTTCGCTCTGGTGTCGAGGCAAAGCGCGGCGTTGAGTTCCGCCACTCAACACGCAATACCTCCAGAATTCGGCGGAAAATGGGGAACGGAGTGTCTTAACACTAGGTTCCCTCTGCCTACCCTGCTGTGTGCGGGATACAGCGTGAAGCT
metulj_1813	128	261	0	0	0	1	1	0	22	0	18	0	16	25	1	0	0	16	28	0	0	GAGGCCAGTCGTGGCGCAGGGGCACAAAGTGTGACTGTAAAATCGACTGGTTGTGGGTTCGATCCCCACTCGAGGAAATGAAATATTTATTTACATTTATATTTTCATTTCTTCGCTCTGGTGTCGAGGCAAAGCACGGCGTTGAGTTCCGCCACTCAACACGCAATGCCTCCAGAACTCGGCGGAAAGTGGGGAACGGAGTGTCTTAACACTAGGTTCCCTCTGCCTACCCTGCTGTGTGCGGGATACAGCGTGAAGCTG
metulj_1814	147	245	1	2	1	9	7	8	12	7	14	13	14	14	4	6	6	9	7	4	9	GCCGTCGTGGCGCAGTGGCACAAGCGTGTGACTGTAAACGCGACGGTTGTGGGTTCGATTCCCACTCGGGGGAATGAATTATTTAATATTTTCATTTCTTCGCTCTGGTAACAAGGCAAAGCGCGGCGTTGAGTTCCGCCACTCAACACGCAATGTCTCGAAAATTCGGCGGAAAGTGGGGAACGGAGTGTCTTAACACTAGGTTCCCTCTGCCTACCCTGCTATATGCGGGATACAGCGTGAAG
metulj_1815	311	267	1	0	10	13	17	18	22	13	32	15	14	23	10	12	16	28	33	15	19	GTCGTGGCGCAGGGCACAACGTGCGACTGTAAACGCGACGGTTGTGGGTTCGATTCCCACTCGGGGGAATGAAATATTTAATATTTTCATTTCTTCGCTCTGGTAACGAGGCAAAGCGCGGCGTTGAGTTCCGCCACTCAACACGCAATGCCTCGAGAATTCAGCGGAAAGTGGGGAACGGAAGTGTCTTAATGGGAACGGAATGTCTTAACACTAGGTTCCCAGGTTCCCTCTGCCTACCCTGCTATGTGCGGGATACAGCGTGAA
metulj_1816	88	260	0	0	0	1	5	0	14	1	12	0	13	19	1	1	0	9	9	1	2	AGGCCAGTCGTGGCGCAGGGGCACAAGGTGTGACTGTAAAATCGACTGGTTGTGGGTTCGATCCCCACTCGAGGAAATGAAATATTTATTTACATTTATATTTTCATTTCTTCGCTCTGGTGTCGAGGCAAAGCGCGGCGTTGAGTTCCGCCACTCAACACGCAATGCCTCCAGAACTTGGCGGAAAGTGGGGAACGGAGTGTCTTAACACTAGGTTCCCTCTGCCTACCCTGCTGTGTGCGGGATACAGCGTGAAGCTG
metulj_1817	102	260	0	0	0	1	4	0	17	0	16	2	17	19	1	3	3	8	9	0	2	AGGCCAGTCGTGGCGCAGCGGCACGAAGTGTGACTGTAAAACCGACTGGTTGTGGGTTCGATCCCCACTCGAGGAGATGAAATATTTACTTAAATTTATATTTCCATTTCTTCGCTCTGGTGTCGAGGCTAAGCGCGGCGTTGAGTTCTGCCACTCAACACGCAATGCTTCCAGAATTCGGCAGAAAGTGGGGAACGGAGTGTCTTAACACTAGGTTCCCTCTGCCTACCCTGCTGTGTGCGGGATACAGCGTGAAGCTG
metulj_1818	60	257	0	0	1	4	3	1	10	1	6	1	6	6	2	4	2	3	7	3	0	AGGCCAGTCGTGGCGCAGAGGCACAAAGTGTGACTGTAAACGCGACTGGTTGTGGGTTCGATCCCCACTCGAGGAAATGAAATATTTATTTACATTTATATTTTCATTTCTTCGCTCTGGTGTCGAGGCAAAGCGCGGCGTTGAGTTCCGCCACTCAGCACGCAATGCCTCCAGAATTCGGCGGAAAGTGGGAAACGGAGTGTCTTAACACTAGGTTCCCTCTGCCTACCCTGCTGTGTGCGGGATACAGCGTGAAG
metulj_182	567	242	0	561	0	0	0	0	0	0	1	0	1	2	0	0	1	0	1	0	0	CCAGTCGTGGCCCAGTGGCACAAGCGTGTGACTGTAAACGACTGGTTGTGGGTTCGATTCCCACTCGAGGAGTGGAAATTATATTTCCATTTTCTTCGCTCTGGTGTCGAGGTAAAGCGCGGCGTTAAGTTCCGCCACTTAACACGCAAGCCTCCGAATTCGGCGGAAAGTGGGGAACGGAGTGTCTTAACACTAGGTTCCCTCTGCCTACCCTGCTGTGTGCGGGATATAGCGTGAAGCTA
metulj_1820	23	258	0	0	0	3	5	1	1	1	1	0	0	1	2	2	0	0	0	2	4	GAGGCCGTCGTGGCGCAGCGGCACAAGGGTGTGACTGTAACGCGACGGTTGTGGGTTCGATCCCCACTCGAGGAAGTGAAATATTTATTTACGTTTATATTTCCATTTCTTCGCTCTGGTGTCGAGGCAAAGCGCGGCGTTGAGTTCTGCCACTCAACACGCAATGCCTCCAGAATTCGGCAGAAAGTGGGGAACGGAGTGTCTTAACACTGGGTTCCCTCTGCCTATCCTGCTGTGTGCGGGATACAGCGTGAAGCT
metulj_1821	197	239	0	0	0	10	13	15	19	12	20	5	14	11	9	12	11	10	17	8	11	CGTCGTGGCGCAGTGGCACAAGCGTGTGACTGTAAACGCGACGGTTGTGGGTTCGATTCCCACTCGGGGGAATGAATTATTTATTTTCATTTCTTCGCTCTGGTAACAAGACAAAGCGCGGCGTTGAGTTCCGCCACTCAACACGCAATGTCTCGAAAATTCGGCGGAAAGTGGGGAACGGAGTGTCTTAACACTAGGTTCCCTCTGCCTACCCTGCTATATGCGGGATACAGCGTGAA
metulj_1825	43	257	0	0	0	1	3	2	0	0	0	2	0	0	0	0	2	0	0	1	32	AGGCCGTCGTGGCGCAGCGGCACAAGGTGTGACTGTAACGCGACGGTTGTGGGTTCAATTCCCACTCGAGGAAGTGAAATATTTATTTACGTTTATATTTCTATTTCTTCGCTCTGGTGTCGAGGTTAAGCGCGGCGTTGAGTTCTGCCACTCAACACGCAATGCCTCCAGAATTCGGCAGAAAGTGGGGAACGGAGTGTCTTAACACTAGGTTCCCTCTGCCTACCCTGCTGTGTGCGGGATACAGCGTGAAGCTA
metulj_1829	36	253	0	0	0	0	5	1	7	2	5	2	2	4	0	1	0	3	2	0	2	AGGCCAGTCGTGGCGCAGGGGCACAAGGTGTGACTGTAAACGCGACTGGTTGTGGGTTCGATCCCCACTCGAGGAAATGAAATATTTATTTATATTTTCATTTCTTCGCTCTGGTGTCGAGGCAAAGCGCGGTGTTGAATTCTGCCACTCAACACGCAATGCCTCCAGAATTCGGCGGAAAGTGGGGAACGGAGTGTCTTAACACTAGGTTCCCTCTGCCTACCCTGCTGTGTGCGGGATACAGCGTGAAGCT
metulj_183	49	237	0	47	0	0	0	0	0	0	0	0	0	1	0	0	0	0	1	0	0	GCCAGTCGTGGCCCAGTGGCACAAGCGTGTAAACGACTGGTTGTGGGTTCGATTCCCACTCGAGGAGTGGAAATTATATTTCCATTTTCTTCGCTCTGGTGTCGAGGTAAAGCGCGGCGTTAAGTTCCGCCACTTAACACGCAAGCCTCCGAATTCGGCGGAAAGTGGGGAACGGAGTGTCTTAACACTAGGTTCCCTCTGCCTACCCTGCTGTGTGCGGGATACAGCGTGAAGCTA
metulj_1830	38	259	0	1	0	4	2	4	1	3	6	5	3	6	2	0	0	0	0	1	0	GGCCAGTCGTGGCGCAGGGGCACAAAGTGTGACTGTAAACGCGACTGGTTGTGGGTTCGATCCCCACTCAAGGAAATTAAATATTTATTTAAATTTATATTTTCATTTCTTCGCTCTGGTGTCGAGGCAAAGTGCGGCGTTGAGTTCCGCCACTCAACACGCAATGCCTCCAGAATTCGGCGGAAAGTGGGGAACGGAGTGTCTTAACACTAGGTTCCCTCTGCCTACCCTGCTGTGTGCGGGATACAGCGTGAAGCTG
metulj_1831	455	255	0	312	0	5	6	8	14	3	20	8	17	7	1	8	6	11	19	5	5	GCCAGTCGTGGCGCAGTGGCACAAGCGTGTGACTGTAAAGCGACTGGTTGTGGGTTCGATTCCCACTCGAGGAGTGGAAATATTTAATATTTCCATTTTCTTCGCTCTGGTGTCGAGGTAAAGGCAAAGCGCGGCGTTAAGTTCCGCCACTTAACACGCAATGCCTCCGAATTCGGCGGAAAGTGGGGAACGGAGTGTCTTAACACTAGGTTCCCTCTGCCTACCCTGCTGTGTGCGGGATACAGCGTGAAGCTA
metulj_1832	48	248	0	0	0	1	3	3	3	2	3	3	5	4	2	2	2	4	4	4	3	AGGCCAGTCGTGGCGCAGGGGCACAAACTGTGACTGTAAACGCGACAGGTTGTGGGTTCGATTCCCACTCGAAGAAATGAAATATTTAATATTTTCATTTCTTCGCTCTGGTGTCGAGGCAAAGCGCGGCTTGAGTTCCGCCACTCAACACGCAATGCCTCCAGAATTCGGTGGAAAATGGGGAACGGAGTGTCTTAACACTAGGTTCCCTCTGCCTACCCTGCTATGTGCGGGATACAGCGTGAAGC
metulj_1833	51	257	0	1	2	1	3	2	4	4	4	2	5	6	0	2	3	5	3	1	3	AGGCCGTCGTGGCGCAGGGGCACAATGTGTGACTGTAAACGCGACTGGTTGTGGGTTCGATCTCCACTCGAGAAAATAAAATATTTATTTAAATTTATATTTTCATTTCTTCGCTCTGGTATCAAGACAAAGCGCGGCGTTGAGTTCCGCCACTCAACACGCAATGTTTCCAAAATTCAACGGAAAGTGGGGAACGGAGTGTCTTAACACTAGGTTCCCTCTGCCTACCCTGCTATGTGCGGGATACAGCGTGAAGC
metulj_1834	601	249	0	0	11	30	26	48	57	33	48	39	35	60	13	44	28	23	56	33	17	GGCCAGTCGTGGCGCAGGGGCACAAGCGTGCGACTGTAAACGCGACAGGTTGTGGGTTCGATTCCCACTCGAGGAAATGAAATATTTAATATTTTCATTTCCTCGCTCTGGTAACGAGGCAAAGCGCGCCTCCAGAATTCGGCGGAAAGTGGGGAACGGAAGTGTCTTAATGGGAACGGAGTGTCTTAACACTAGGTTCCCAGGTTCCCTCTGCCTACCCTGCTATGTGCGGGATACAGCGTGAAGCTA
metulj_1835	122	271	0	1	2	1	6	6	17	5	11	3	11	13	3	4	6	14	13	3	3	GCAGTCGTGGCGCAGGGGCACAAGCGTGCGACTGTAAACGCGACAGGTTGTGGGTTCGATTCCCACTCGAGGAAATGAAATATTTAATATTTTCATTTTCTCGCTCTGGTAACGAGGCAAAGCGCGGCGTTGAGTTCCGCCACTCAACACGCAATGCCTCCAGAATTCGGCGGAAAGTGGGGAACGGAAGTGTCTTAATGGGAACGGAGTGTCTTAACACTAGGTTCCCAGGTTCCCTCTGCCTACCCTGCTATGTGCGGGATACACGTGA
metulj_1838	136	261	0	0	0	3	3	0	19	2	20	0	17	25	1	2	2	16	21	3	2	GAGGCCAGTCGTGGCGCAGGGGCACAAAGTGTGACTGTAAAACCGACTGATTGTGGGTTCGATCCCCACTCGAGGAGATGAAATATTTACTTAAATTTATATTTCCATTTCTTCGCTCTGGTGTCGAGGCAAAGCGCGGCGTTGAGTTCTGCCACTCAACACGCAATGCCTCCAGAATTCGGCAGAAAGTGGAGAACGGAGTGTCTTAACACTAGGTTCCCTCTGCCTACCCTGCTGTGTGCGGGATACAGCGTGAAGCTG
metulj_1839	116	258	0	1	1	4	10	4	17	0	11	1	12	12	1	4	0	14	13	0	11	GCCAGTCGTGGCGCAGGGGCACAAAGTGTGACTGTAAAATCGACTGGTTGTGGGTTCGATCCCCACTCGAGGAAATGAAATATTTATTTAAATTTATATTTTCATTTCTTCGCTCTGGTGTCGAGGCAAAGCGCGGCGTTGAGTTCCGCCACTCAGCACGCAATGCCTCCAGAATTCGGCGGAAAGTGGGGAACGGAGTGTCTTAACACTAGGTTCCCTCTGCCTACCCTGCTGTGTGCGGGATACAGCGTGAAGCTG
metulj_1840	1418	250	0	6	0	23	74	28	147	18	190	26	194	245	21	33	27	170	168	13	35	GAGGCCAGTCGTGGCGCAGGGGCACAAAGTGTGACTGTAAAACCGACTGGTTGTGGGTTCGATCCCCACTCGAGGAGATGAAATATTTATTTAAATTTATATTTCCATTTCTTCGCTCTGGTGTCGAGGCAAAGCGCGGCGTTGAGTTCTGCCACTCAACACGCAATGCCTCCAGAATTCGGCAGAAAGTGGGGAACGGAGTGTCTTAACACTAGGTTCCCTGCTGTGTGCGGGATACAGCGTGAAGCTG
metulj_1842	42	254	0	1	0	2	1	3	4	1	8	1	3	3	1	2	1	4	3	2	2	GCGTCGTGGCGCAGGGCACAAAGTGTGACTGTAAAACGACTGGTTGTGGGTTCGATCCCCACTCGAGGAAATGAAATATTTATTTAAATTTATATTTTCATTTCTTCGCTCTGGTGTCGAGGCAAAGCGCGGCGTTGAGTTCCGCCACTCAACACGCAATGCCTCCAGAATTCGGCGGAAAGTGGGGAACGGAGTGTCTTAACACTAGGTTCCCTCTGCCTACCCTGCTGTGTGCGGGATACAGCGTGAAGCTG
metulj_1843	305	256	0	2	0	11	18	12	27	9	38	11	26	26	10	14	20	23	35	12	11	AGGCCGTCGTGGCGCAGGGGCACAAGGGTGTGACTGTAACGCGACGGTTGTGGGTTCGATCCCCACTCGAGGGAATGAATTATTATTTATTAATATTTTCATTTCTTCGCTCTGGCACCAAGGCAAAAGCCCGGCGTTGAGTTCCGCCACTCAACACGCAATGCCTCGAAAAATTCGGCGGAAAGTGGGGAACGGAGTGTCTTAACACTAGGTTCCCTCTGCCTACCCTGCTATATGCGGGATACAGCGTGAAGCT
metulj_1844	40	257	0	1	1	3	1	3	1	0	3	1	4	5	4	1	2	1	3	5	1	GCCAGTCGTGGCGCAGGGGCACAAAGTGTGACTGTAAACGCGACTGGTTGTGGGTTCGATCCCCACTCGAGGAAATGAAATATTTATTAAATTTATATTTTCATTTCTTCGCTCTGGTGTCGAGGCAAAGCGCGGCGTTGAGTTCCGCCACTCAACACGCAATGCCTCTAGAATTCGGCGGAAAGTGGGGAACGGAGTGTCTTAACACTAGGTTCCCTCTGCCTACCCTGCTGTGTGCGGGATACAGCGTGAAGCTG
metulj_1846	60	258	0	0	0	2	6	4	2	3	0	3	0	0	2	4	5	1	0	3	25	GAGGCCGTCGTGGCGCAGCGGCACAAGGGTGTGACTGTAACGCGACGGTTGTGGGTTCGATTCCCACTCGAGGAAGTGAAATATTTATTTACGTTTATATTTCCATTTCTTCGCTCTGGTGTCGAGGCAAAGCGCGGCGTTGAGTTCTGCCCCTCAACACGCAATGCCTCCAGAATTCGGCAGAAAGTGGGGAACGGAGTGTCTTAACACTAGGTTCCCTCTGCCTACCCTGCTGTGTGCGGGATACAGCGTGAAGCT
metulj_1847	34	260	0	0	0	1	2	1	3	2	2	2	4	1	1	0	2	8	2	2	1	AGGCCAGTCGTGGCGCAGGGGCACAAAGTGTGACTGTAAACGCGACTGGTTGTGGGTTCGATCCCCACTCGAGGAAATGAAATATTTACTTAAATTTATATTTTCATTTCTTCGCTCTGGTGTCGAGGCAAAGCGCGGCGTTGAGTTCTGCCACTCAACACGCAATGCCTCCAGATTTCGGCAGAAAGTGGGGAACGGAGTGTCTTAACACTAGGTTCCCTCTGCCTACCCTGCTGTGTGCGGGATACAGCGTGAAGCTG
metulj_1848	113	255	0	0	0	6	27	9	3	4	0	17	1	0	6	5	11	0	0	8	16	CCGTCGTGGCGCAGCGGCACAAGGGTGTGACTGTAACGCGACGGTTGTGGGTTCGATCCCCACTCGAGGAAGTGAAATATTTATTTACGTTTATATTTCCATTTCTTCGTTCTGGTGTCGAGGCAAAGCGCGGCGTTGAGTTCTGCCACTCAACACGCAATGCCTCCAGAATTCGGCAGAAAGTGGGGAACGGAGTGTCTTAACACTAGGTTCCCTCTGCCTACCCTGCTGTGTGCGGGATACAGCGTGAAGCTG
metulj_1849	29	260	0	0	0	2	1	1	6	3	0	2	2	5	0	2	1	0	2	2	0	AGGCCAGTCGTGGCGCAGGGGCACAAAGTGTGACTGTAAAACCGACTGGTTGTGGGTTCGATCCCCACTCGAGGAAATGAAATATTTATTTAAATTTATATTTCCATTTCTTCGCTCTGGTGTCGAGGCAAAGCGCGGCGTTGAGTTCTGCCACTCAACATGCAATGCCTCCAGAATTCGGCGGAAAATGGGGAATGGAGTGTCTTAACACTAGGTTCCCTCTGCCTACCCTGCTGTGTGCGGGATACAGCGTGAAGCTG
metulj_185	91	248	0	68	0	1	4	1	2	1	2	2	1	1	0	0	0	3	3	1	1	GCCAGTCGTGGCGCAGTGGCACAAGCGTGTGACTGTAAACGACTGGTTGTGGGTTCGATTCCCACTCGAGGAGTGGAAATATTTAATATTTCCATTTTCTTCGCTCTGGTGTCGAGGCAAAGCGCGGCGTTAAGTTTCGCCACTTAACACGCAATGCCTCCGAATTCGGCGGAAAGTGGGGAACGGAGTGTCTTAACACTAGGTTCCCTCTGCCTACCCTGCTGTGTGCGGGATACAGCGTGAAGCTA
metulj_1850	1297	261	0	0	0	2	0	0	158	0	192	0	252	293	0	0	0	172	226	1	1	GAGGCCGGTCGTGGCGCAGAGGCACAAAGTGTGACTGTAAAATCGACTGGTTGTGGGTTCGATCCCCACTCGAGGAAGTGAAATATTTATTTACATTTATATTTTCATTTCTTCGCTCTGGTGTCGAGGCAAAGCGCGGCGTTGAGTTCCGCCACTCAGCACGCAATGCCTCCAGAATTCGGCGGAAAGTGGGGAACGGAGTGTCTTAACACTAGGTTCCCTCTGCCTACCCTGCTGTGTGCGGGATACAGCGTGAAGCTG
metulj_1854	32	259	0	0	0	0	0	2	6	0	4	1	5	6	0	0	1	4	3	0	0	AGGCCAGTCGTGGCGCAGGGGCACAAAGTGTGACTGTAAACTCGACTGGTTGTGGGTTCGATCCCCACTCGAGGAAATGAAATATTTATTTACATTTATATTTTCATTTCTTCGCTCTGGTGTCGAGGCAAAGCGCGGCGTTGAGTTCCGCCACTCAACACGCAATGCCTCCAGAATTCGGCGGAAAGTGGGGAACGGAGTGTCTTAACACTAGGTTCCCTCTGCCTACCCTGCTGTGTGCGGGATACAGCGTGAAGCT
metulj_1855	24	261	0	0	0	0	3	0	4	0	3	0	0	5	0	0	0	2	5	0	2	GAGGCCAGTCGTGGCGCAGGGGCACAAAGTGTGACTGTAAAACCGACTGGTTGTGGGTTCGATCCCCACTCGAGGAGATGAAATATTTACTTAAATTTATATTTCCATTTCTTCGCTCTGGTGTCGAGGCAAAGCGCGGCGTTGAGTTCCGCCACTCAACACGCAATGCCTCCAGAATTCGGCAGAAAGTGGGGAACGGAGTGTCTTAACACTAGGTTCCCTCTGCCTACCCTGCTATGTGCGGGATACAGCGTGAAGCTG
metulj_1859	31	258	0	0	0	2	5	2	1	2	1	2	0	1	1	3	1	0	2	0	8	AGGCCGTCGTGGCGCAGCGGCACAAGGGTGTGACTGTAACGCGACGGTTGTGGGTTCGATCCCCACTCGAGGAAGTGAAATATTTATTTACGTTTATATTTCCATTTCTTCGCTCTGGTGTCAAGGCAAAGCGCGGCGTTGAGTTCTGCCACTCAACACGCAATGTCTCCAGAATTCGGCAGAAAGTGGGGAACGGAGTGTCTTAACACTAGGTTCCCTCTGCCTACCCTGCTGTGTGCGGGATACAGCGTGAAGCTG
metulj_186	223	248	0	178	0	2	4	6	4	1	7	1	2	1	1	2	1	3	4	3	3	GCCAGTCGTGGCGCAGTGGCACAAGCGTGTGACTGTAAACGACTGGTTGTGGGTTCGATTCCCACTCGAGGAGTGGAAATATTTAATATTTCCATTTTCTTCGCTCTGGTGTCGAGGCAAAGCGCGGCGTTAAGTTCCGCCACTTAACACGCAATGCCTCCGAATTCGGCGGAAAATGGGGAACGGAGTGTCTTAACACTAGGTTCCCTCTGCCTACCCTGCTGTGTGCGGGATACAGCGTGAAGCTA
metulj_1860	34	257	0	0	1	2	9	2	3	2	0	2	1	1	2	2	1	1	0	2	3	AGGCCGTCGTGGCGCAGCGGCACAAGGGTGTGACTGTAACGCGACGGTTGTGGGTTCGATCCCCACTCGAGGAAATGAAATATTTATTTACGTTTATATTTCCATTTCTTCGCTCTGGTGTCGAGGCAAAGCGCGGCGTTGAGTTCTGCCACTCAACACGCAATGCCCAAGAATTCGGCAGAAAGTGGGGAACGGAGTGTCTTAACACTAGGTTCCCTCTGCCTACCCTGCTGTGTGCGGGATACAGCGTGAAGCTG
metulj_1861	39	256	0	0	0	2	1	2	5	2	1	2	4	2	2	3	2	4	3	2	2	GGCCAGTCGTGGCGCAGTGGCACAAGATGTGACTGTAAACACGACTGGTTGTGGGTTCGATCCCCAATCGAGGAAATGAAATATTTATTTAAATTTATATTTTCATTTTTTCGCTCTGGTGTTGAGGCAAAGCGTGGCGTTGAGTTCCGCCACTCAACACGCAATGCCTCCAGAATTCGGCGGAAAGTGGAGAACGGAATGTCTTAACACTAGGTTCCCTCTGCCTACCCTGCTGTGTGCGGGATACAGCGTGAAG
metulj_1863	39	259	0	0	0	1	10	0	1	4	1	0	0	1	1	4	2	1	1	3	9	GAGGCCGTCGTGGCGCAGCGGCACAAGGGTGTGACTGTAACGCGACGGTTGTGGGTTCGATCCCCACTCGAGGAAGTGAAATATTTATTTACGTTTATATTTCCATTTCTTCGCTCTGGTGTCGAGGCAAAGTGCGGCGTTGAGTTCTGCCACTCAACACGCAATGCCTCCAGAATTCGGCAGAAAGTGGGGAACGGAGTGTCTTAACACTAGGTTCCCTCTGCCTACCCTGCTGTGTGCGGGATACAGCGTGAAGCTG
metulj_1864	43	260	0	0	4	2	2	2	5	2	6	2	2	3	3	1	1	6	1	1	0	GGCCAGTCGTGGCGCAGGGGCACAAGCGTGCGACTGTAAACGCGATAGGTTGTGGGTTCGATTCCCACTCGAGGAAATGAAATATTTAATATTTTCATTTTCTCGCTCTGGTAACGAGGCAAAGCGCGGCGTTGAGTTCCGCCACTCAACACGCAATGCCTCCAGAATTCGGCGGAAAGTGGAGAACGGAAGTGTCTTAATGGGAACGGAGTGTCTTAACACTAGGTTCCCAGGTTCCCTCTGCCTACCCTGCTATGTGG
metulj_1865	41	270	0	1	2	3	3	3	4	2	2	2	0	3	0	4	4	2	2	3	1	GGCCAGTCGTGGCGCAGTGGCACAAGCATGTAACTGTAAACACGACAGGTTGTGGGTTCGATTCCCACTCGAGGAAATGAAATATTTAATTATTTTATTTCCTCGCTCTGGTAACGAGGCAAAGCGCGGCGTTGAGTTCCGCCACTCAACACACAATGCCTCCAGAATTCGGCGGAAAGTGGGGAACGGAAGTGTCTTAATGGGAACAGAGTGTCTTAACACTAGGTTCCCAGGTTCCCTCTGCCTACCCTGCTATGTGCGGGATAGTGA
metulj_1866	142	269	0	0	12	9	4	8	13	4	13	5	9	14	4	7	5	13	13	6	3	GTCGTGGCGCAGAGGCACAAGCGTGCGACTGTAAACGCGACAGGTTGTGGGTTCGATTCCCACTCGAGGAAATGAAATATTTAATATTTTCATTTCTTCGCTCTGGTAACGAGGCAAAGCGCGGCGTTGAGTTCCGCCACTCAACACGCAATGCCTCCAAAATTCGGCGGAAAGTGGGGAACGGAAGTGTCTTAATGGGAACGGAGTGTCTTAACACTAGGTTCCCAGGTTCCCTCTGCCTACCCTGCTATGTGCGGGATACAGCGTAA
metulj_1868	105	257	0	0	0	0	11	0	0	4	1	1	1	0	0	0	1	0	0	4	82	AGGCCGTCGTGGCGCAGCAGCACAAGGTGTGACTGTAACGCGACGGTTGTGGGTTCGATTCCCACTCGAGGAAGTGAAATATTTATTTACGTTTATATTTCCATTTCTTCGCTCTGGTGTCGAGGTTAAGCGCGGCGTTGAGTTCTGCCACTCAACACGCAATGCCTCCAGAATTCGGCAGAAAGTGGGGAACGGAGTGTCTTAACACTAGGTTCCCTCTGCCTACCCTGCTGTGTGCGGGATACAGCGTGAAGCTA
metulj_187	1232	242	0	2	2	62	231	42	47	59	39	64	34	44	45	67	64	33	44	51	302	GGCCGTCGTGGCGCAGCGGCACAAGGGTGTGACTGTAACGCGACGGTTGTGGGTTCGATTCCCACTCGAGGAAGTGAAATATTTATTTTTTCTTCGCTCTGGTGTCGAGGCAAAGCGCGGCGTTGAGTTCTGCCACTCAACACGCAATGCCTCCAGAATTCGGCAGAAAGTGGGGAACGGAGTGTCTTAACACTAGGTTCCCTCTGCCTACCCTGCTGTGTGCGGGATACAGCGTGAAGCTG
metulj_1870	28	256	0	0	0	0	5	0	2	2	1	0	2	2	0	1	0	1	1	1	10	AGGCCGTCGTGGCGCAGCGGCACAAGGTGTGACTGTAACGCGACGGTTGTGGGTTCGATCCCCACTCGAGGAAATGAAATATTTATTTACGTTTATATTTCCATTTCTTCGCTCTGGTGTCGAGGTAAAGCGCGGCGTTGAGTTCTGCCACTCAACACGCAATGCCTCCAGAATTCGGCAGAAAGTGGGGAACGGAGTGTCTTAACACTAGGTTCCCTCTGCCTACCCTGCTGTGTGCGGGATACAGCGTGAAGCT
metulj_1871	33	253	0	1	0	3	3	3	1	2	1	1	1	1	1	3	3	0	1	0	8	CGTCGTGGCGCAGCGGCACAAGGGTGTGACTGTAACGCGACGGTTGTGGGTTCGATCCCCACTCGAGGAAATGAAATATTTATTTACATTTATATTTTCATTTCTTCGCTCTGGTGTCGAGGCAAAGAGCGGCGTTGAGTTCTGCCACTCAACACGCAATGCCTCCAGAATTCGGCGGAAAGTGGGGAACGGAGTGTCTTAACACTAGGTTCCCTCTGCCTACCCTGCTGTGTGCGGGATACAGCGTGAAGCT
metulj_1872	47	260	0	0	1	0	1	0	7	0	4	0	8	9	0	0	1	4	9	2	1	GAGGCCAGTCGTGGCGCAGGGGCACAAAGTGTGACTGTAAAATCGACTGGTTGTGGGTTCGATCCCCACTCGAGGAAATGAAATATTTATTTACATTTATATTTTCATTTCTTCGCTCTGGTGTCGAGGCAAAGCGCGGCGTTGAGTTCCGCCACTCAACACGCAATGCCTCCAAAACTCGGCGGAAAGTGGGGAACGGAGTGTCTTAACACTAGGTTCCCTCTGCCTACCCTGCTGTGTGCGGGATACAGCGTGAAGCT
metulj_1874	55	257	0	0	0	3	3	1	8	2	10	1	4	7	3	4	1	5	2	1	0	GCCAGTCGTGGCGCAGGGGCACAAAGTGTGACTGTAAAATCGACTGGTTGTGGGTTCGATTCCCACTCGAGGAAATGAAATATTTATTTACATTTATATTTTCATTTCTTCGCTCTGGTGTCGAGGCAAAGCGCGGCGTTGAGTTCCGCCACTCAACACGCAATGCCTCCAGAACTCGGCGGAAAGTGGGGAACGGAGTGTCTTAACACTAGGTTCCCTCTGCCTACCCTGCTGTGTGCGGGATACAGCGTGAAGCT
metulj_1875	44	256	0	0	0	4	0	2	3	0	6	4	4	3	3	2	1	4	3	3	2	AGGCCAGTCGTGGCGCAGGGGCACAAAGTGTGACTGTAAACGCGACTGGTTGTGGGTTCGATCCCCACTCGAGGAAATTAAATATTTATTTAAATTTATATTTTCATTTCTTCGCTCTGGTGTCGAGGCAAAGCGCGGCGTTGAGTTCCGCCACTCAACACGCAATGCCTCCAGAATTCGGCAGAAAGTGGGGAACGGAGTGTCTTAACACTAGGTTCCCTCTGCCTACCCTGCTGTGTGCGGGATACAGCGTGAA
metulj_1876	66	270	0	0	4	5	5	3	3	6	2	8	1	3	2	5	5	2	3	6	3	GGCCAGTCGTGGCGCAGGGGCACAAGCGTGCGACTGTAAACGCGACGTATGGGTTCGATTCCCACTCGAGGAAATGAAATATTTAATATTTTCATTTCCTCGCTCTAGTAACGAGGCAAAGCGCGGTGTTGAGTTCCGCCACTCAACACGCAATACCTCCAGAATTCGGCGGAAAGTGGGGAACGGAAGTGTCTTAATGGGAACGGAGTGTCTTAACACTAGGTTCCCAGGTTCCCTCTGCCTACTCTGCTATGTGCGGGATACAGCGTG
metulj_1877	39	256	0	0	2	2	3	4	4	2	3	3	2	2	1	2	2	2	2	1	2	GCCAGTCGTGGCGTAGGGGCACAAGCGTGTGACTGTAAACGCGACAGGTTGTGGGTTCGATTCCCACTCGAGGAAATGAAATATTTAATATTTTCATTTCTTCGCTCTGGTAACGAGGCAAAGCGCGGCGTTGAGTTCCGCCACTCAACACGCAATGCCTCCAGAATTCGGCGGAAAGTGGGGAATGGAGTGTCTTAACACTAGGTTCCCAGGTTCCCTCTGCCTACCCTGCTATATGCGGGATACAGCGTGAAGC
metulj_1878	40	257	0	2	2	2	4	3	1	2	2	1	3	4	2	1	1	3	3	1	3	AGGCCAGTCGTGGCGCAGGGGCACAAAGTGTGACTGTAAACGCGACTGGTTGTGGGTTCGATCCCCACTCGAGGAAATGAAATATTTATTTAAATTTATATTTTCATTTCTTCGTTCTGGTGTCGAGGCAAAGCGCGGCGTTGAGTTCCGCCACTCAACACGCAATGCCTCCAGAATTCGGCGGAAAGTGGGGAACGAAGTGTCTTAACACTAGGTTCCCTCTGCCTACCCTGCTGTGTGCGGGATACAGCGTGAAG
metulj_1879	104	267	0	0	1	4	6	3	8	6	4	7	9	8	4	8	7	9	10	5	5	AGTCGTGGCGCAGGGGCACAAGCGTGCGACTGTAAACGCGACAGGTTGTGGGTTCGATTCCCACTCGAGAAAATGAAATATTTAATATTTTCATTTCTTCGCTCTGGTAACGAGGCAAAGCGCGGCGTTGAGTTCCGCCACTCAACACGCAATGCCTCCAGAATTCGGCGGAAAGTGGGGAACGGAAGTGTCTTAATGGGAACGGAGTGTCTTAACACTAGGTTCCCAGGTTCCCTCTGCCTTGCTATGTGCGGGATACAGCGTGAA
metulj_188	113	246	0	53	5	2	2	2	7	2	7	6	2	3	1	2	2	3	7	2	5	GCCAGTCGTGGCGCAGTGGCACAAGCGTGTGACTGAACACGACTGGTTGTGGGTTCGATTCCCACTCGAGGAGATGAAATATTTAATATTTTCATTTTCTTCGCTCTGGTATCGAGGCAAAGCGCGGCGTTAAGTTCCGCCACTTAACACGCAATGCCTCCGAATTCGGCGGAAAGTGGGGAACGGAGTGTCTTAACACTAGGTTCCCTCTGCCTACCCTGCTATGTGCGGGATACAGCGTGAAGC
metulj_1880	960	268	0	0	14	31	38	44	100	39	102	34	81	103	29	49	32	66	113	35	50	GTCTGGCGCAGGGGCACAAGCGTGTGACTGTAAACGCGACAGGTTGTGGGTTCGATTCCCACTCGAGGAAATGAAATATTTAATATTTTCATTTCTTCGCTCTGGTGTCGAGGCAAAGCGCGGCGTTGAGTTCCGCCACTCAACACGCAATGCCTCCAGAATTCGGCGGAAAGTGGGGAACGGAAGTGTCTTAATGGGAACGGAGTGTCTTAACACTAGGTTCCCAGGTTCCCTCTGCCTACCCTGCTATGTGCGGGATACAGCGTAA
metulj_1882	36	249	0	1	2	2	2	2	2	1	3	2	2	3	2	1	0	3	5	2	1	GCCAGTCGTGGCGCAGGGGCACAAGTGTGTGACTGTAAACGCGACAGGTTGTGGGTTCGATTCCCACTCGAGGAAATGAAATATTTAATATTTTCATTTCTTCGCTCTGGTGTCGAGGCAAAGCGCGGCGTTGAGTTCCGCCACTCAACACGCAATGCCTCCAGAATTCGGCGGAAAGTGGGGAACGGAGTGTCTTAACACTAGGTTCCCTCTGCCTACCCTGCTATATGCGGGATACAGCGTGAAGCT
metulj_1883	40	250	0	0	0	2	2	3	2	2	1	3	3	1	2	5	3	2	1	4	4	TCGTGGCGCAGGGGCACAAGCGTGTGACTGTAAACGCGACGGTTGTGGGTTCGATTCCCACTCGAGGAAATGAAATATTTAATATTTTTTTCCTCGCTCTGGTAACGAGGTAAAGCGCGGCGTTGAGTTCCGCCACTCAACACGCAATGCCTCCAGAATTCGGCGGAAAGTGGGGAACGGAAGTGTCTTAATGGAAACGGAATATCTTAACACTAGGTTCCCAGGTTCCCTCTGCCTACCCTGCTATGTG
metulj_1885	171	245	0	0	16	7	7	4	9	9	12	12	11	8	11	13	8	9	13	12	10	GTCGTGGCGCAGGGGCAAAGCGTGTGACTGTAAACGCGACAGTTGTGAGTTCGATTCCCATTCGAGGAAATTAAATATTTAATATTTTCATTTCCTCGCTCTGGTAACGAGACAAAGCGCGGCGTTGAGTTCCGTCACTCAACACGCAATGCCTCAAAAATTCGGCGGAAAGTTTAATGGGAACGGAGTGTCTTAATAGTTCCCAGGTTCCCTCTGCCTACCCTGCTATATGCGGGATACAGCGT
metulj_1886	34	253	0	0	0	1	3	2	3	2	3	2	3	1	1	2	2	1	4	4	0	TCGTGGCGCAGGGGCACAAAGTGTGACTGTAAAATCGACTGGTTGTGGGTTCGATCCCCACTCGAGGAAATGAAATATTTATTTAAATTTATATTTTCATTTCTTCGCTCTGGTGTCTAGGCAAAGCGCGGCGTTGAGTTCCGCCACTCAACACGCAATGCCTCCAGAATTCGGCGGAAAGTGGGGAACGGAGTGTCTTAACACTAGGTTCCCTCTGCCTACCCTGCTGTGTGCGGGATACAGCGTGAAGCTG
metulj_1887	86	260	0	0	0	3	0	0	27	0	11	1	14	5	1	0	0	16	7	0	1	AGGCCAGTCGTGGCGCAGCGGCACGAAGTGTGACTGTAAAACCGACTGGTTGTGGGTTCGATCCCCACTCGAGGAGATGAAATATTTACTTAAATTTATATTTCCATTTCTTCGCTCTGGTGTCGAGGCTAAGCGCGGCGTTGAGTTCTGCCACTCAACACGCAACGCCTCCAGAATTCGGCAGAAAGTGGGGAACGGAGTGTCTTAACACTAGGTTCCCTCTGCCTACCCTGCTGTGTGCGGGATACAGCGTGAAGCTG
metulj_1888	43	259	0	0	0	0	1	2	10	2	4	1	3	8	1	1	1	2	4	0	3	AGGCAGTCGTGGCGCAGGGGCACAAAGTGTGACTGTAAAACCGACTGGTTGTGGGTTCGATCCCCACTCGAGGAGATGAAATATTTATTTAAATTTATATTTTCATTTCTTCGCTCTGGTGTCGAGGCAAAGCGCGGCGTTGAGTTCTGCCACTCAACACGCAATGCCTCCAGAATTCGGCAGAAAGTGGGGAACGGAGTGTCTTAACACTAGGTTCCCTCTGCCTACCCTGCTGTGTGCGGGATACAGCATGAAGCTG
metulj_189	60	248	0	2	1	5	4	7	5	4	3	0	3	3	1	2	1	5	3	6	5	GCCAGTCGTGGCGCAGGGGCACAAGTGTGTGACTGTAAACGCGACAGGTTGTGGGTTCGATTCCCACTCGAGGAAATGAAATATTTAATATTTTCATTTCCTCGCTCTGGTAACGAGGCAAAGCGCGGCGTTGAGTTCCGCCACTCAACACGCAATATCTCCAAAATTCGGCGGAAAATGGGGAACGGAGTGTCTTAACACTAGGTTCCCTCTGCCTACCCTGCTATATGCGGGATACAGCGTGAAGC
metulj_1891	28	256	0	1	0	2	1	2	4	1	3	1	2	1	2	0	0	2	5	0	1	AGGCCAGTCGTGGCGCAGGGGCACAGAGTGTGACTGTAAAAGCGACTGGTTGTGGGTTCGATCCCCACTCGAGGAAATGAAATATTTATTTAAATTTATATTTTCATTTCTTCGCTCTGGTGTCGAGGCAAAGCGCGGCGTTGAGTTCCGCCACTCAACACGCAATGCCTCCAGAATTCGGCGGAAAATGGGGAACGGAGTGTCTTAACACTAGGTTCCCTCTGCCTACCCTGCTGTGTGCGGGATACAGCGTGAA
metulj_1892	27	260	0	0	0	0	2	0	2	2	3	3	4	6	1	0	0	1	2	1	0	GAGGCCAGTCGTGGCGCAGGGGCACAAAGTGTGACTGTAAACGCGACTGGTTGTGGGTTCGATTCCCACTCGAGGAAATGAAATATTTATTTAAATTTATATTTTCATTTCTTCGCTCTGGTGTCGAGGCAAAGCGCGGCATTGAGTTCCGCCACTCAACACGCAATGCCTCCAGAATTCGGCGGAAAGTGGGGAACGGAGTGTCTTAACACTAGGTTCCCTCTGCCTACCCTGCTGTGTGCGGAATACAGCGTGAAGCT
metulj_1893	33	258	0	0	0	1	14	3	0	1	0	0	0	0	0	0	0	0	0	3	11	AGGCCGTCGTGGCGCAGCGGCACAAGGGTGTGACTGTAACGCGACGGTTGTGGGTTCGATCCCCACTCGAGGAAGTGAAATATTTATTTACGTTTATATTTCCATTTCTTCGCTCTGGTGTCGAGGCAAAGCGCGGCGTTGAGTTCTGCCACTCAACACACAATGCCTCCAGAATTCGGCAGAAAGTGGGGAACGGAGTATCTTAACACTAGGTTCCCTCTGCCTACCCTGCTGTGTGCGGGATACAGCGTGAAGCTG
metulj_1897	37	259	0	1	0	0	1	2	2	3	6	4	2	3	1	0	3	3	5	0	1	AGGCCAGTCGTGGCGCAGTGGCACAAAATGTGACTGTAAAACCGACTGGTTGTGGGTTCGATCCCCACTCGAAGAGATGAAATATTTATTTAAATTTATATTTCCATTTCTTCGCTCTGGTGTCGAGGCAAAGCGCGGCGTTGAGTTCCACCACTCAACACGCAATGCCTCCAGAATTCGGCAGAAAGTGGGGAACGGAGTGTCTTAACACTAGGTTCCCTCTGCCTACCCTGCTGTGTGCGGGATACAGCGTGAAGCT
metulj_1898	157	257	0	1	0	2	8	1	0	0	0	1	3	1	1	5	2	3	2	0	127	GGCCGTCGTGGCGCAGCGGCACAAGGTGTGACTGTAACGCGACGGTTGTGGGTTCGATTCCCACTCGAGGAAGTGAAATATTTATTTACGTTTATATTTCCATTATCTTCGCTCTGGTGTCGAGGTTAAGCGCGGCGTTGAGTTCTGCCACTCAACACGCAATGCCTCCATAAATCGGCAGAAAGTGGGGAACGGAGTGTCTTAACACTAGGTTCCCTCTGCCTACCCTGCTGTGTGCGGGATATAGCGTGAAGCTA
metulj_1899	30	258	0	1	1	0	1	0	4	3	4	1	5	6	0	0	1	1	1	1	0	GGCCAGTCGTGGCGCAGGGGCACAAAGTGTGACTGTAAAAGCGACTGGTTGTGGGTTCGATCCCCACTCGAGGAAATGAAATATTTATTTATATTTATATTTTCATTTCTTCGCTCTGGTGTCGAGGCAAAGCGCGGCATTGAGTTCCGCCACTCAACACGCAATGCCTCCAGAATTCGGCGGAAAGTGGGGAACGGAGTGTCTTAACACTAGGTTCCCTCTGCCTACCCTGCTGTGTGCGGGATACAGCGTGAAGCT
metulj_19	49	264	0	1	10	3	0	5	2	3	2	2	1	1	1	3	3	3	1	4	4	CTCGTGGCGCAGGGGCACAAGCGTGTGACTGTAAACGGACAGGTTGTGGGTTCGATTCCCACTCGAGGAAATGAAATATTTAATATTTTCATTTCTTCGCTCTGGTAACAAGGCAAAGCGCGGCGTTGAGTTCCGCCACTTAACACGCAATGCCTCAAGAATTCGGCGGAAAGTGGGGAACGGAAATGGGAACGGAGTGTCTTAACACTAGGTTCCCAGGTTCCCTCTGCCTACCCTGCTATGTGCGGGATACAGCGTGAAGCT
metulj_190	52	249	0	24	0	1	1	3	3	1	3	3	2	0	2	1	2	1	2	3	0	GGCCAGTCGTGGCGCAGTGGCACAAGCGTGTGACTGTAAACGACTGGTTGTGGGTTCGATTCCCACTCGAGGAGTTGAAATATTTAATATTTTCATTTTCTTCGCTCTGGTGTCGAGGCAAAGCGCGGCGTTAAGTTCCGCCACTTAACACGCAATGCCTCCGAATTCGGCGGAAAGTGGGGAATGGAGTGTTTTAACACTAGGTTCCCTCTGCCTACCCTGCTGTGTGCGGGATACAGCGTGAAGCTA
metulj_1900	249	260	0	1	0	2	8	1	45	0	30	3	33	44	0	1	0	39	39	0	3	AGGCCAGTCGTGGCGCAGGGGCACAAAGTGTGACTGTAAAACCGACTGGTTGTGGGTTCGATCCCCACTCGAGGAGATGAAATATTTACTTAAATTTATATTTCCATTTCTTCGCTCTGGTGTCGAGGCAAAGCGCGGCGTTGAGTTCTGCCACTCAACACGCAATACCTCCAAAATTCGGCAGAAAGTGGGGAACGGAGTGTCTTAACACTAGGTTCCCTCTGCCTACCCTGCTGTGTGCGGGATACAGCGTGAAGCTG
metulj_1901	169	269	0	0	0	2	5	4	29	2	18	4	21	19	4	3	8	13	34	2	1	AGGCCAGTCGTGGCGCAGGGGCACAAAGTGTGACTGTAAAATCGACTGGTTGTGGGTTCGATCCCCACTCGAGGAAATGAAATATTTATTTACATTTATATTTTCATTTCTTCGCTCTGGTGTCGAGGCAAAGCGCGGCGTTGAGTTCCGCCACTCAACACGCAATGCCTCCAGAACTCGGCGGAAAGTGGGGAACGGAGTGTCTTAACACTAGGTTCCCTCTGTTCCCTCTGCCTACCCTGCTGTGTGCGGGATACAGCGTGAAGCTG
metulj_1902	34	256	0	0	0	0	6	1	0	1	1	2	0	2	2	6	2	1	0	3	7	AGGCCGTCGTGGCGCAGGCACAAGGGTGTGACTGTAACGCGACGGTTGTGGGTTCGATCCCCACTCGAGGAAGTGAAATATTTATTTACGTTTATATTTCCATTTCTTCGCTCTGGTGTCGAGGCAAAGCGCGGCGTTGAGTTCTGCCACTCAACACGCAATGCCTCCAGAATTCGGCAGAAAGTGGGGAACGGAGTGTCTTAACACTAGGTTCCCTCTGCCTACCCTGCTGTGTGCGGGATACAGCGTGAAGCTG
metulj_1903	35	249	0	0	0	2	4	1	2	2	2	2	3	2	1	2	1	2	4	2	3	GTCGTGGCGCAGTGGCACAAGCGTGTGACTGTAACGCGACGGTTGTGGGTTCGATTCCCACTCGGGGAAATGAAATATTATTTATTAATATTTTCATTTCTTCGCTCTGGTATCAAGACAAAGCGCGGCGTTGAGTTCCGCCACTCAACACGCAATGCCTCGAAAATTCGGCAGAAAGTGGGGAACGGAGTGTCTTAACACTAGGTTCCCTCTGCCTACCCTGCTGTATGCGGGATACAGCGTGAAGCT
metulj_1904	769	236	0	5	0	22	36	21	68	21	76	23	108	111	16	25	22	66	85	32	32	AGGCCAGTCGTGGCGCAGGGGCACAAAGTGTGACTGTAAACGCGACTGGTTGTGGGTTCGATCCCCACTCGAGGAAATGAAATATTTATTTAAATTTATATTTTCATTTCTTCGCTCTGGTGTCGAGGCCTCAACACGCAATGCCTCCAGAATTCGGCGGAAAGTGGGGAACGGAGTGTCTTAACACTAGGTTCCCTCTGCCTACCCTGCTGTGTGCGGGATACAGCGTGAAGCTG
metulj_1905	33	261	0	0	0	3	1	0	6	0	3	2	6	4	1	0	0	5	0	1	1	GAGGCCAGTCGTGGCGCAGCGGCACAAAGTGTGACTGTAAAACCGACTGGTTGTGGGTTCGATCCCCACTCGAGGAGATGAAATATTTACTTAAATTTATATTTCCATTTCTTCGCTCTGGTGTCGAGGCTAAGCGCGGCGTTAAGTTCTGCCACTCAACACGCAATGCCTCCAGAATTCGGCGGAAAGTGGGGAACGGAGTGTCTTAACACTAGGTTCCCTCTGCCTACCCTGCTGTGTGCGGGATACAGCGTGAAGCTG
metulj_1906	134	261	0	0	0	1	2	0	24	1	23	0	13	17	1	0	1	22	25	2	2	GAGGCCAGTCGTGGCGCAGTGGCACAAAGTGTGACTGTAAAACCGACTGGTTGTGGGTTCGATCCCCACTCGAGGAGATGAAATATTTACTTAAATTTATATTTCCATTTCTTCGCTCTGGTGTCGAGGCAAAGCGCGGCGTTGAGTTCTGCCACTCAACACGCAATGCCTCCAGAATTCGGCAGAAAGTGGGGAACGGAGTGTTTTAACACTAGGTTCCCTCTGCCTACCCTGCTGTGTGCGGGATACAGCGTGAAGCTG
metulj_1909	25	261	0	0	0	0	1	0	2	0	1	0	7	4	0	0	0	4	6	0	0	GAGGCCAGTCGTGGCGCAGGGGCACAAAGTGTGACTGTAAAACCGACTGGTTGTGGGTTCGATCCCCACTCGAGGAGATGAAATATTTATTTAAATTTATATTTCCATTTCTTCGCTCTGGTGTCGAGGCAAAGCGCGGCGTTGAGTTCTGCCACTCAACACGCAATGTCTCCAGAATTTGGCAGAAAGTGGGGAACGGAGTGTCTTAACACTAGGTTCCCTCTGCCTACCCTGCTGTGTGCGGGATACAGCGTGAAGCTG
metulj_191	47	250	0	3	0	2	1	5	2	1	2	2	3	2	1	2	4	3	5	4	5	GGCCAGTCGTGGCGCAGGGGCACAAGTGTGTGACTGTAAACGCGACAGGTTGTGGGTTCGATTCCCACTCGAGGAAATGAAATATTTAATATTTTCATTTCTTCGCTCTGGTGTCGAGGCAAAGCGCGGCGTTGAGTTCCGCCACTCAACACGCAATGCCTCCAGAATTCGGCGGAAAGTGGGGAACGGAGTGTCTTAACACTAGGCTCCCTCTGCCTACCCTGCTATATGCGGGATACAGCGTGAAGCT
metulj_1910	209	260	0	0	0	2	8	0	25	3	42	3	34	34	1	2	4	29	16	0	6	AGGCCAGTCGTGGCGCAGCGGCACGAAGTGTGACTGTAAAACCGACTGGTTGTGGGTTCGATCCCCACTCGAGGAGATGAAATATTTACTTAAATTTATATTTTCATTTCTTCGCTCTGGTGTCGAGGCTAAGCGCGGCGTTGAGTTCTGCCACTCAACACGCAATGCCTCCAGAATTCGGCAGAAAGTGGGGAACGGAGTGTCTTAACACTAGGTTCCCTCTGCCTACCCTGCTGTGTGCGGGATACAGCGTGAAGCTG
metulj_1911	327	241	0	0	0	14	76	17	0	21	2	19	0	0	9	28	20	0	1	16	104	GAGGCCGTCGTGGCGCAGCGGCACAAGGGGTTGTGGGTTCGATCCCCACTCGAGGAAGTGAAATATTTATTTACGTTTATATTTCCATTTCTTCGCTCTGGTGTCGAGGCAAAGCGCGGCGTTGAGTTCTGCCACTCAACACGCAATGCCTCCAGAATTCGGCAGAAAGTGGGGAACGGAGTGTCTTAACACTAGGTTCCCTCTGCCTACCCTGCTGTGTGCGGGATACAGCGTGAAGCTG
metulj_1912	45	259	0	1	0	1	4	2	7	3	6	0	2	3	0	3	2	3	3	2	3	GGCCAGTCGTGGCGCAGGGGCACAAAGTGTGACTGTAAAAGCGACTGGTTGTGGGTTCGATCCCCACTCGAGGAAATGAAATATTTATTTAAATTTATATTTTCATTTCTTCGCTCTGGTGTCGAGGCAAAGCGCGGCGTTGAGTTCCGCCACTCAACACGCAATGTTTCCAGAATTCGGCGGAAAGTGGGGAACGGAGTGTCTTAACACTAGGTTCCCTCTGCCTACCCTGCTGTGTGCAGGATACAGCGTGAAGCTG
metulj_1913	610	260	0	0	0	3	11	3	111	5	82	3	102	92	0	3	2	88	95	3	7	AGGCCAGTCGTGGCGCAGGGGCACAAAGTGTGACTGCAAAATCGACTGGTTGTGGGTTCGATCCCCACTCGAGGAGATGAAATATTTATTTACATTTATATTTTCATTTCTTCGCTCTGGTGTCGAGGCAAAGCGCGGCGTTGAGTTCCGCCACTCAACACGCAATGCCTCCAGAACTTGGCGGAAAGTGGGGAACGGAGTGTCTTAACACTAGGTTCCCTCTGCCTACCCTGCTGTGTGCGGGATACAGCGTGAAGCTG
metulj_1914	117	257	0	0	1	2	19	0	0	5	0	1	0	1	0	0	1	2	1	1	83	AGGCCGTCGTGGCGCAGCGGCACAAGGTGTGACTGTAACGCGACGGTTGTGGGTTCGATTCCCACTCGAGGAAGTGAAATATTTATTTACGTTTATATTTCTATTTCTTCGCTCTGGTGTCGAGGTTAAGCGCGGCGTTGAGTTCTGCCACTCAACACGCAATGCCTCCAGAAATCGGCAGAAAGTGGGGAACGGAGTGTCTTAACACTAGGTTCCCTCTGCCTACCCTGCTGTGTGCGGGATACAGCGTGAAGCTA
metulj_1915	31	258	0	0	0	1	2	1	3	1	3	1	1	3	1	2	2	3	5	0	2	AGGCCGTCGTGGCGCAGGGGCACAAAGTGTGACTGTAAAACGACTGGTTGTGGGTTCGATCCCCACTCGAGGAAATGAAATATTTATTTAAATTTATATTTTCATTTCTTCGCTCTGGTATCAAGGCAAAGCGCGGCGTTGAGTTCTGCCACTCAACTCGCAATGCCTCCAAAATTCGGCAGAAAGTGGGGAACGGAGTGTCTTAACACTAGGTTCCCTCTGCCTACCCTGCTGTGTGCGGGATACAGCGTGAAGCTG
metulj_1916	373	258	0	0	0	31	51	33	8	34	4	34	5	7	16	41	39	3	6	32	29	AGGCCGTCGTGGCGCAGCGGCACAAGGGTGTGGCTGTAACGTGACGGTTGTGGGTTCGATCCCCACTCGAGGAAGTGAAATATTTATTTACGTTTATATTTTCATTTCTTCGCTCTGGTGTCGAGGCAAAGCGCGGCGTTGAGTTCTGCCCCTCAACACGCAATGCCTCCAAAATTCGGCAGAAAGTGGGGAACGGAGTGTCTTAACACTAGGTTCCCTCTGCCTACCCTGCTGTGTGCGGGATACAGCGTGAAGCTG
metulj_1918	35	260	0	1	0	2	6	2	3	1	1	2	3	2	1	0	2	2	4	2	1	GAGGCCAGTCGTGGCGCAGGGGCACAAAGTGTGACTGTAAAACCGACTGGTTGTGGGTTCGATCCCCACTCGAAGAGATGAAATATTTATTTAAATTTATATTTCCATTTCTTCGCTCTGGTGTCGAGGCAAAGCGCGGCGTTGAGTTCTGCCACTCAACACGCAATGCCTCCAGAATTCGGCAGAAAGTGGGGAACGGAGTGTCTTAACACTAGGTTCCCTCTGCCTACCCTGCTGTGTGCGGGATACAGCGTGAAGCT
metulj_192	181	242	0	167	0	3	0	0	1	2	0	0	0	0	1	1	1	3	1	0	1	CCAGTCGTGGCCCAGTGGCACAAGAGTGTGACTGTAAACGACTGGTTGTGGGTTCGATTCCCACTCGAGGAGTGGAAATTATATTTCCATTTTCTTCGCTCTGGTGTCGAGGTAAAGCGCGGCGTTAAGTTCCGCCACTTAACACGCAAGCCTCCGAATTCGGCGGAAAGTGGGGAACGGAGTGTCTTAACACTAGGTTCCCTCTGTCTACCCTGCTGTGTGCGGGATATAGCGTGAAGCTA
metulj_1920	26	259	0	0	0	1	0	1	3	1	3	2	2	6	0	0	0	2	1	2	2	AGGCCAGTCGTAGCGCAGCGGCACAAAGTGTGACTGTAAAAGCGACTGGTTGTGGGTTCGATCCCCACTCGAGGAAATGAAATATTTATTTAAATTTATATTTCCATTTCTTCGCTCTGGTGTCGAGGCAAAGCGCGGCGTTGAGTTCTGCCACTCAACACGCAATGCCTCCAGAATTCGGCAGAAAGTGGGGAACGGAGTGTCTTAACACTAGGTTCCCTCTGCCTACCCTGCTGTGTGCGGGATACAGCGTGAAGCT
metulj_1921	181	259	0	1	0	0	7	1	38	3	20	0	19	32	0	3	0	30	23	1	3	AGGCCAGTCGTGGCGCAGGGGCACAAAGTGTGACTGTAAAACCAACTGGTTGTGGGTTCGATCCCCACTCGAGGAGATGAAATATTTACTTAAATTTATATTTCCATTTCTTCGCTCTGGTGTCGAGGCAAAGCGCGGCGTTGAGTTCTGCCACTCAACACGCAATGCCTCCAGAATTCGGCAGAAAGTGGGGAACGGAGTGTCTTAACACTAGGTTCCCTCTGCCTACCCTGCTGTGTGCGGGATACAGCGTGAAGCT
metulj_1923	278	260	0	0	0	2	1	1	7	1	63	2	83	91	0	1	3	5	12	0	6	AGGCCAGTCGTGGCGCAGCGGCACGAGGTGTGACTGTAAAACCGACTGGTTGTGGGTTCGATCCCCACTCGAGGAGATGAAATATTTACTTAAATTTATATTTCCATTTCTTCGCTCTGGTGTCGAGGTTAAGCGCGGCGTTGAGTTCTGCCACTCAACACGCAATGCCTCCAGAATTCGGCAGAAAGTGGGGAACGGAGTGTCTTAACACTAGGTTCCCTCTGCCTACCCTGCTATGTGCGGGATACAGCGTGAAGCTG
metulj_1924	141	260	0	0	0	4	15	0	30	3	18	4	17	20	1	2	0	11	13	1	2	GAGGCCAGTCGTGGCGCAGGGGCACAAGGTGTGACTGTAAAACCGACTGGTTGTGGGTTCGATCCCCACTCGAGGAGATGAAATATTTACTTAAATTTATATTTCCATTTCTTCGCTCTGGTGTCGAGGCAAAGCGCGGCGTTGAGTTCTGCCACTCAACACGCAATGCCTCCAGAATTCGGCAGAAAGTGGGGAACGGAGTGTCTTAACACTAGGTTCCCTCTGCCTACCCTGCTGTGTGCGGGATACAGCGTGAAGCT
metulj_1925	104	261	0	0	4	6	5	6	4	4	10	5	9	10	3	8	8	6	8	6	2	AGTCGTGGCGCAGGGGCACAAGCGTGCGACTATAAACGCGACAGGTTGTGGGTTCGATTCCCACTCGAGGAAATGAAATATTTAATATTTTCATTTCCTCGCTCTGGTAACGAGGCAAAACGTGGCGTTGAGTTCCGCCACTCAACACGCAATGCCTCCAGAATTCGGCGGAAAGTGGGAAACGGAAGTGTCTTAATGGGAACGGAGTGTCTTAACACTAGGTTCCCAGTTCCCTCTGCCTACCCTGCTATGTGCGGGATA
metulj_1926	30	259	0	0	0	2	4	1	1	1	6	0	3	5	0	1	1	0	2	1	2	AGGCCAGTCGTGGCGCAGCGGCACAAGGTGTGACTGTAAAACCGACTGGTTGTGGGTTCGATCCCCACTCGAGGAGATGAAATATTTACTTAAATTTATATTTCCATTTCTTCGCTCTGGTGTCGAGGTAAAGCGCGGCGTTGAGTTCTGCCACTCAACACGCAATGCCTCCAGAATTCGGCAGAAAGTGGGGAACGGAGTGTCTTAACACTAGGTTCCCTCTGCCTACCCTGCTGTGTGCGGGATACAGCGTGAAGCT
metulj_1927	78	260	0	0	0	6	7	1	10	2	6	0	3	14	2	1	0	15	9	1	1	AGGCCAGTCGTGGCGCAGGGGCACAAAGTGTGACTGTAAAACCGACTGGTTGTGGGTTCGATCCCCACTCGAGGAGATGAAATATTTATTTAAATTTATATTTCCATTTCTTCGCTCTGGTGTCGAGGCAAAGCGCGGCGTTGAGTTCTGCCACTCAACACGCAATGCCTCCAGAATTCGGCAGAAAGTGGGGAACGGAGTGTCTTAACACTAGGTTTCCTCTGCCTACCCTGCTGTGTGCGGGATACAGCGTGAAGCTG
metulj_1928	34	259	0	0	1	0	2	1	4	1	3	0	5	5	1	1	1	4	2	1	2	GGCCAGTCGTGGCGCAGGGGCACAAAGTGTGACTGTAAAAGCGACTGGTTGTGGGTTCGATCCCCACTCGAGGAAATGAAATATTTATTTAAATTTATATTTTCATTTCTTCGCTCTGGTGTCGAGGCAAAGCGCGACGTTGAGTTCCGCCACTCAACACACAATGCCTCCAGAATTCGGCGGAAAGTGGGGAACGGAGTGTCTTAACACTAGGTTCCCTCTGCCTACCCTGCTGTGTGCGGGATACAGCGTGAAGCTG
metulj_1929	38	267	0	0	0	1	1	0	2	1	3	0	7	7	1	0	0	3	6	1	5	AGGCCAGTCGTGGCGCAGGGGCACAAAGTGTGACTGTAAAACCGACTGGTTGTGGGTTCGATCCCCACTCGAGGAAATGAAATATTTATTTAAATTTATATTTTCATTTCTTCGCTCTGGTGTCGAGGCAAAGCGCGGCGTTGAGTTCCGCCACTCAACACGCAATGCCTCCAGAATTCGGCGGAAAGTGGGGAACGGAGTGTCTTAACACTAGGTTCCGTAGGCAGAGCTGCCTACCCTGCTGTGTGCGGGATACAGCGTGAAGCT
metulj_193	215	242	0	200	1	2	0	0	0	0	1	1	3	0	0	1	1	2	0	3	0	CCAGTCGTGGCCCAGTGGCACAAGAGTGTGACTGTAAACGACTGGTTGTGGGTTCGATTCCCACTCGAGGAGTGGAAATTATATTTCCATTTTCTTCGCTCTGGTGTCGAGGTAAAGTGCGGCGTTAAGTTCCGCCACTTAACACGCAAGCCTCCGAATTCGGCGGAAAGTGGGGAACGGAGTGTCTTAACACTAGGTTCCCTCTGCCTACCCTGCTGTGTGCGGGATATAGCGTGAAGCTA
metulj_1930	120	257	0	2	1	2	9	0	13	3	13	2	14	16	3	2	3	8	20	1	8	GCCAGTCGTGGCGCAGGGGCACAAAGTGTGACTGTAAAATCGACTGGTTGTGGGTTCGATCCCCACTCGAGGAAATGAAATATTTATTTACATTTATATTTTCATTTCTTCGCTCTGGTGTCGAGGCAAAGCGCGGCGTTGAGTTCCGCCACTCAACACGCAATGCCTCCAGAATTCGGTGGAAAGTGGGGAACGGAGTGTCTTAACACTAGGTTCCCTCTGCCTACCCTGCTGTGTGCGGGATACAGCGTGAAGCT
metulj_1931	75	276	0	0	2	4	4	4	5	4	5	4	5	7	3	4	4	2	10	6	2	AGGCCAGTCGTGGCGCAGGGGCACAAGCGTGCGACTGTAAACGCGACAGGTTGTGGGTTCGATTCCCACTCGAGGAAATTAAATATTTAATATTTTAATTTCCTCGCTCTGGTAACGAGGCAAAGCGCGGCGTTGAGTTCCGCCACTTAACACGCAATGCCTCCAGAATTTGGCGGAAAGTGGGAAACGGAAGTGTCTTAATGAGAACAGAGTGTCTTAACACTAGGTTCCCAGGTTCCCTCTGCCTACCCTGCTATGTACGGGATACAGGTGAAG
metulj_1933	141	260	0	1	0	0	0	0	8	0	23	1	32	44	1	0	1	13	16	0	1	AGGCCAGTCGTGGCGCAGCGGCACGAAGTGTGACTGTAAAACCGACTGGTTGTGGGTTCGATCCCCACTCGAGGAGATGAAATATTTACTTAAATTTATATTTCCATTTCTTCGCTCTGGTATCGAGGTTAAGCGCGGCGTTGAGTTCTGCCACTCAACACGCAATGCCTCCAGAATTCGGCAGAAAGTGGGGAACGGAGTGTCTTAACACTAGGTTCCCTCTGCCTACCCTGCTGTGTGCGGGATACAGCGTGAAGCTG
metulj_1934	81	258	0	0	0	0	22	0	0	1	0	1	0	0	0	2	0	0	0	1	54	AGGCCGTCGTGGCGCAGCGGCACAAGGGTGTGACTGTAACGCGACGGTTGTGGGTTCGATCCCCACTCGAGGAAGTGAAATATTTATTTACGTTTATATTTCCATTTCTTCGCTCTGGTGTCGAGGCAAAGCGCGGCGTTGAGTTCTGCCACTCAACACGCAATGCCTCCAGAATTCGGCAGAAAGTGGGGAACGGAGTGTCTTAACACTAGGTTCCCTCTGCCTACCCTGCTGTGAGCGGGATACAGCGTGAAGCTG
metulj_1935	48	256	0	2	0	3	1	3	1	4	2	4	5	5	3	2	3	5	3	2	0	CCAGTCGTGGCGCAGGGGCACAAAGTGTGACTGTAAAAGCGACTGGTTGTGGGTTCGATCCCCACTCGAGGAAATGAAATATTTATTTAAATTTATATTTTCATTTCTTCGCTCTGGTGTCGAGGCAAAGCGCGACGTTAGTTCCGCCACTCAACACGCAATGCCTCCAGAATTCGGCGGAAAGTGGGGAACGGAGTGTCTTAACACTAGGTTCCCTCTGCCTACCCTGCTGTGTGCGGGATACAGCGTGAAGCTG
metulj_1936	122	268	0	0	6	5	11	4	10	6	6	4	11	10	6	6	5	8	10	8	6	TCTGGCGCAGTGGCACAAGCGTGCGACTGTAAACGCGACGGTTGTGGGTTCGATTCCCACTCGGAGGAATGAAATATTTAATATTTTCATTTCCTCGCTCTGGTAACGAGGCAAAGCGCGGCGTTGAGTTCCGCCACTCAACACGCAATGCCTTAAGAATTCGGTGGAAAGTGGGGAACGGAAGTATCTTAATGGGAACGGAGTGTCTTAACACTAGGTTCCCAGGTTCCCTCTGCCTACCCTGCTATGTGCGGGATACAGCGTGAAG
metulj_1937	149	256	0	0	10	4	13	6	11	6	10	8	18	15	2	5	5	11	12	7	6	CAGTCGTGGCGCAGGGGCACAAGCGTGCGACTGTAAACGCGACAGGTTGTGGGTTCGATTCCCACTAGAAATATTTTCATTTCCTCGCTCTGGTAACGAGGCAAAGCGCGGCGTTGAGTTCCGCCACTCAACACGCAATGCCTCTAGAATTCGGCGGAAAGTGGGGAACGGAAGTGTCTTAATGGGAACGGAGTATCTTAACACTAGGTTCCCAGGTTCCCTCTGCCTACCCTGCTATGTGCGGGATACAGCGTGA
metulj_1938	476	267	0	0	19	20	25	20	47	26	49	17	35	45	14	19	16	37	43	18	26	GGCGCAGGGGCACAAGCGTGCGACTGTAAACGCGACGGTTGTGGGTTCGATTCCCACTCGGGGGAATGAAATATTTAATATTTTCATTTCCTCGCTCTGGTAACGAGGCAAAGCGCGGCGTTGAGTTCCGCCACTCAACACGCAATGCCTCGAGAATTCGGCAGAAAGTGGGGAACGGAAGTGTCTTAATGGGAACGGAGTATCTTAACACTAGGTTCCCAGGTTCCCTCTGCCTACCCTGCTATGTGCGGGATACAGCGTGAAGCT
metulj_1939	243	265	0	0	18	11	10	10	18	12	15	8	23	26	8	12	8	19	23	9	13	GTCGTGGCGCAGGGGCACAAGCGTGCGACTGTAAACGCGACGGTTGTGGGTTCGATTCCCACTCGAGAAAATGAAATATTTAATATTTTCATTTCCTCGCTCTGGTAACAAGGCAAAGCGCGGCGTTGAGTTCCGCCACTCAACACGCAATGCCTCCAGAATTTGGCAGAAAGTGGGAAACGGAAGTGTCTTAATGGGAACGGAGTGTCTTAACACTAGGTTCCCAGGTTCCCTCTGCCTACCCTGCTATGTGCGGGATACAGCT
metulj_194	1163	239	0	594	9	28	34	31	54	25	51	23	40	63	12	28	29	34	52	30	26	GGCCAGTCGTGGCGCAGGGGCACAAGCGTGTGACTGTAAAGCGACTGGTTGTGGGTTCGATTCCCACTCGAGGAAATGAAATATTTAATATTTCCATTTCTTCGCTCTGGTGTCGGGGCGTTGAGTTCCGCCACTCAACACGCAATGCCTCCAGAATTCGGCGGAAAGTGGGGAACGGAGTGTCTTAACACTAGGTTCCCTCTGCCTACCCTGCTGTGTGCGGGATACAGCGTGAAGCT
metulj_1941	20	260	0	0	0	0	1	0	5	0	3	0	1	5	0	0	0	2	3	0	0	AGGCCAGTCGTGGCGCAGCGGCACGAAGTGTGACTGTAAAACCGACTGGTTGTGGATTCGATCCCCACTCGAGGAGATGAAATATTTACTTAAATTTATATTTCCATTTCTTTGCTCTGGTGTCGAGGCTAAGCGCGGCGTTGAGTTCTGCCACTCAACACGCAATGCCTCCAGAATTCGGCAGAAAGTGGGGAACGGAGTGTTTTAACACTAGGTTCCCTCTGCCTACCCTGCTGTGTGCGGGATACAGCGTGAAGCTG
metulj_1943	30	258	0	0	0	1	6	2	0	2	0	2	1	0	3	3	2	2	0	3	3	AGGCCGTCGTGGCGCAGCGGCACAAGGGTGTGACTGTAACGCGACGGTTGTGGGTTCGATCCCCACTCGAGGAAGTGAAATATTTATTTACGTTTATATTTCCATTTCTTCGTTCTGGTGTCGAGGCAAAGCGCGGCGTTGAGTTCTGCCACTCAACACGCAATGCCTCCAGAATTCGGCAGAAAGTGGGGAACGGAGTGTCTTAACACTAGATTCCCTCTGCCTACCCTGCTGTGTGCGGGATACAGCGTGAAGCTG
metulj_1946	35	258	0	1	0	3	3	1	5	2	3	2	2	2	1	1	3	0	4	1	1	AGGCCAGTCGTGGCGCGGGCACAAAGTGTGACTGTAAAAGCGACTGGTTGTGGGTTCGATCCCCACTCGAGGAAATGAAATATTTATTTAAATTTATATTTTCATTTCTTCGCTCTGGTGTCGAGGCAAAGCGCAGCGTTGAGTTCTGCCACTCAACACGCAATGCCTCCAGAATTCGGCGGAAAGTGGGGAACGGAGTGTCTTAACACTAGGTTCCCTCTGCCTACCCTGCTGTGTGCGGGATACAGCGTGAAGCTG
metulj_1947	27	260	0	0	0	1	0	3	6	1	4	0	1	3	0	1	1	1	5	0	0	AGGCCAGTCGTGGCGCAGGGGCACAAAGTGTGACTGTAAAACCGACTGGTTGTGGGTTCGATCCCCACTCGAGGAGATGAAATATTTATTTAAATTTATATTTCCATTTCTTCGTTCTGGTGTCGAGGCAAAGCGCGGCGTTGAGTTCTGCCACTCAACACGCAATGCCTCCAGAATTCGGCAGAAAGTGGGGAACGGAGTGTCTTAACACTAGGTTCCCTCTGCCTACCCTGCTGTGTGCGGGATACAGCGTGAAGCTG
metulj_1948	42	260	1	0	0	0	1	1	12	0	7	2	3	8	0	0	0	5	2	0	0	AGGCCAGTCGTGGCGCAGGGGCACAAAGTATGACTGTAAAATCGACTGGTTGTGGGTTCGATCCCCACTCGAGGAGATGAAATATTTACTTAAATTTATATTTCCATTTCTTCGCTCTGGTGTCGAGGCAAAGCGCGGCGTTGAGTTCTGCCACTCAACACGCAATGCCTCCAGAATTCGGCAGAAAGTGGGGAACGGAGTGTCTTAATACTAGGTTCCCTCTGCCTACCCTGCTGTGTGCGGGATACAGCGTGAAGCTG
metulj_1949	47	258	0	0	0	1	13	4	0	4	0	1	0	0	1	3	3	1	0	6	10	AGGCCGTCGTGGCGCAGCGGCACAAGGGTGTGACTGTAACGCGACGGTTGTGGGTTCGATCCCCACTTGAGGAAGTGAAATATTTATTTACGTTTATATTTCCATTTCTTCGCTCTGGTGTCGAGGCAAAGCGCGGCGTTGAGTTCTGCCACTCAACACGCAATGCCTCCAGAATTCGGCAGAAAGTGGGGAACGGAGTGTCTTAACACTAGGTTCCCTCTGCCTACCCTGCTGTGTGCGGGATACAGCGTGAAGCTG
metulj_195	36	257	0	2	0	0	6	3	1	2	0	2	0	0	1	3	4	1	0	3	8	AGGCCGTCGTGGCGCAGCGGCACAAGGGTGTGACTGTAACGCGATGGTTGTGGGTTCGATTCCCACTCGAGGAAATGAAATATTTATTTATGTTTATATTTTTATTTCTTCGCTCTGGTATCGAGGCAAAGCGCGGCGTTGAGTTCTGCCACTCAACACGCAATGCCTCCAGAATTCGGCAGAAAGTGGGGAACGGAGTGTCTTAACACTAGGTTCCCTCTGCCTACCCTGCTGTGTGCGGGATACAGCGTGAAGCT
metulj_1951	20	260	0	0	0	0	1	0	2	0	3	0	3	3	0	0	0	2	4	0	2	AGGCCAGTCGTGGCGCAGGGGCACAAAGTGTGACTGTAAAAGCGACTGGTTGTGAGTTCGATCCCCACTCGAAGAAATGAAATATTTATTTAAATTTATATTTTCATTTCTTCGCTCTGGTGTCGAGGCAAAGCGCGGCGTTGAGTTCCGCCACTCAACACACAATGCCTCCAGAATTCGGCGGAAAGTGGAGAACGGAGTGTCTTAACACTAGGTTCCCTCTGCCTACCCTGCTGTGTGCGGGATACAGCGTGAAGCTG
metulj_1952	115	261	0	0	0	2	4	2	19	0	16	1	10	12	1	0	1	19	24	1	3	AGGCCAGTCGTGGCGCAGGGGCACAAAGTGTGACTGTAAAATCGACTGGTTGTGGGTTCGATCCCCACTCGAGGAAATGAAATATTTATTTACATTTATATTTTCATTTCTTCGCTCTGGCTCCAAGGCAAAAACGCGGCGTTGAGTTCCGCCACTCAACACGCAATGCCTTCAGAATTCGGCGGAAAGTGGGGAACGGAGTGTCTTAACACTAGGTTCCCTCTGCCTACCCTGCTGTGTGCGGGATACAGCGTGAAGCTG
metulj_1953	135	258	0	0	0	3	16	3	1	5	0	1	0	1	1	2	1	1	1	2	97	GAGGCCGTCGTGGCGCAGCGGCACAAGGTGTGACTGTAATGCGACGGTTGTGGGTTCGATTCCCACTCGAGGAAGTGAAATATTTATTTACGTTTATATTTCCATTTCTTCGCTCTGGTGTCGAGGTTAAGCGCGGCGTTGAGTTCTGCCACTCAACACGCAATGCCTCCAGAATTCGGCAGAAAGTGGGGAACGGAGTGTCTTAACACTAGGTTCCCTCTGCCTACCCTGCTGTGTGCGGGATACAGCGTGAAGCTA
metulj_1955	188	256	0	0	1	12	13	7	16	13	19	9	11	18	7	7	17	6	13	13	6	GGCCGTCGTGGCGCAGGGGCACAAGGGTGTGACTGTAACGCGACGGTTGTGGGTTCGATTTCCACTCGAGGGAATGAATTATTATTTATTAATATTTTTATTTCTTCGCTCTGGCACCAAGGCAAAAGCCCGGCGTTGAGTTCCGCCACTCAACACGCAATGCCTCGAAAAATTCAGTGGAAAGTGGGGAACGGAGTGTCTTAACACTAGGTTCCCTCTGCCTACCCTGCTATGTGCGGGATACAGCGTGAAGCTG
metulj_1956	32	259	0	1	0	1	3	1	3	0	2	2	3	3	0	0	1	4	4	2	2	GGCCAGTCGTGGCGCAGGGGCACAAAGTGTGACTGTAAACGCGACTGGTTGTGGGTTCGATCCCCACTCGAAGAAATGAAATATTTATTTAAATTTATATTTTCATTTCTTCGCTCTGGTGTCGAGGCAAAGCGCGGCGTTGAGTTCCGCCACTCAACACGCAATGCCTCCAGAATTCGGCGGAAAGTGGGGAACGGAGTGTCTTAACACTAGGTTCCCTCTGCCTACCCTGCTATGTGCGGGATACAGCGTGAAGCTG
metulj_1957	1017	248	0	4	0	27	32	23	127	19	122	16	122	177	16	31	19	104	133	18	27	AGGCCAGTCGTGGCGCAGGGGCACAAAGTGTGACTGGTTGTGGGTTCGATCCCCACTCGAGGAAATGAAATATTTATTTAAATTTATATTTCCATTTCTTCGCTCTGGTGTCGAGGCAAAGCGCGGCGTTGAGTTCTGCCACTCAACACGCAATGCCTCCAGAATTCGGCGGAAAGTGGGGAACGGAGTGTCTTAACACTAGGTTCCCTCTGCCTACCCTGCTGTGTGCGGGATACAGCGTGAAGCTG
metulj_1959	151	266	0	1	5	6	12	7	19	10	14	5	20	7	1	5	5	9	14	6	5	CGTCGTGGCGCAGGGGCACAAGCGTGTGACTGTAAACGCGACAGTTGTGGGTTCGATTCCCACTCGAATGAAATATTTAATATTTTCATTTCCTCGCTCTGGTAACGAGGCAAAGCGCGGCGTTGAGTTCCGCCACTCAACATGCAATGCCTCCAGAATTCGGCGGAAAGTGGGGAACGGAAGTGTCTTAATGAGAACGGAGTGTCTTAACACTAGGTTCCCAGGTTCCCTCTGCCTACCCTGCTATGTGCGGGATACAGCGTGAA
metulj_196	396	248	0	360	3	1	2	0	5	0	2	4	3	3	2	1	1	5	2	1	1	CCAGTCGTGGCGCAGTGGCACAGACGTGTGACTTCAAACGACTGGTTGTGGGTTCGATTCCCACTCGAGGAGTGGAAATATTTAATATTTCCATTTTCTTCGCTCTGGTACCGAGGCAAAGCGCGGCGTTAAGTTCCGCCACTTAACACGCAATGCCTCCAAAATTCGGCGGAAAGTGGGGAACGGAGTGTCTTAACACTAGGTTCCCTCTGCCTACCCTGCTGTGTGCGGGATACAGCGTGAAGCTA
metulj_1960	156	260	0	0	0	1	2	0	30	1	26	1	20	28	0	1	1	25	18	1	1	AGGCCAGTCGTGGCGCAGCGGCACGAAGTGTGACTGTAAAACCGACTGGTTGTGGGTTCGATCCCCACTCGAGAAGATGAAATATTTACTTAAATTTATATTTCCATTTCTTCGCTCTGGTGTCGAGGCTAAGCGCGGCGTTGAGTTCTGCCACTCAACACGCAATGCCTCCAGAATTCGGCAGAAAGTGGGGAACGGAGTGTCTTAACACTAGGTTCCCTCTGCCTACCCTGCTGTGTGCGGGATACAGCGTGAAGCTG
metulj_1961	43	268	0	0	6	1	1	4	3	5	2	2	1	4	1	4	3	1	3	2	0	GGCCAGTCGTGGCGCAGGGGCACAAGCGTGCGACTGTAAACGCGAAGGTTGTGGGTTCGATTCCCACTCGAGAAAATTAAATATTTAATATTTTCATTTCTTCGCTCTGGTAACGAGGCAAAGCGCGGCGTTGAGTTCCACCACTCAACACGCAATGCCTCCAGAATTCGGCGGAAAGTGGGAAACGGAAATGTTAATGGGAACGGAGTGTCTTAACACTAGGTTCCCAGGTTCCCTCTGCCTACACTGCTATGTGCGGGATAAGCGT
metulj_1962	43	260	0	0	0	0	0	0	8	0	7	0	6	13	0	0	0	5	4	0	0	AGGCCAGTCGTGGCGCAGGGGCACAAAGTGTGACTGTAAACGCGACTGGTTGTGGGTTCGATCCCCACTCGAGGAAATGAAATATTTATTTAAATTTATATTTTAATTTCTTTGCTCTGGTGTCGAGGCAAAGCGCGGCGTTGAGTTCCGCCACTCAACACGCAATGCCTCCAGAACTCGGCGGAAAATGGGGAACGGAGTGTCTTAACACTAGGTTCCCTCTGCCTACCCTGCTGTGTGCGGGATACAGCGTGAAGCTG
metulj_1963	162	268	0	1	6	7	1	9	10	8	8	9	22	14	3	11	12	11	14	8	8	TCGTGGCGCAGGGGCACAAGCGTGCGACTGTAAACGCGACGGTTGTGGGTTCGATTCCCACTCGAGGAAATGAAATATTTAATATTTTCATTTCCTCGCTCTGGTAACGAGGCAAAGCGCGGCGTTGAGTTCCGCCACTCAACACGCAATGCCTCCAGAATTCGGCGGAAAGTGGGGAACGGAAGTGTCTTAATGGGAACAGAGTGTCTTAACACTAGGTTCCCAGGTTCCCTCTGCCTACCCTGCTATGTGCGGATACAGCGTGAAG
metulj_1964	26	259	0	0	0	0	0	1	6	0	1	0	2	6	1	0	0	5	3	1	0	GGCCAGTCGTGGCGCAGGGGCACAAAGTGTGACTGTAAAACTGACTGGTTGTGGGTTCGATCCCCACTCGAGGAGATGAAATATTTATTTAAATTTATATTTTCATTTCTTCGCTCTGGTGTCGAGGCAAAGCGCGGCGTTGAGTTCTGCCACTCAACACGCAATGCCTCCAGAATTCGGCAGAAAGTGGGGAACGGAGTGTCTTAACACTAGGTTCCCTCTGCCTACCCTGCTGTGTGCGGGATACAGCGTGAAGCTG
metulj_1965	50	267	0	0	3	5	2	7	0	3	3	1	2	2	4	5	3	0	3	5	2	GTCGTGGCGCAGGGGCACAAGCGTGCGACTGTAAACGCGACAGGTTGTGGGTTCGATTCCCACTTGAGAAAATGAAATATTTAATATTTTCATTTCCTCGCTCTGGTAACGAGGCAAAGCGCGGCGTTGAGTTCTGCCACTCAACACGCAATGCCTCAAGAATTCAGCGGAAAGTGGAGAACGGAAGTGTCTTAATGGGAACGGAGTGTCTTAACACTAGGTTCCCAGGTTCCCTCTGCCTATCCTGCTATGTGCGGGATACAGCTA
metulj_1966	44	249	0	2	1	0	2	2	3	0	5	2	4	4	2	2	2	4	7	2	0	CCGTCGTGGCGCAGGGGCACAAGCGTGTGACTGTAAACGCGATGGTTGTGGGTTCGATTCCCACTCGGAGAAATGAATTTATTTTATTAATATTTTCATTTCTTCGCTCTGGTACCAAGGCAAAGCGCGGCGTTGAGTTCCGCCACTCAACACGCAATGCCTCCAAAATTCGGCGGAAAGTGGGGAACGGAGTGTCTTAACACTAGGTTCCCTCTGCCTACCCTGCTATGTGCGGGATACAGCGTGAAG
metulj_1967	163	257	0	0	0	1	14	1	1	0	1	0	1	0	2	0	2	0	0	3	137	AGGCCGTCGTGGCGCAGCGGCACAAGGTGTGACTGTAACGTGACGGTTGTGGGTTCGATTCCCACTCGAGGAAGTGAAATATTTATTTACGTTTATATTTCCATTTCTTCGCTCTGGTGTCGAGGTTAAGCGCGGCGTTGAGTTCTGCCACTCAACACGCAATGCCTCCAGAATTCGGCAGAAAGTGGGGAACGGAGTGTCTTAACACTAGGTTCCCTCTGCCTACCCTGCTGTGTGCGGGATACAGCGTGAAGCTA
metulj_1968	29	255	0	0	0	2	6	2	0	2	0	1	1	0	1	2	1	0	2	2	7	GGCCGTCGTAGCGCAGCGGCACAAGGTGTGACTGTAACGCGACGGTTGTGGGTTCGATTCCCACTCGAGGAAGTGAAATATTTATTTACGTTTATATTTTCATTTCTTCGCTCTGGTGTCGAGGCAAAGCGCGGCGTTGAGTTCTGCCACTCAACACGCAATGCCTCCAGAATTCGGCAGAAAGTGGGGAACGGAGTGTCTTAACACTAGGTTCCCTCTGCCTACCCTGCTGTGTGCGGGATACAGCGTGAAGCT
metulj_1969	26	260	0	0	0	0	2	0	3	2	4	0	1	6	0	0	0	5	3	0	0	AGGCCAGTCGTGGCGCAGGGGCACAAAGTGTGACTGTAAAAGCGACTGGTTGTGGGTTCGATCCCCATTCGAGGAAATGAAATATTTATTTAAATTTATATTTTCATTTCTTCGCTCTGGTGTCGAGGCAAAGCGCGGCGTTGAGTTCCGCCACTCAACACGCAATGCCTCCAGAATTCGGTGGAAAGTGGGGAACGGAGTGTCTTAACACTAGATTCCCTCTGCCTACCCTGCTGTGTGCGGGATACAGCGTGAAGCTG
metulj_197	79	248	0	3	1	6	3	4	3	3	6	2	5	7	2	7	6	4	9	5	3	CAGTCGTGGCGCAGGGGCACAAGCGTGTGACTGTAAACGCGACGGTTGTGGGTTCGATTCCCACTCGGGGGAATGAATATTTATTAATATTTTCATTTCTTCGCTCTGGTATCAAGGCAAAGCGCGGCGTTGAGTTTCGCCACTCAACACGCAATGCCTCCAAAATTCGGCGGAAAGTGGAGAACGGAGTGTCTTAACACTAGGTTCCCTCTGCCTATCCTGTTATATGCGGGATACAGCGTGAAGCT
metulj_1971	37	257	0	0	0	1	5	5	1	2	1	1	1	0	4	2	3	1	0	5	5	GGCAGTCGTGGCGCAGCGGCACAAGGGTGTGACTGTAACGCGACGGTTGTGGGTTCGATCCCCACTCGAGGAAGTGAAATATTTATTTAAATTTATATTTTCATTTCTTTGCTCTGGTGTCGAGGCAAAGCGCGGCGTTGAGTTCTGCCACTCAACACGCAATGCCTCCAGAATTCGGCAGAAAGTGGGGAACGGAGTGTCTTAACACTAGGTTCCCTCTGCCTACCCTGCTGTGTGCGGGATACAGCGTGAAGCTG
metulj_1972	278	257	2	0	21	12	18	9	19	7	17	15	18	12	13	14	22	27	21	15	16	GGCCAGTCGTGGCGCAGGGGCACAAGCGTGCGACTGTAAACGCGACAGGTTGTGGGTTCGATTCCCACTCGAGGAAATGAAATATTTAATATTTTCATTTCCTGCTCTGGTAACGAGGCAAAGCGCGGCGTTGAGTTCCGCCACTCAACACGTAATGCCTCCAGAATTTGGCGGAAAGTGGAGAACGGAAGTGTCTTAATGGGAATGGAGTGTCTTAACACTAGGTTCCCAGGTTCCCTCTGCCTACCCTGCTAGAT
metulj_1974	468	251	0	0	1	15	109	24	6	30	3	20	4	4	19	27	26	5	3	30	142	AGGCCGTCGTGGCGCAGCGGCACAAGGGTGTGACTGTAACGCGACGGTTGTGGGTTCGATCCCCACTCGAGGAAGTGAAATATTTATTTACGTTTATATTTCCATTTCTTCGCTCTGGTGTCGAGGCAAAGCGCGGTTCTGCCACTCAACACGCAATGCCTCCAGAATTCGGCAGAAAGTGGGGAACGGAGTGTCTTAACACTAGGTTCCCTCTGCCTACCCTGCTGTGTGCGGGATACAGCGTGAAGCTG
metulj_1975	394	250	0	1	10	12	24	11	31	9	43	20	37	45	10	22	19	32	36	12	20	GGCCAGTCGTGGCGCAGGGGCACAAGCGTGTGACTGTAAACGCGACAGGTTGTGGGTTCGATTCCCATTCGAGGAAATGAAATATTTAATATTTTCATTTCTTCGCTCTGGTGTCGAGGCAAAGCGCGGCGTTGAGTTCCGCCACTCAACACGCAATGCCTCCAGAATTCGACGGAAAGTGGAAAACGGAGTGTCTTAACACTAGGTTCCCTCTGCCTACCCTGCTATATGCGGGATACAGCGTGAAGCT
metulj_1978	67	275	0	0	3	3	6	7	1	6	4	4	3	1	4	4	8	3	4	4	2	GGCCAGTCGTGGCGCAGGGGCACAAGCGTGCGACTGTAAACGCGACAGGTTGTGGGTTCAAATCCCACTCGAGAAAATAAAATATTTAATATTTTCATTTCCTCGCTCTGGTAACGAGGCAAAGCGCGGCGTTGAGTTTCGCCACTCAACACGCAATGCCTCCAGAATTCGGTGGAAAATGGAGAACGGAAGTGTCTTAATGGGAACGGAGTGTCTTAACACTAGGTTCCCAGGTTCCCTCTGCCTACCCTGCTATGTGCGGGATACAGCGTGAA
metulj_198	576	244	0	530	1	1	3	5	4	2	5	2	3	1	0	3	4	6	2	2	2	GCCAGTCGTGGCCCAGTGGCACAAGCGTGTGACTGTAAACGACTGGTTGTGGGTTCGATTCCCACTCGAGGAGTGGAAATTATATTTCCATTTTCTTCGCTCTGGTGTCGAGGTAAAGCGCGGCGTTAAGTTCCGCCACTTAACACGCAATGCCTCCGAATTCGGCGGAAAGTGGGGAACGGAGTGTCTTAACACTAGGTTCCCTCTGCCTACCCTGCTGTGTGCGGGATACAGCGTGAAGCTA
metulj_1980	32	258	0	0	0	1	7	0	0	3	0	2	0	0	2	1	4	3	1	1	7	AGGCCGTCGTGGCGCAGCGGCACAAGGGTGTGACTGTAACGCGACGGTTGTGGGTTCGATCCCCACTCGAGGAAATGAAATATTTATTTACGTTTATATTTCCATTTCTTCGCTCTGGTGTCGAGGCAAAGCGCGGCGTTGAGTTCTGCCACTCAACACGCAATGCCTCCAGAATTTGGCAGAAAGTGGGGAACGGAGTGTCTTAACACTAGGTTCCCTCTGCCTACCCTGCTGTGTGCGGGATACAGCGTGAAGCTG
metulj_1981	46	260	0	0	0	2	1	1	5	2	7	0	3	6	1	1	1	6	8	2	0	GAGGCCAGTCGTGGCGCAGGGGCACAAAGTGTGACTGTAAAACCGACTGGTTGTGGGTTCGATCCCCACTCGAGGAGATGAAATATTTACTTAAATTTATATTTCCATTTCTTTGCTCTGGTGTCGAGGCAAAGCGCGGCGTTGAGTTCTGCCACTCAACACGCAATGCCTCCAGAATTCGGCAGAAAGTGGGGAACGGAGTGTCTTAACACTAGGTTCCCTCTGCCTACCATGCTGTGTGCGGGATACAGCGTGAAGCT
metulj_1982	135	259	0	1	10	11	7	13	2	10	4	11	5	6	11	11	9	5	4	12	3	GCCCGTCGTGGCGCAGGGGAAGCGTGCGACTGTAAACGCGACGGTTGTGGGTTCGATTCCCACTCGAATGAAATATTTAATATTTTCATTTCCTCGCTCTGGTAACGAGGCAAAGCGCAGCATTGAGTTCTGCCACTCAACACGCAATGCCTCTAGAATTCAGCGGAAAGTGGGGAACGGAAGTGTCTTAATGGGAACGGAGTGTCTTAACACTAGGTTCCCAGGTTCCCTCTGCCTACCCTGCTATGTGCGGGATACA
metulj_1983	28	260	0	0	0	1	5	2	2	2	2	1	2	0	1	1	2	1	4	0	2	AGGCCAGTCGTGGCGCAGGGGCACAAAGTGTGACTGTAAAATCGATTGGTTGTGGGTTCGATCCCCACTCGAGGAAATTAAATATTTATTTAAATTTATATTTCCATTTCTTCGCTCTGGTGTCGAGGCAAAGCGCGGCGTTGAGTTCTGCCACTCAACACGCAATGCCTCCAGAATTCGGCGGAAAGTGGGGAACGGAGTGTCTTAACACTATGTTCCCTCTGCCTACCCTGCTGTGTGCGGGATACAGCGTGAAGCTG
metulj_1984	27	260	0	1	0	0	1	0	2	0	4	0	2	2	0	0	0	8	7	0	0	GAGGCCAGTCGTGGCGCAGGGGCACAAAGTGTGACTGTAAAACCGACTGGTTGTGGGTTCGATCCCCACTCGAGGAGATGAAATATTTACTTAAATTTATATTTCCATTTCTTCGCTCTGGTGTCGAGGCAAAGCGCGGCGTTGAGTTCTGCCACTCAACACGCAATGCCTCCAGAATTCGGCAGAAAGTGGGGAACGGAGTGTCTTAACACTAGGTTCCCTCTACCTACCCTGCTGTGTGCGGGATACAGCGTGAAGCT
metulj_1985	49	247	0	2	1	2	3	5	5	3	2	4	2	3	2	0	4	2	3	3	3	GGCCAGTCGTGGCGCAGGGGCACAAGTGTGACTGTAAACGTGACAGGTTGTGGGTTCGATTCCCACTCGAGGAAATTAAATATTTAATATTTTCATTTTCTTCGCTCTGGTGTCGAGGCAAAGCGCGGCGTTGAGTTCCGCCACTCAACACGCAATGCCTCCAGAATTCAGCGGAAAATGGGGAACGGAGTGTCTTAACACTAGGTTCCCTCTGCCTACCCTGCTATATGCGGGATACAGCGTGAAG
metulj_1986	41	259	0	0	2	1	0	0	9	0	4	0	8	7	0	1	0	6	3	0	0	AGGCCAGTCGTGGCGCAGGGGCACAAAGTGTGACTGTAAACGCGACTGGTTGTGGGTTCGATCCCCACTCGAGGAAATGAAATATTTATTTAAATTTATATTTCCATTTCTTCGCTCTGGTGTCGAGGCAAAACGCGGCGTTGAGTTCTGCCACTCAACACGCAATGCCTCTAAAATTCGGTGGAAAGTGGGGAACGGAGTGTCTTAACACTAGGTTCCCTCTGCCTACCCTGCTGTGTGCGGGATACAGCGTGAAGCT
metulj_1988	111	260	0	0	11	8	3	4	9	6	11	7	7	11	1	7	5	6	7	5	3	GTCGTGGCGCAGGGGCACAAGCGTGCGACTGTAAAGAAGGTTGTGGGTTCGATTCCCACTCGAGGAAATGAAATATTTAATATTTTCATTTCCTCGCTCTGGTAACGAGGCAAAGCGCGGCGTTAAGTTCCGCCACTCAACACGCAATGCCTCCAGAATTCGACGGAAAGTGGGGAACGGAAGTGTCTTAATGGGAACGGAGTGTCTTAACACTAGGTTCCCAGGTTCCCTCTGCCTACCCTGCTATGTGCGGGATACAG
metulj_1989	524	255	0	1	3	42	75	42	5	46	9	42	6	10	35	42	44	6	1	44	71	GGCCGTCGTGGCGCAGCGGCACAAGGGTGTGACTGTAACGCGACGGTTGTGGGTTCGATCCCCACTCGAGGAAATGAAATATTTATTTACATTTATATTTTCATTTCTTCGCTCTGGTGTCGAGGCAAAGAGCGGCGTTGAGTTCCGCCACTCAACACGCAATGCCTCCAGAATTCGGCGGAAAGTGGGGAACGGAGTGTCTTAACACTAGGTTCCCTCTGCCTACCCTGCTGTGTGCGGGATACAGCGTGAAGC
metulj_199	1763	248	0	1586	1	9	7	12	23	5	16	7	10	17	8	7	11	12	22	5	5	GCCAGTCGTGGCGCAGTGGCACAAGCGTGTGACTGTAAACGACTGGTTGTGGGTTCGATTCCCACTCGAGGAGTGGAAATATTTAATATTTCCATTTTCTTCGCTCTGGTGTCGAGGCAAAGCGCGGCGTTAAGTTCCGCCACTTAACACGCAATGCCTCCGAATTCGGCGGTGCGTGGGGAACGGAGTGTCTTAACACTAGGTTCCCTCTGCCTACCCTGCTGTGTGCGGGATACAGCGTGAAGCTA
metulj_1990	59	258	0	0	0	2	41	2	0	0	1	0	0	0	2	4	2	0	0	3	2	AGGCCGTCGTGGCGCAGCGGCACAAGGGTGTGACTGTAACGCGACGGTTGTGGGTTCGATCCCCACTCGAGGAAGTGAAATATTTATTTACGTTTATATTTCCATTTCTTCGCTCTGGTGTCGAGGCAAAGCGCGGCGTTGAGTTCTGCCACTCAACACGCAATGCCTCCAGAATTCGGCAGAAAGTGGGGAACGGAGTGTCTTAACACTAGGTTCCCTCTGCCTACCCTGTTGTGAACGGGATACAGCGTGAAGCTG
metulj_1991	145	272	0	0	5	3	8	8	15	8	15	6	7	18	6	9	4	12	13	5	3	CAGTCGTGGCGCAGGGGCACAAGCGTGCGACTGTAAACGCGACAGGTTGTGGGTTCGATTCCCACTCGAGGAAATTAAATATTTAATATTTTCATTTCCTCGCTCTGGTAACGAGGCAAAGCGCGGCGTTGAGTTCCGCCACTCAACACGCAATGCCTCCAGAATTCGGCGGAAAGTGGGGAACGGAAGTGTCTTAATGGGAACGGAGTGTCTTAACACTAGGTTCCCAGGTTCCCTCTGCCTACCCTGCTATGTGCGGGATACAGCGTGAA
metulj_1992	48	256	0	1	0	4	1	5	4	3	1	3	0	0	3	3	2	1	0	4	13	AGGCCGTCGTGGCGCAGGGGCACAAGCGTGTGACTGTAACGCGACGGTTGTGGGTTCGATTCCCACTCGAGGAAATTAAATATTTATTTAAATTTATATTTTCATTTCTTCGCTCTGGTGTCGAGGCAAAGCGGGCGTTGAGTTCCGCCACTCAACACGCAATGCCTCCAGAATTCGGCAGAAAGTGGGGAACGGAGTGTCTTAACACTAAGTTCCCTCTGCCTACCCTGCTGTATGCGGGATACAGCGTGAAGCT
metulj_1993	39	255	0	2	0	1	0	3	1	2	2	1	4	5	1	0	2	3	6	2	4	GGCCAGTCGTGGCGCAGGGCACAAAGTGTGACTGTAAAAACGACTGGTTGTGGGTTCGATCCCCATTCGAGGAAATGAAATATTTAATTAATTATATTTTCATTTCTTCGCTCTGGTGTCGAGGCAAAGCGCGGCGTTGAGTTCTGCCACTCAACACGCAATGCCTCCAGAATTCGGCGGAAAGTGGGGAACGGAGTGTCTTAACACTAGGTTCCCTCTGCCTACCCTGCTGTGTGTGGGATACAGCGTGAAGCT
metulj_1995	48	260	0	0	0	0	2	0	5	0	8	0	7	12	0	0	0	7	7	0	0	AGGCCAGTCGTGGCGCAGGGGCACAAAGTGTGACTGTAAAATCGACTGGTTGTGGGTTCGATCCCCACTCGAGGAAATGAAATATTTATTTACATTTATATTTTCATTTCTTCGCTCTGGTGTCGAGGCAAAGCGCGGCGTTGAGTTCCGCCACTCAACACGCAATGCCTCCAGAATTTGGCGGAAAGTGGGGAACGGAGTGTCTTAACACTAGGTTCCCTCTGCCTACCCTGCTGTGTGCGGGATACAGCGTGAAGCTG
metulj_1996	47	244	0	2	2	4	1	1	5	3	3	3	2	1	0	2	2	5	4	4	3	GCAGTCGTGGCGCAGGGGCACAAGGTGTGACTGTAAACGCGACAGGTTGTGGGTTTGATTCCCACTCGAGGAAATGAAATATTTAATATTTTCATTTCTTCGCTCTGGTAACGAGGCAAAGCGCGGCGTTAAGTTCCGCCACTCAACACGCAATGCCTCCAGAATTCGGCGGAAAGTGGGGAACGGAGTGTCTTAACACTAGGTTCCCTCTGCCTACCCTGCTATGTGCGGGATACAGCGTGAA
metulj_1997	163	268	0	0	3	5	12	4	16	7	18	11	16	13	5	12	7	13	10	9	2	GTCGTGGCGCAGGGGCACAAGCGTGCGACTGTAAACGCGACAGGTTGTGGGTTCGATTCCCACTCGAGGAAATGAAATATTTAATATTTTCATTTCCTCGCTCTGGTAACGAGGCAAAGCGCGGCGTTGAGTTCCGCCACTCAACACGCAATGCCTCCAGAATTCGGTGGAAAGTGGGTAACGGAAGTGTCTTAATGGGAACGGAGTGTCTTAACACTAGGTTCCCAGGTTCCCTCTGCCTACCCTGCTATGTGCAGGATAAGGTGAA
metulj_1998	43	261	0	1	0	1	2	1	8	1	3	0	11	5	0	1	1	4	2	0	2	GAGGCCAGTCGTGGCGCAGGGGCACAAAGTGTGACTGTAAAACCGACTGGTTGTGGGTTCGATCCCCACTCGAGGAGATGAAATATTTACTTAAATTTATATTTCCATTTCTTCGCTCTGGTGTCGAGGCAAAGCGCGGCGTTGAGTTCTGCCACTCAACACGCAATGCCTCCAGAATTCGGTGGAAAGTGGGGAATGGAGTATCTTAACACTAGGTTCCCTCTGCCTACCCTGCTGTGTGCGGGATACAGCGTGAAGCTG
metulj_1999	328	242	0	1	13	11	15	16	30	16	30	14	26	22	7	14	13	29	35	13	23	GGCCAGTCGTGGCGCAGGGGCACAAGCGTGTGACTGTAAACGCGACAGGTTCGATTCCCACTCGAGGAAATGAAATATTTAATATTTTCATTTCTTCGCTCTGGTAACGAGGCAAAGCGCGGCGTTGAGTTCCGCCACTCAACACGCAATGCCTCCAGAATTCGGCGGAAAGTGGGGAACGGAATGTCTTAACACTAGGTTCCCTCTGCCTACCCTGCTATGTGCGGGATACAGCGTGAAGC
metulj_2	337	274	333	0	0	0	0	0	1	0	0	0	1	0	0	0	1	0	1	0	0	GGACCGTCGTGGCGCAGAGGCGTAGCGTCTGCCTGTAAACGCGACGGTTTGTGGGTTCGATTCCCACTCGGGGAAGATGGATATTTTCTTCGCTCTGGAAACTAGGCAAAGCGCGGCGTTGAGTTCCGCCACTCAACACGCAATGCCTCGAAAAAGGCGGAAAGCGGGGACGGAGAAAGCAGGGACTAAGCAACGGAGTGTCTTAACACTAGGTTCATATGGTTCCTGCAGTTCCCTCTGCCTACCCTGCCATGTGCGGGATAAAGCGTGAAGC
metulj_20	832	268	831	0	0	0	0	0	0	0	0	0	0	0	0	0	0	0	0	0	1	CCGTCGTGGCGCAGAGGCGTAGCGTCTGCCTGTAAACGCGACGGTTTCTGGGTTCGATTCCCACTCGGGGAAGATGGATTTTTCTATTTCCATTTTCTTCGCTCTGGAAATTGAGTTCCGCCACTCAACACGCAATGCCTCGAAAAAGGCGGAAAGCGGGGACGGAGAAAGCAGGGACTAAGCAACGGAGTGTCTTAACACTAGGTTCCTATGGTTCCTGCAGTTCCCTCTGCCTACCCTGCCATGTGCGGGATAAAGCGTGAAGCTA
metulj_200	111	249	0	48	6	2	1	4	7	2	8	2	3	6	1	1	2	6	8	3	1	GGCCAGTCGTGGCGCAGTGGCACAAGCGTGTGACTGTAAACGACTGGTTGTGGGTTCGATTCCCACTCGAGGAAATGAAATATTTAATATTTTCATTTCCTTCGCTCTGGTATCGAGGCAAAGCGCGGCGTTAAGTTCCGCCACTTAACACGCAATGCCTCCAGAATTCGGCGGAAAATGGGGAACGGAGTATCTTAATACTAGGTTCCCTCTGCCTACCCTGCTGTGTGCGGGATACAGCGTGAAGCT
metulj_2000	38	261	0	0	0	0	0	0	4	0	5	0	11	8	0	0	1	5	4	0	0	GAGGCCAGTCGTGGCGCAGCGGCACGAGGTGTGACTGTAAAACCGACTGGTTGTGGGTTCGATCCCCACTCGAGGAGATGAAATATTTACTTAAATTTATATTTCCATTTCTTCGCTCTGGTGTCGAGGCTAAGCGCGGCGTTGAGTTCTGCCACTCAACACGCAATGCCTCCAGAATTCGGCAGAAAGTGGGGAACGGAGTGTCTTAACACTAGGTTCCCTCTGTCTACCCTGCTGTGTGCGGGATACAGCGTGAAGCTG
metulj_2001	38	253	0	0	2	3	2	2	4	1	3	1	1	7	0	2	1	3	2	3	1	CAGTCGTGGCGCAGGGGCACAAAGTGTGACTGTAAAACCGACTGGTTGTGGGTTCGATCCCCACTCGAGGAAATGAAATATTTACTTAATTATATTTTCATTTCTTCGCTCTGGTAACAAGGCAAAGCGCGGCGTTGAGTTCTGCCACTCAACACGCAATGCCTCCAAAATTCGGCAGAAAGTGGGGAATGGAGTGTCTTAACACTAGGTTCCCTCTGCCTACCCTGCTATGTGCGGGATACAGCGTGAAGCT
metulj_2004	272	258	0	0	0	14	11	11	22	15	31	14	25	25	7	19	12	16	26	13	11	AGGCCGTCGTGGCGCAGGGGCACAAGGGTGTGACTGTAACGCGACGGTTGTGGGTTCGATCCCCACTCGAGGGAATGAATTATTATTTATTAATATTTTCATTTCTTCGCTCTGGCACCAAGGCAACAAAAGCCCGGCGTTGAGTTCCGCCACTCAACACGCAATGCCTCGAAAAATTCGGCGGAAAGTGGGGAACGGAGTGTCTTAACACTAGGTTCCCTCTGCCTACCCTGCTGTATGCGGGATACAGCGTGAAGC
metulj_2005	351	264	0	2	1	24	58	17	6	17	3	16	3	6	8	12	15	7	3	14	139	AGGCCGTCGTGGCGCAGCGGCACAAGGGTGTGACTGTAACGCGACGGTTGTGGGTTCGATCCCCACTCGAGGAAGTGAAATATTTATTTACGTTTATATTTCCATTTCTTCGCTCTGGTGTCGAGGCAAAGCGCGGCGTTGAGTTCTGCCACTCAACACGCAATGCCTCCAGAATTCGGCAGAAAGTGGAAAGTGGGGAACGGAGTGTCTTAACACTAGGTTCCCTCTGCCTACCCTGCTGTGTGCGGGATACAGCGTGAAGCT
metulj_2006	35	260	0	1	0	3	4	1	6	3	2	1	0	4	0	3	1	3	3	0	0	AGGCCAGTCGTGGCGCAGAGGCACAAAGTGTGACTGTAAAAGCGACTGGTTGTGGGTTCGATCCCCACTCGAGGAAATGAAATATTTATTTACATTTATATTTTCATTTCTTCGCTCTGGTGTCGAGGCAAAGCGCGGCGTTGAGTTCCGCCACTCAACACGCAATGCCTCCAGAATTCGGCGGAAAGTGGGGAACGGAGTGTTTTAACACTAGGTTCCCTCTGCCTACCCTGCTGTGTGCGGGATACAGCGTGAAGCTG
metulj_2007	775	255	0	1	0	15	30	14	103	20	87	12	97	120	11	16	17	89	107	11	25	GAGGCCAGTCGTGGCGCAGGGGCACAAAGTGTGACTGTAAAACCGACTGGTTGTGGGTTCGATCCCCACTCGAGGAGATGAAATATTTACTTAAATTTATATTTCCATTTCTTCGCTCTGGTGTCGAGGCAAAGCGCGGGTTCTGCCACTCAACACGCAATGCCTCCAGAATTCGGCAGAAAGTGGGGAACGGAGTGTCTTAACACTAGGTTCCCTCTGCCTACCCTGCTGTGTGCGGGATACAGCGTGAAGCTG
metulj_2008	140	274	0	1	1	5	8	8	10	13	8	8	10	11	3	9	16	7	7	7	8	GCCAGTCGTGGCGCAGGGGCACAAGCGTGTGACTATAAACGCGACTGGTTGTGGGTTCGATTCCCACTCGAGGAAATGAAATATTTAATATTTTCATTTCCTCGCTCTGGTAACGAGGCAAAGCGTGGCGTTGAGTTCCGCCACTCAACACGCAATGCCTCCAGAATTCGGTGGAAAGTGGGGAACGGAAGTGTCTTAATGGGAACGGAGTGTCTTAACACTAGGTTCCCAGGTTCCCTCTGCCTACCCTGCTATGTGCGGGATACAGCGTGAA
metulj_2009	145	257	0	0	0	0	2	0	0	1	1	0	1	2	0	0	0	0	2	0	136	AGGCCGTCGTGGCGCAGCGGCACAAGGTGTGGCTGTAACGCGACGGTTGTGGGTTCGATTCCCACTCGAGGAAGTGAAATATTTATTTACGTTTATATTTCTATTTCTTCGCTCTGGTGTCGAGGTTAAGCGCGGCGTTGAGTTCTGCCACTCAACACGCAATGCCTCCAGAATGCGGCAGAAAGTGGGGAACGGAGTGTCTTAACACTAGGTTCCCTCTGCCTACCCTGCTGTGTGCGGGATACAGCGTGAAGCTA
metulj_201	43	249	0	5	0	1	4	1	6	3	2	4	2	3	1	1	2	1	2	2	3	GCCAGTCGTGGCGCAGGGGTACAAACGTGTGATTGTAAACGCGACAGGTTGTGGGTTCGATTCCCACTCGAGGAAATGAAATATTTAATATTTTAATTTCTTCGCTCTGGTAACGAGGCAAAGCGCGGCGTTGAGTTCCGCCACTCAACACGCAATGCCTCCAGAATTCGGCGGAAAGTGGGGAACGGAGTGTCTTAACACTAGGTTCCCTCTGCCTACCCTGCTATGTGCGGGATACAGCGTGAAGCT
metulj_2010	607	255	0	2	0	11	21	10	74	15	81	13	76	102	3	15	12	70	79	9	14	GAGGCCAGTCGTGGCGCAGGGGCACAAAGTGTAAAACCGACTGGTTGTGGGTTCGATCCCCACTCGAGGAGATGAAATATTTACTTAAATTTATATTTCCATTTCTTCGCTCTGGTGTCGAGGCAAAGCGCGGCGTTGAGTTCTGCCACTCAACACGCAATGCCTCCAGAATTCGGCAGAAAGTGGGGAACGGAGTGTCTTAACACTAGGTTCCCTCTGCCTACCCTGCTGTGTGCGGGATACAGCGTGAAGCTG
metulj_2011	255	261	1	7	0	2	15	2	19	2	19	2	5	9	5	7	1	20	127	1	11	GAGGCCAGTCGTGGCGCAGTGGCACAGGGTGTGACTGTAAAATCGACTGGTTGTGGGTTCGATCCCCACTCGAGGAGATGAAATATTTACTTAAATTTATATTTCCATTTTCTTCGCTCTGGTGTCGAGGCAAAGCGCGGCGTTGAGTTCTGCCACTCAACACGCAATGCCTCCAAAATTCGGCAGAAAGTGGGGAACGGAGTGTCTTAACACTAGGTTCCCTCTGCCTACCCTGCTGTGTGCGGGATACAGCGTGAAGCT
metulj_2012	726	262	0	1	1	4	25	9	235	6	90	8	67	60	8	5	9	102	77	6	13	GAGGCCAGTCGTGGCGCAGTGGCACAAAGTGTGACTGTAAAACCGACTGGTTGTGGGTTCGATCCCCACTCGAGGAGATGAAATATTTACTTAAATTTATATTTCCATTTCTTCGCTCTGGTGTCGAGGCAAAAGCGCGGCGTTGAGTTCTGCCACTCAACACGCAATGCCTCCAAAATTCGGCAGAAAGTGGGGAACGGAGTGTCTTAACACTAGGTTCCCTCTGCCTACCCTGCTGTGTGCGGGATACAGCGTGAAGCTA
metulj_2013	27	260	0	0	0	1	0	0	4	1	3	0	3	7	2	1	1	2	1	0	1	GAGGCCAGTCGTGGCGCAGGGGCACAAAGTGTGACTGTAAAACCGACTGGTTGTGGGTTCGATCCCCACTCGAGGAGATGAAATATTTACTTAAATTTATATTTCCATTTCTTCGCTCTGGTGTCGAGGCAAAGCGCGGCGTTGAGTTCTGCCACTCAACACGCAATGCCTCCAGAATCCGGCAGAAAGTGGGGAACGGAGTGTCTTAACACTAGATTCCCTCTGCCTACCCTGCTGTGTGCGGGATACAGCGTGAAGCT
metulj_2014	23	259	0	0	0	1	0	1	3	0	4	0	1	8	0	1	0	1	3	0	0	GGCCAGTCGTGGCGCAGCGGCACAAAGTGTGACTGTAAAACCGACTGGTTGTGGGTTCGATCTCCACTCGAGGAGATGAAATATTTACTTAAATTTATATTTCCATTTCTTCGCTCTGGTGTCGAGGCAAAGCGCGGCGTTGAGTTCTGCCACTCAACACGCAATGCCTCCAGAATTCGGCAGAAAGTGGGGAACGGAGTGTCTTAATACTAGGTTCCCTCTGCCTACCCTGCTGTGTGCGGGATACAGCGTGAAGCTG
metulj_2018	107	260	0	0	0	0	1	0	27	0	12	0	12	15	0	0	0	24	15	0	1	AGGCCAGTCGTGGCGCAGCGGCATGAAGTGTGACTGTAAAACCGACTGGTTGTGGGTTCGATCCCCACTCGAGGAGATGAAATATTTACTTAAATTTATATTTCCATTTCTTCGCTCTGGTGTCGAGGCTAAGCGCGGCGTTGAGTTCTGCCACTCAACACGCAATGCCTCCAGAATTCGGCAGAAAGTGGGGAACGGAGTGTCTTAACACTAGGTTCCCTCTGCCTACCCTGCTGTGTGCGGGATACAGCGTGAAGCTG
metulj_2021	254	260	0	0	0	0	0	2	12	0	38	1	72	86	2	1	2	12	24	0	2	AGGCCAGTCGTGGCGCAGTGGCACAAAGTGTGACTGTAAAACCGATTGGTTGTGGGTTCGATCCCCACTCGAGGAGATGAAATATTTACTTAAATTTATATTTCCATTTCTTCGCTCTGGTGTCGAGGCAAAGCGCGGCGTTGAGTTCTGCCACTCAACACGCAATGCCTCCAGAATTCGGCAGAAAGTGGGGAACGGAGTGTCTTAACACTAGGTTCCCTCTGCCTACCCTGCTGTATGCGGGATACAGCGTGAAGCTG
metulj_2023	24	259	0	0	0	0	0	0	4	0	2	0	4	8	0	0	0	0	3	0	3	AGGCCAGTCGTGGCGCAGCGGCACAAAGTGTGACTGTAAAACCGACTGATTGTGGGTTCGATCCCCACTCGAGGAGATGAAATATTTACTTAAATTTATATTTCCATTTCTTCGCTCTGGTGTCGAGGCAAAGCGCGGCGTTGAGTTCTGCCACTCAACACGCAATGCCTCCAGAATTCGGCAGAAAGTGGGGAACGAAGTGTCTTAACACTAGGTTCCCTCTGCCTACCCTGCTGTGTGCGGGATACAGCGTGAAGCT
metulj_2024	35	259	0	0	0	4	2	0	7	3	2	1	1	4	1	0	2	4	2	1	1	GAGGCCAGTCGTGGCGCAGGGGCACAAAGTGTGACTGTAAAAGCGACTGGTTGTGGGTTCGATCCCCACTCGAGGAGATGAAATATTTATTAAATTATATTTCCATTTCTTCGCTCTGGTGTCGAGGCAAAGCGCGGCGTTGAGTTCTGCCACTCAACACGCAATGCCTCCAGAATTCGGCAGAAAGTGGGGAACGGAGTGTCTTAACACTAGGTTCCCTCTGCCTACCCTGCTGTGTGCGGGATACAGCGTGAAGCTG
metulj_2025	162	251	0	0	0	8	12	10	10	7	21	7	6	15	5	5	6	11	19	5	15	AGGCCAGTCGTGGCGCAGGGGCACAAGCGTGTGACTGTAAACGCGACAGGTTGTGGGTTCGATTCCCACTCGAGGAAATAAAATATTTAATATTTTCATTTCTTCGCTCTGGTGTCGAGGCAAAGCGCGGCGTTGAGTTCCGCCACTCAACACGCAATGCCTCCAGAATTCGGCGGAAAGTGGGGAACGGAGTGTCTTAACACTAGGTTCCCTCTGCCTACTCTGCTGTATGCGGGATACAGCGTGAAGCT
metulj_2026	132	259	0	0	0	0	2	1	3	0	17	0	42	42	0	0	0	13	7	1	4	AGGCCGGTCGTGGCGCAGCGGCACGAGGTGTGACTGCAAAACCGACTGGTTGTGGGTTCGATCCCCACTCGAGGAGATGAAATATTTACTTAAATTTATATTTCCATTTCTTCGCTCTGGTGTCGAGGCAAAGCGCGGCGTTGAGTTCTGCCACTCAACACGCAATGCCTCCAGAATTCGGCAGAAAGTGGGGAACGGAGTGTCTTAACACTAGGTTCCCTCTGCCTACCCTGCTGTGTGCGGGATACAGCGTGAAGCT
metulj_2027	32	260	0	0	0	1	0	0	7	0	6	2	2	5	0	1	2	2	2	0	2	AGGCCAGTCGTGGCGCAGGGGCACAAAATGTGACTGTAAACGCGACTGGTTGTGGGTTCGATCCCCACTCGAGGAAATGAAATATTTATTTAAATTTATATTTCCATTTCTTCGCTCTGGTGTCGAGGCAAAGCGCGGCGTTGAGTTCTGCCACTCAACACGCAATGCCTCCAGAATTCGGCGGAAAGTGGGGAACGGAGTGTCTTAACACTAGGTTCCCTCTGCCTACCCTGCTGAGTGCGGGATACAGCGTGAAGCTG
metulj_2028	81	275	0	0	2	6	2	3	3	6	6	8	6	6	6	7	4	4	6	6	0	GCCAGTCGTGGTGCAGGGGCACAAGCGTGCGACTGTAAACGCGACAGGTTGTGGGTTCGATTCCCACTCGAGGAAATGAAATATTTAATATTTTCATTTCCTCGCTCTGGTAACGAGGCAAAGCGCGGCGTTGAGTTCCGCCACTCAACACGCAATGCCTCCAGAATTCGGCGGAAAGTGGGGAACGGAAGTGTCTTAATGGGAACGGAGTGTCTTAACACTAGGTTCCCAGGTTCCCTCTGCCTACCCTGCTATGTGCGGGATACACGTGAAGC
metulj_2029	77	259	0	0	0	1	5	2	7	2	7	4	10	8	2	0	1	5	15	5	3	AGGCCAGTCGTGGCGCAGGGGCACAAGGTGTGACTGTAAAATCGACTGGTTGTGGGTTCGATCCCCACTCGAGAAAATGAAATATTTATTTAAATTTATATTTCCATTTCTTCGCTCTGGTGTCGAGGCAAAGCGCGGCGTTGAGTTCCGCCACTCAACACGCAATGCCTCCAAAATTCGGCGGAAAGTGGGGAACGGAGTGTCTTAACACTAGGTTCCCTCTGCCTACCCTGCTGTGTGCGGGATACAGCGTGAAGCT
metulj_2031	26	255	0	0	0	2	1	4	0	1	3	4	0	5	1	2	2	0	0	1	0	GTCGTGGTGCAGGGGCACAAGTGTGTGACTGTAAACGCGACTGGTTGTGGGTTCGATCCCCACTCGAGGAAATGAAATATTTATTTAAATTTATATTTTCATTTCTTCGCTCTGGTGTCGAGGCAAAGCGCGGCGTTGAGTTCCGCCACTCAACACGCAATGCCTCCAGAATTCGGCGGAAAGTGGGGAACGGAGTGTCTTAACACTAGGTTCCCTCTGCCTACCCTGCTGTGTGCGGGATACAGCGTGAAGCTG
metulj_2032	175	256	0	0	0	3	5	0	17	0	21	0	29	55	1	2	2	26	11	0	3	AGGCCAGTCGTGGCGCAGCGGCACGAAGTGTGACTGTAAAACTGGTTGTGGGTTCGATCCCCACTCGAGGAGATGAAATATTTACTTAAATTTATATTTCCATTTCTTCGCTCTGGTGTCGAGGCTAAGCGCGGCGTTGAGTTCTGCCACTCAACACGCAATGCCTCCAGAATTCGGCAGAAAGTGGGGAACGGAGTGTCTTAACACTAGGTTCCCTCTGCCTACCCTGCTGTGTGCGGGATACAGCGTGAAGCTG
metulj_2034	42	259	0	2	0	2	3	5	4	2	2	2	1	4	2	2	1	4	4	2	0	AGGCCAGTCGTGGCGCAGGGGCACAAAGTGTGACTGTAAACGCGACTGGTTGTGGGTTCGATCCCCACTCGAGAAAATGAAATATTTATTTAAATTTATATTTTCATTTCTTCGCTCTGGTGTCGAGGCAAAGCGCGGCGTTGAGTTCCGCCACTCAACACGCAATGCCTCCAGAATTCGGCGGAAAATGGGGAACGGAGTGTCTTAACACTAGGTTCCCTCTGCCTATCCTGCTGTGTGCGGGATACAGCGTGAAGCT
metulj_2038	87	260	0	1	0	0	2	2	2	0	11	0	31	25	1	2	2	5	3	0	0	AGGCCAGTCGTGGCGCAGCGGCACGAGGTGTGACTGTAAAACCGACTGGTTGTGGGTTCGATCCCCACTCGAGGAGATGAAATATTTACTTAAATTTATATTTCCATTTCTTCGCTCTGGTGTCGAGGTTAAGCGCGGCGTTGAGTTCTGCCACTCAACACGCAATGCCTCCAGAATTCGGCAGAAAGTGGGAAACGGAGTGTCTTAACACTAGGTTCCCTCTGCCTACCCTGCTGTGTGCGGGATACAGCGTGAAGCTA
metulj_2039	47	248	0	0	0	2	3	1	6	0	3	3	5	6	2	3	1	4	7	1	0	AGGCCAGTCGTGGCGCAGGGGCACAAAGTGTGACTGTAAACGCGACAGGTTGTGGGTTCGATCCCCACTCGAGGAAATGAAATATTTAATATTTTCATTTCTTCGCTCTGGTGTCGAGGCAAAGCGCGGCGTTGAGTTCCGCCACTCAACACGCAATGCCTCCAGAATTCGGTGGAAAATGGGGAACGGAGTGTCTTAACACTAGGTTCCCTCTGCCTACCCTGCTGTGTGCGGGATACAGCGTGAAG
metulj_204	104	248	0	57	0	2	6	2	2	1	3	2	5	6	1	1	2	6	3	3	2	GGCCAGTCGTGGCGCAGTGGCACGAACGTGTGACTGTAAACGACTGGTTGTGGGTTCGATTCCCACTCGAGGAAATGAAATATTTAATATTTTCATTTCTTCGCTCTGGTGTCGAGGCAAAGCGCGGCGTTAAGTTCCGCCACTTAACACGCAATGCCTCCAGAATTCGGCGGAAAGTGGGGAACGGAGTGTCTTAACACTAGGTTCCCTCTGCCTACCCTGCTGCGTGCGGGATACAGCGTGAAGCT
metulj_2040	113	257	0	1	0	0	15	0	2	0	2	0	3	0	0	4	1	0	1	1	83	GAGGCCGTCGTGGCGCAGCGGCACAAGGTGTGACTGTAACGCGACGGTTGTGGGTTCGATTCCCACTCGAGGAAGTGAAATATTTATTTACGTTTATATTTCTATTTCTTCGCTCTAGTGTCGAGGTTAAGCGCGGCGTTGAGTTCTGCCACTCAACACGCAATGCCTCCAGAATTCGGCAGAAAGTGGGGAACGGAGTGTCTTAACACTAGGTTCCCTCTGCCTACCCTGCTGTGTGCGGGATACAGCGTGAAGCT
metulj_2041	73	261	0	1	0	4	1	0	8	2	8	1	7	14	2	1	1	5	12	2	4	GAGGCCAGTCGTGGCGCAGGGGCACAAAGTGTGACTGTAAAACCGACTGGTTGTGGGTTCGATCCCCACTCGAGGAGATGAAATATTTATTTAAATTTATATTTCCATTTCTTCGCTCTGGTGTCGAGGCAAAGCGCGGCGTTGAATTCTGCCACTCAACACGCAATGCCTCCAGAATTCGGCAGAAAGTGGGGAACGGAGTGTCTTAACACTAGGTTCCCTCTGCCTACCCTGCTGTGTGCGGGATACAGCGTGAAGCTG
metulj_2042	75	271	0	0	1	5	4	6	4	5	6	8	4	4	0	5	6	2	5	4	6	AGTCGTGGCGCAGGGGCACAAGCGTGCGACTGTAAATGCGACAGGTTGTGGGTTCGATTCCCACTCGAGGAAATGAAATATTTAATATTTTCATTTCCTCGCTCTGGTAACGAGGCAAAGCGCAGCGTTGAGTTCCGCCACTCAACACGCAATGCCTCCAGAATTCAGCGGAAAGTGGAGAACGGAAATGTCTTAATGGGAACGGAGTGTCTTAACACTAGGTTCCCAGGTTCCCTCTGCCTACCCTGCTATGTCGGGATACAGCGTGAAG
metulj_2043	867	252	1	0	0	50	211	38	8	40	6	63	6	11	29	46	38	11	5	39	265	GAGGCCGTCGTGGCGCAGCGGCACAAGGGTGTGACTGTAACGCGACGGTTGTGGGTTCGATCCCCACTCGAGGAAGTGAAATATTTATTTACGTTTATATTTCCATTTCTTCGCTCTGGTGTCGAGGCAAAGCGCGGCGTTGAGTTCTGCCACTCAATGCCTCCAGAATTCGGCAGAAAGTGGGGAACGGAGTGTCTTAACACTAGGTTCCCTCTGCCTACCCTGCTGTGTGCGGGATACAGCGTGAAGCTG
metulj_2044	61	255	0	1	1	2	4	4	0	3	1	6	1	2	4	6	5	2	2	7	10	GCCGTCGTGGCGCAGCGGCACAAGGGTGTGACTGTAACGCGACGGTTGTGGGTTCGATCCCCACTCGAGGAAGTGAAATATTTATTTACGTTTATATTTCCATTTCTTCGCTCTGGTGTCGAGGCAAAGCACGGCGTTGAGTTCTGCCACTCAACACGCAATGCCTCCAGAATTCGGCAGAAAGTGGGGAACGGAGTGTCTTAACACTAGGTTCCCTCTGCCTACCCTGCTGTGTGCGGGATACAGCGTGAAGCT
metulj_2045	72	260	0	1	0	1	2	0	11	0	8	1	17	12	0	2	2	9	6	0	0	AGGCCAGTCGTGGCGCAGCGGCACAAAGTGTGACTGTAAAATCGACTGGTTGTGGGTTCGATCCCCACTCGAGGAGATGAAATATTTACTTAAATTTATATTTCCATTTCTTCGCTCTGGTGTCGAGGCTAAGCGCGGCGTTGAGTTCTGCCACTCAACACGCAATGCCTCCAGAATTCGGCAGAAAGTGGGGAACGGAGTGTCTTAACACTAGGTTCCCTCTGCCTATCCTGCTGTGTGCGGGATACAGCGTGAAGCTG
metulj_2046	44	260	0	0	0	0	0	0	5	0	7	0	8	10	0	0	0	4	9	0	1	AGGCCAGTCGTGGCGCAGGGGCACAAAGTGTGACTGTAAAACCGACTGGTTGTGGGTTCGATCCCCACTCGAGGAAATGAAATATTTACTTAAATTTATATTTCCATTTCTTCGCTCTGGTGTCGAGGCAAAGCGCGGCGTTGAGTTCTGCCACTCAACACGCAATGCCTCCAGAATTCGGCAGAAAGTGGGGAACGGAGTGTCTTAACACTAGGTTCCCTCTGCCTACCCTGCTGTGTGCGGGATACAACGTGAAGCTG
metulj_2048	30	260	0	0	0	0	3	1	5	1	3	1	4	1	1	0	0	5	3	1	1	AGGCCAGTCGTGGCGCAGGGGCACAAAGTGTGACTGTAAAACCGACTGGTTGTGGGTTCAATCCCCACTCGAGGAGATGAAATATTTATTTAAATTTATATTTCCATTTCTTCGCTCTGGTGTCGAGGCAAAGCGCGGCGTTGAGTTCTGCCACTCAACACGCAATGCCTCCAGAATTCGGCAGAAAGTGGGGAACGGAGTGTCTTAACACTAGGTTCCCTCTGCCTACCCTGCTGTGTGCGGGATACAGCGTGAAGCTG
metulj_205	218	247	0	2	2	9	38	5	15	5	11	14	10	14	6	7	5	19	12	10	34	AGGCCGTCGTGGCGCAGGGGCACAAGCGTGTGACTGTAAACGCGACGGTTGTGGGTTCGATTCCCACTCGAGGAAATGAAATATTTAATATTTCCATTTCTTCGCTCTGGTGTCGAGGCAAAGCGCGGCGTTGAGTTCTGCCACTCAACACGCAATGCCTCCAGAATTCGGCAGAAAGTGGGGAACGGAGTGTCTTAACACTAGGTTCCCTCTGCCTACCCTGCTGTGTGCGGGATACAGCGTGAAG
metulj_2051	50	256	1	1	1	3	1	2	1	3	1	6	2	2	0	3	6	4	5	5	3	GCCAGTCGTGGCGCAGGAGCACAAAGTGTGACTGTAAACGCGACGGTTGTGGGTTCGATCCCCACTCGAGGAAATGAAATATTTATTTAAATTTATATTTTCATTTCTTCGCTCTGGTGTCAAGGCAAAGCGCGGCGTTGAGTTCTGCCACTCAACACGCAATGCCTCCAGAATTCGGCAGAAAGTGGGGAACGGAGTGTCTTAACATTAGGTTCCCTCTGCCTACCCTGCTATATGCGGGATACAGCGTGAAGCT
metulj_2052	41	255	0	0	2	2	1	3	0	5	5	3	2	3	2	2	5	2	1	2	1	GCCAGTCGTGGCGCAGGGGCACAAGCGTGCGACTGTAAACGCGACAGGTTGTAGGTTCGATTCCCACTCGAGGGAATGAAATATTTAATATTTTTTTCCTCGCTCTGGTATAACTAGGCAAAGCGCGGCGTTGAGTTCCGCCACTCAACACGCAATGCCTCCAGAATTCGGCGGAAAGTGGGGAACAGAGTGTCTTAACACTAGGTTCCCAGGTTCCCTCTGCCTACCCTGCTATGTGCGGGATACAGCGTGAAG
metulj_2053	81	245	0	3	1	4	7	3	6	6	3	6	5	6	5	2	7	3	2	9	3	CAGTCGTGGCGCAGGGCACAAGCGTGTGACTGTAAACGCGACAGGTTGTGGGTTCGATTCCCACTCGAGGAAATGAAATATTTAATATTTTCATTTCTTCGCTCTGGTAACGAGGCAAAGCGCGGCGTTGAGTTCCCCACTCAACACGCAATGTCTCCAGAATTCGGCGGAAAGTGGGGAACGGAGTGTCTTAACACTAGGTTCCCTCTGCCTACCCTGCTATATGCGGGATACAGCGTGAAGCT
metulj_2054	284	258	0	1	0	2	3	1	23	1	33	1	54	51	0	1	0	81	24	1	7	GCCAGTCGTGGCGCAGCGGCACGAAGTGTGACTGTAAAACCGACTGGTTGTGGGTTCGATCCCCACTCGAGGAGATGAAATATTTACTTAAATTTATATTTCCATTTCTTCGCTCTGGTGTCGAGGCTAAGCGCGGCGTTGAGTTCTGCCACTTAACACGCAATGCCTCCAGAATTCGGCAGAAAGTGGGGAACGGAGTGTCTTAACACTAGGTTCCCTCTGCCTACCCTGCTGTGTGCGGGATACAGCGTGAAGCTG
metulj_2056	736	260	0	0	0	3	16	0	12	0	656	1	11	10	1	2	2	8	10	0	4	GGCCGGTCGTGGCGCAGTGGCACAGGGTGTGACTGTAAAAACCGACTGGTTGTGGGTTCGATCCCCACTCGAGGAGATGAAATATTTACTTAAATTTATATTTCCATTTCTTCGCTCTGGTGTCGAGGCAAAGCGCGGCGTTGAGTTCTGCCACTCAACACGCAATGCCTCCAAAATTCGGCAGAAAGTGGGGAACGGAGTGTCTTAACACTAGGTTCCCTCTGCCTACCCTGCTGTGTGCGGGATACAGCGTGAAGCTA
metulj_2059	1041	258	0	0	0	6	33	7	165	4	154	12	151	178	4	11	8	131	160	10	7	AGGCCGTCGTGGCCCAGGGGCACAAGGGTGTGACTGTAACGCGACGGTTGTGGGTTCGATCCCCACTCGAGGAAATGAAATATTTATTTAAATTTATATTTCCATTTCTTCGCTCTGGTGTCGAGGCAAAGAGCGGCGTTGAGTTCCGCCACTCAACACGCAATGCCTCCAAAATTCGGCGGAAAGTGGGGAACGGAGTGTCTTAACACTAGGTTCCCTCTGCCTACCCTGCTGTGTGCGGGATACAGCGTGAAGCTG
metulj_2060	62	261	0	0	0	0	0	0	8	0	13	1	10	10	0	1	0	9	10	0	0	GAGGCCAGTCGTGGCGCAGGGGCACAAAGTGTGACTGTAAAACCGACTGGTTGTGGGTTCGATCCCCACTCGAGGAGATGAAATATTTACTTAAATTTATATTTCCATTTCTTCGCTCTGGTGTCGAGGCAAAGCGCGGCGTTGAGTTCTGCCACTCAACACGCAATGCCTCCAGAATTCTTCAGAAAGTGGGGAACGGAGTGTCTTAACACTAGGTTCCCTCTGCCTACCCTGCTGTGTGCGGGATACAGCGTGAAGCTG
metulj_2061	41	260	0	0	0	0	2	0	5	0	4	0	8	4	0	0	1	8	6	0	3	AGGCCAGTCGTGGCGCAGGGGCACAAAGTGTGACTGTAAAATCGACTGGTTGTGGGTTCGATCTCCACTCGAGGAAATGAAATATTTATTTACATTTATATTTTCATTTCTTCGCTCTGGTGTCGAGGCAAAGCGCGGCGTTGAGTTCCGCCACTCAACACGCAATGCCTCCAGAACTCGACGGAAAATGGGGAACGGAGTGTCTTAACACTAGGTTCCCTCTGCCTACCCTGCTGTGTGCGGGATACAGCGTGAAGCTG
metulj_2064	41	260	0	0	0	2	3	1	5	1	4	1	3	5	1	1	2	3	8	1	0	AGGCCAGTCGTGGCGCAGAGGCACAAAGTGTGACTGTAAACGCGACTGGTTGTGGGTTCGATCCCCACTCGAGGAAATGAAATATTAATTTAAATTTATATTTTCATTTCTTCGCTCTGGTGTCGAGGCAAAGCGCGGCGTTGAGTTCCGCCACTCAACACGCAATGCCTCCAGAATTCGGCGGAAAGTGGGGAACGGAGTGTCTTAACACTAGGTTCCCTCTGCCTACCCTGCTGTATGCGGGATACAGCGTGAAGCTG
metulj_2065	283	273	0	0	17	13	14	14	16	13	28	11	21	22	12	10	14	16	33	11	18	GCAGTCGTGGCGCAGGGGCACAACGTGCGACTGTAAACGCGACAGTTGTGGGTTCGATTCCCACTCGAGGAAATGAAATATTTAATATTTTCATTTTCTCGCTCTGGTAACGAGGCAAAGCGCGGCGTTGAGTTCCGCCACTCAACACGCAATACCTCCAGAATTCGGCGGAAAGTAGGGAACGGAAGTGTCTTAATGGGAACGGAGTGTTTTAACACTAGGTTCCCAGGTTCCCTCTGCCTACCCTGCTATGTGCGGGATACAGCGTGAAGC
metulj_2067	33	259	0	0	0	2	9	1	0	0	0	2	0	0	1	2	4	0	0	2	10	GAGGCCGTCGTAGCGCAGCGGCACAAGGGTGTGACTGTAACGCGACGGTTGTGGGTTCGATCCCCACTCGAGGAAGTGAAATATTTATTTACGTTTATATTTCCATTTCTTCGCTCTGGTGTCGAGGCAAAGCGCGGCGTTGAGTTCTGCCACTCAACACGCAATGCCTCCAGAATTCGGCAGAAAGTGGGGAACGGAGTGTTTTAACACTAGGTTCCCTCTGCCTACCCTGCTGTGTGCGGGATACAGCGTGAAGCTG
metulj_2068	430	262	0	0	0	0	9	4	98	2	45	4	41	46	2	5	7	68	84	7	8	GAGGCCAGTCGTGGCGCAGTGGCACAAAGTGTGACTGTAAAACCGACTGGTTGTGGGTTCGATCCCCACTCGAGGAGATGAAATATTTACTTAAATTTATATTTCCATTTCTTCGCTCTGGTGTCGAGGCAAAGCGCGGCGTTGAGTTCTGCCACTCAACACGCAATGCCTCCAAAAATTCGGCAGAAAGTGGGGAACGGAGTGTCTTAACACTAGGTTCCCTCTGCCTACCCTGCTGTGTGCGGGATACAGCGTGAAGCTA
metulj_207	131	247	0	123	1	0	2	0	1	0	2	0	0	1	0	0	0	0	1	0	0	GCCAGTCGTGGCGCAGTGGCACAAACGTGTGACTGTAAACGACTGGTTGTGGGTTCGATTCCCACTCGAGGAGTGGAAATATTTAATATTTCCATTTTCTTCGCTCTGGTGTCGAGGCAAAGCGCGGCGTTAAGTTCCGCCACTTAACACGCAATGCCTCCGAATTCGGCGGAAAGTGGGGAACGGAGTGTCTTAACACTAGGTTCCCTCTGCCTACCCTAATGTGTGCGGGATACAGCGTGAAGCT
metulj_2070	50	260	0	1	0	0	3	3	4	1	5	3	3	10	1	2	0	3	6	3	2	AGGCCAGTCGTGGCGCAGGGGCACAAAGTGTGACTGTAAAAGCGACTGGTTGTGGGTTCGATCCCCACTCGAGGAAATGAAATATTTACTTAAATTTATATTTCCATTTCTTCGCTCTGGTGTCGAGGCAAAGCGCGGCGTTGAGTTCTGCCACTCAACATGCAATGCCTCCAGAATTCGGCAGAAAATGGGGAACGGAGTGTCTTAACACTAGGTTCCCTCTGCCTACCCTGCTGTGTGCGGGATACAGCGTGAAGCTG
metulj_2071	69	258	0	1	0	3	16	5	1	3	0	4	2	2	4	2	4	1	1	5	15	AGGCCGTCGTGGCGCAGCGGCACAAGGGTGTGACTGTAACGCGACGGTTGTGGGTTCGATCCCCACTCGAGGAAGTGAAATATTTATTTACGTTTATATTTCCATTTCTTCGCTCTGGTGTCGAGGCAAAGCGCGGCGTTGAGTTCTGCCACTCAACACGCAATGCCTCCAGAATTCAGCAGAAAGTGGGGAACGGAGTGTCTTAACACTAAGTTCCCTCTGCCTACCCTGCTGTGTGCGGGATACAGCGTGAAGCTG
metulj_2072	33	260	0	0	0	3	0	3	5	0	4	1	1	3	0	0	4	3	4	1	1	GAGGCCAGTCGTGGCGCAGGGGCACAAAGTGTGACTGTAAAACCGACTGGTTGTGGGTTCGATCCCCACTCGAGGAGATGAAATATTTACTTAAATTTATATTTCCATTTCTTCGCTCTGGTGTCGAGGCAAAGCGCGGCGTTGAGTTCTGCCACTCAACACGCAATGCCTCCAAAATTCGGCAGAAAGTGGGGAACGGAGTGTCTTAACACTAGGTTCCCTCTGCCTACCCTGCTGTGTGCGGGATACAGCGTGAAGCT
metulj_2073	25	258	0	0	0	0	3	2	2	2	2	1	1	1	1	2	1	2	1	1	3	GGCCCGTCGTGGCGCAGCGGCACAAGGTGTGACTGTAAACGCGACTGGTTGTGGGTTCGATCCCCACTCGAGGAAATGAAATATTTATTTACTTTATATTTTCATTTCTTCGCTCTGGTGTCGAGGCAAAGTGCGGCGTTGAATTCTGCCACTCAACACGCAATGCCTCCAGAACTCGGCGGAAAGTGGGGAACGGAGTGTCTTAACACTAGGTTCCCTCTGCCTACCCTGCTGTGTGCGGGATACAGCGTGAAGCTG
metulj_2074	57	257	0	0	0	3	9	0	0	4	1	4	1	0	0	2	2	1	1	4	25	GGCCGTTGTGGCGCAGCGGCACAAGGGTGTGACTGTAACGCGACGGTTGTGGGTTCGATCCCCACTCGAGGAAGTGAAATATTTATTTACGTTTATATTTCCATTTCTTCGCTCTGGTGTCGAGGTAAAGCGCGGCGTTGAGTTCTGCCACTCAACACGCAATGCCTCCAGAATTCGGCAAAAAGTGGGGAACGGAGTGTCTTAACACTAGGTTCCCTCTGCCTACCCTGCTGTGTGCGGGATACAGCGTGAAGCTG
metulj_2075	34	260	0	1	0	1	1	0	0	1	9	1	2	8	1	2	0	3	2	0	2	AGGCCAGTCGTGGCGCAGCGGCACGAGGTGTGACTGTAAAACCGACTGGTTGTGGGTTCGATCCCCACTCGAGGAGATGAAATATTTACTTAAATTTATATTTCCATTTCTTCGCTCTGGTGTCGAGGTTAAGCGCGGCGTTGAGTTCTGCCACTCAACACGCAATGCCTCCAGAATTCGGCAGAAAGTGGGGAACGGAGTGTCTTAACACTAAGTTCCCTCTGCCTACCCTGCTGTGTGCGGGATACAGCGTGAAGCTG
metulj_2076	138	260	0	0	0	0	2	0	17	1	15	1	30	37	0	1	1	16	15	1	1	AGGCCAGTCGTGGCGCAGCGGCACGAAGTGTGACTGTAAAACCGACTGGTTGTGGGTTCGATCCCCACTCGAGGAGATGAAATATTTACTTAAATTTATATTTCCATTTCTTCGCTCTGGTGTCGAGGCTAAGCGCGGCGTTGAGTTCTGCCACTCAACACGCAATGCCTCCAGAATTCGGCAGAAAGTGGGGAACGGAGTGTCTTAACATTAGGTTCCCTCTGCCTACCCTGCTGTGTGCGGGATACAGCGTGAAGCTG
metulj_2077	81	257	0	1	0	1	8	0	0	1	1	2	8	1	1	0	0	1	1	2	53	GAGGCCGTCGTGGCGCAGCGGCACAAGGTGTGACTGTAACGCGACGGTTGTGGGTTCGATTCCCATTCGAGGAAGTGAAATATTTATTTACGTTTATATTTCTATTTCTTCGCTCTGGTGTCGAGGTTAAGCGCGGCGTTGAGTTCTGCCACTCAACACGCAATGCCTCCAGAATTCGGCAGAAAGTGGGGAACGGAGTGTCTTAACACTAGGTTCCCTCTGCCTACCCTGCTGTGTGCGGGATACAGCGTGAAGCT
metulj_2079	41	257	0	0	0	0	10	1	1	0	0	3	0	0	0	2	0	1	0	1	22	AGGCCGTCGTGGCGCAGCGGCACAAGGGTGTGACTGTAACGCGACGGTTGTGGGTTCGATCCCCACTCGAGGAAGTGAAATATTTATTTACGTTTATATTTCCATTTCTTCGCTCTGGTGTCGAGGTAAAGCGCGGCGTTGAGTTCTGCCACTCAACACGCAATGCCTCCAGAATTCGGCAGAAAGTGGGGAACGGAGTGTCTTAACACTAGGTTCCCTCTGCCTACCCTGCTGTGTGCGGAATACAGCGTGAAGCT
metulj_208	98	247	0	1	7	5	7	6	8	3	9	6	2	6	2	7	7	4	9	1	8	GGCCAGTCGTGGCGCAGGGGCACAACGTGTGACTGTAAACGCGACAGGTTGTGGGTTCGATTCCCACTCGAGGAAATAAAATATTTAATATTTTCATTTCCTCGCTCTGGTGTCGAGGCAAAGCGCGGCGTTGAGTTCCGCCACTCAACACGCAATGCCTCTAGAATTCGGCGGAAAATGGGAAACGGAGTGTCTTAACACTAGGTTCCCTCTGCCTACCCTGCTATGTGCGGGATACAGCGTGAAG
metulj_2080	39	255	0	2	1	1	2	1	1	1	5	1	6	8	1	1	1	0	3	2	2	AGTCGTGGCGCAGGGGCACAAAGTGTGACTGTAAACGCGACTGATTGTGGGTTCGATCCCCACTCGAGGAAATGAAATATTTATTTAAATTTATATTTTCATTTCTTCGCTCTGGTGTCGAGGCAAAGCGCGGCGTTGAGTTCCGCCACTCAACACGCAATGCCTTCAGAATTCGGCAGAAAGTGGGGAACGGAGTGTCTTAACACTAGGTTCCCTCTGCCTACTCTGCTGTGTGCGGGATACAGCGTGAAGCTG
metulj_2081	974	264	0	1	1	34	185	33	16	20	11	44	10	10	15	33	38	15	11	35	462	AGGCCGTCGTGGCGCAGCGGCACAAGGGTGTGACTGTAACGCGACGGTTGTGGGTTCGATCCCCACTCGAGGAAGTGAAATATTTATTTATATTTACATTTATATTTCCATTTCTTCGCTCTGGTGTCGAGGCAAAGCGCGGCGTTGAGTTCTGCCACTCAACACGCAATGCCTCCAGAATTCGGCAGAAAGTGGGGAACGGAGTGTCTTAACACTAGGTTCCCTCTGCCTACCCTGCTGTGTGCGGGATACAGCGTGAAGCTG
metulj_2083	29	259	0	0	0	4	3	2	0	2	0	0	1	0	2	3	0	0	0	2	10	GAGGCCGTCGTGGCGCAGCGGCACAAGGGTGTGACTGTAACGCGACGGTTGTGGGTTCGATTCCCACTCGAGGAAGTGAAATATTTATTTACGTTTATATTTCCATTTCTTCGCTCTGGTGTCGAGGCAAAGCGCGGCGTTGAGTTCTGCCACTCAACACGCAATGCCTCCAGAATTCGGCAGAAAGTGAGGAACGGAGTGTCTTAACACTAGGTTCCCTCTGCCTACCCTGCTGTGTGCGGGATACAGCGTGAAGCTG
metulj_2084	99	256	0	1	0	0	17	1	6	0	4	3	3	2	0	5	3	5	4	2	43	AGGCCGTCGTGGCGCAGCGGCACAAGGTGTGACTGTAACGCGACGGTTGTGGATTCGATTCCCACTCGAGGAAGTGAAATATTTATTTACGTTTATATTTCTATTTCTTCGCTCTGGTGTCGAGGTAAAGCGCGGCGTTGAGTTCTGCCACTCAACACGCAATGCCTCCAGAATTCGGCAGAAAGTGGGGAACGGAGTGTCTTAACACTAGGTTCCCTCTGCCTACCCTGCTGTGTGCGGGATACAGCGTGAAGCT
metulj_2085	38	258	0	0	0	1	7	1	0	3	0	4	0	0	1	3	4	0	0	1	13	AGGCCGTCGTGGCGCAGCGGCACAAGGGTGTGACTGTAACGCGACGGTTGTGGGTTCGATCCCCACTCGAAGAAGTGAAATATTTATTTACGTTTATATTTTCATTTCTTCGCTCTGGTGTCGAGGCAAAGCGCGGCGTTGAGTTCTGCCACTCAACACGCAATGCCTCCAGAATTCGGCAGAAAGTGGGGAACGGAGTGTCTTAACACTAGGTTCCCTCTGCCTACCCTGCTGTGTGCGGGATACAGCGTGAAGCTG
metulj_2086	145	270	0	0	12	4	5	6	18	5	15	5	10	16	2	4	6	13	15	3	6	CCGTCGTGGCGCAGGGCACAAGCGTGCGACTGTAAACGCGACGGTTGTGGGTTCGATTCCCACTCGGGGAAATGAAATATTTAATATTTTCATTTCCTCGCTCTAGTAACAAGGCAAAGCGCGGCGTTGAGTTCCGCCACTCAACACGCAATGCCTCCAGAATTCGGCGGAAAGTGGGAAACGGAAGTGTCTTAATGGGAACGGAGTGTCTTAACACTAGGTTCCCAGGTTCCCTCTGCCTACCCTGCTATGTGCAGGATACAGCGTGAA
metulj_2087	39	260	0	0	0	2	0	0	5	0	6	2	7	8	0	0	2	2	4	1	0	AGGCCAGTCGTGGCGCAGGGGCACAAAGTGTGACTGTAAAATCGACTGGTTGTGGGTTCGATCCCCACTCGAGGAGATGAAATATTTATTTAAATTTATATTTCCATTTCTTCGCTCTGGTGTCGAGGCAAAGCGCGGCGTTGAATTCTGCCACTCAACACGCAATGCCTCCAGAATTCGGCAGAAAGTGGGGAACGGAGTGTCTTAACACTAGGTTCCCTCTGCCTACCCTGCTGTGTGCGGGATACAGCGTGAAGCTG
metulj_2088	45	255	0	0	1	2	3	1	3	3	1	7	2	5	1	2	1	2	5	1	5	GCCAGTCGTGGCGCAGGGGCACAAGCTGTGACTATAAAATCGACTGGTTGTGGGTTCGATCCCCACTCGAGGAAATGAAATATTTATATATATTAATATTTTCATTTCTTCGCTCTGGTACCAAGGCAAAGCGCGGCGTTGAGTTCCGCCACTCAACACGCAATGCCTCCAAAATTCGGCGGAAAGTGGGGAACGGAGTGTCTTAACACTAGGTTCCCTCTGCCTACCCTGCTATATGCAGGATACAGCTGAAGC
metulj_2089	240	261	0	0	0	0	0	1	33	0	37	0	35	50	0	0	0	36	47	0	1	GAGGCCAGTCGTGGCGCAGCGGCACGAAGTGTGACTGTAAAACCGACTGGTTGTGGGTTCGATCCCCACTCGAGGAGATGAAATATTTACTTAAATTTATATTTCCATTTCTTCGCTCTGGTGTCGAGGCTAAGCGCGGCGTTGAATTCTGCCACTCAACACGCAATGCCTCCAGAATTCGGCAGAAAGTGGGGAACGGAGTGTCTTAACACTAGGTTCCCTCTGCCTACCCTGCTGTGTGCGGGATACAGCGTGAAGCTG
metulj_209	49	257	0	0	0	1	2	1	4	3	4	4	3	7	2	2	4	1	8	2	1	GCCAGTCGTGGCGCAGGGGCACAAAGTGTGACTGTAAAATCGACTGGTTGTGGGTTCGATCCCCACTCGAGGAGATGAAATATTTATTTAAATTTATATTTCCATTTCTTCGCTCTGGTGTCGAGGCAAAGCGCGGCGTTGAGTTCCGCCACTCAACACGCAATGCCTCCAGAATTCGGCGGAAAGTGGGGAACGGAGTGTCTTAACACTAGGTTCCCTCTGCCTACCCTGCTGTGTGCGGGATACAGCGTGAAGCT
metulj_2090	794	268	0	0	27	33	40	35	82	37	53	39	71	81	19	40	36	57	65	34	45	GCAGTCGTGGCGCAGGGGCACAAGCGTGTGACTGTAAACGCGACAGGTTGTGGGTTCGATTCCCACTCGAGGAAATGAAATATTTAATATTTTCATTTCCTCGCTCTGGTAACGAGGCAAAGCGTTGAGTTCCGCCACTCAACACGCAATGCCTCCAGAATTCGGCGGAAAGTGGGGAACGGAAGTGTCTTAATGGGAACGGAGTGTCTTAACACTAGGTTCCCAGGTTCCCTCTGCCTACCCTGCTATGTGCGGGATACAGCGTGAA
metulj_2091	22	260	0	0	0	0	3	2	1	1	2	1	2	3	0	1	0	3	2	0	1	AGGCCAGTCGTGGCGCAGGGGCACAAAGTGTGACTGTAAAAGCGACTGGTTGTGGGTTCGATCCCCATTCGAGGAAATGAAATATTTATTTAAATTTATATTTTCATTTCTTCGCTCTGGTGTCGAGGCAAAGCGCGGCGTTGAGTTCCGCCACTCAACACGCAATGCCTCCAGAATTCGGCGGAAAGTGGGGAACGGAGTGTCTTAACACTAGGTTCCCTCTGCCTACCCTGCTGTGTGCGGGATACAGCGTGAAGCTG
metulj_2092	74	218	0	1	27	0	4	2	1	2	5	2	1	6	2	2	4	3	9	0	3	CAACCAGAGCGAAGAAATGAAAATTTAAATTTAAAATAAATATTTCATTTCCTCGAGTGGGGATCGAACCCACAACCTGTCGGTTACAGTCACACGCTGTGCCGCTGCGCCACGAGGCCTCAAGTTAAATTCGGCGGAAAGTGGGGAACGGAGTGTCTTAACACTAGGTTCCCATTCCCTCTGCCTACCCTGCTATGTGCGGGATACAGCGTGAAGCT
metulj_2093	158	271	0	1	2	9	14	2	16	6	12	11	8	19	1	6	5	14	17	7	8	GTGTGGCGCAGGGGCACAAGCGTGTGACTGTAAACGCGACGGTTGTGGGTTCGATTCCCACTCGGGGAAATGAAATATTTAATATTTTCATTTCCTCGCTCTGGTAACGAGGCAAAGCGCGGCGTTGAGTTCCGCCACTCAACACGCAATGCCTCCAGAATTCGGCGGAAAGTGGGGAACGGAAGTATCTTAATGGGAACGGAGTGTCTTAACACTAGGTTCCCAGGTTCCCTCTGCCTACCCTGCTATGTGCGGGATACAGCGTGAAGCT
metulj_2095	1022	246	0	4	1	22	55	21	126	22	124	28	131	162	16	20	20	95	130	24	21	AGGCCAGTCGTGGCGCAGGGGCACAAAGTGTGACTGTAAAACCGACTGGTTGTGGGTTCGATCCCCACTCGAGGAAATGAAATATTTATTTAAATTTATATTTTCATTTCTTCGCTCTGGTGTCGAGGCAAAGCGCGGCGTTGAGTTCCGCCACTCAACACGCAATGCCTCCAGAATTCGGCGGAAAGTGGGGAACGGAAGTTCCCTCTGCCTACCCTGCTGTGTGCGGGATACAGCGTGAAGCTG
metulj_2096	192	260	0	2	0	0	2	0	56	0	37	1	19	12	0	1	0	46	14	0	2	AGGCCAGTCGTGGCGCAGTGGCACGAAGTGTGACTGTAAAACCGACTGGTTGTGGGTTCGATCCCCACTCGAGGAGATGAAATATTTACTTAAATTTATATTTCCATTTCTTCGCTCTGGTGTCGAGGCTAAGCGCGGCGTTGAGTTCTGCCACTCAACACGCAATGCCTCCAGAATTCGGCAGAAAGTGGGGAACGGAGTGTCTTAACACTAGATTCCCTCTGCCTACCCTGCTGTGTGCGGGATACAGCGTGAAGCTG
metulj_2097	213	260	0	0	0	0	1	0	6	1	45	1	60	82	0	0	1	3	11	0	2	AGGCCAGTCGTGGCGCAGCGGCACGAGGTGTGACTGTAAAACCGACTGGTTGTGGGTTCGATCCCCACTCGAGGAGATGAAATATTTACTTAAATTTATATTTTCATTTCTTCGCTCTGGTGTCGAGGTTAAGCGCGGCGTTGAGTTCTGCCACTCAACACGCAATGCCTCCAGAATTCGGCAGAAAGTGGGGAACGGAGTGTCTTAACACTAGGTTCCCTCTGCCTACCCTGCTGTGTGCGGGATACAGCGTGAAGCTG
metulj_2098	49	259	0	0	0	1	0	3	8	1	3	0	5	3	1	2	3	8	8	3	0	AGGCCAGTCGTGGCGCAGGGGTACAAAGTGTGACTGTAAAATCGACTGGTTGTGGGTTCGATCCCCACTCGAGGAAATGAAATATTTATTTACATTTATATTTTCATTTCTTCGCTCTGGTGTCGAGGCAAAGCGCGGCGTTGAGTTCCGCCACTCAACACGCAATGCCTCCAGAACTCGGCGGAAAGTGGGGAACGGAGTGTCTTAACACTAGGTTCCCTCTGCCTACCCTGCTGTGTGCGGGATACAGCGTGAAGCT
metulj_2099	50	261	0	0	0	1	3	0	8	1	4	1	4	1	0	0	0	14	11	0	2	GAGGCCAGTCGTGGCGCAGGGGCACAAAGTGTGACTGTAAAATCGACTGGTTGTGGGTTCGATCCCCACTCGAGGAAATGAAATATTTATTTACATTTATATTTTCATTTCTTCGCTCTGGTGTCGAGGCAAAGCGTGGCGTTGAGTTCCGCCACTCAACACGCAATGCCTCCAGAACTCGGCGGAAAGTGGGAAACGGAGTGTCTTAACACTAGGTTCCCTCTGCCTACCCTGCTGTGTGCGGGATACAGCGTGAAGCTG
metulj_21	405	285	404	0	0	0	0	0	0	0	0	0	0	1	0	0	0	0	0	0	0	CGTCGTGGCGCAGAGGCGTAGCGTCTGCCTGTAAACGCGACGGTTTCTGGGTTCGATCCCCAGTCGGAGAAGATGGATTTTTCTATTTCCATTTTCTTCGCTCTGGCAAACTAGGCAAAGCGCGGCGTTGAGTTCCGCCACTCAACACGCAATGCCTCGAAAACGGCGGAAAGCGGGGACGGAGAAAGCAGGGACTAAGCAACGGAGTGTCTTAACACTAGGTTCCCACGGTCCCTGCAGTTCCCTCTGCCTACCCTGCCATGTGCGGGATAAAGCGTGAAGCTA
metulj_210	59	249	0	34	1	1	1	0	1	0	3	0	2	5	0	0	1	3	4	0	3	GCCAGTCGTGGCGCAGTGGCACAAGCGTGTGACTGTAAAGCGACTGGTTGTGGGTTCGATTCCCACTCGAGGAGTGGAAATATTTAATATTTCCATTTTCTTCGCTCTGGTGCCGAGGCAAAGCGCGGCGTTAAGTTCCGCCACTTAACACGCAATGCCTCCGAATTCGGCGGAAAGTGGGGAACGGAGTGTCTTAACACTAGGTTCCCTCTGCCTACCCTGCTGTGTGCAGGATACAGCGTGAAGCTA
metulj_2100	38	259	0	0	0	2	6	2	1	4	1	4	0	2	1	3	2	0	0	0	10	GAGGCCGTCGTGGCGCAGCGGCACAAGGGTGTGACTGTAACGCGACGGTTGTGGGTTCGATTCCCACTCGAGGAAGTGAAATATTTATTTACGTTTATATTTTCATTTCTTCGCTCTGGTGTCGAGGCAAAGCGCGGCGTTGAATTCTGCCACTCAACACGCAATGCCTCGAGAATTCGGCGGAAAGTGGGGAACGGAGTGTCTTAACACTAGGTTCCCTCTGCCTACCCTGCTGTGTGCGGGATACAGCGTGAAGCTG
metulj_2101	56	259	0	1	0	1	10	1	1	2	1	1	1	2	6	0	4	0	0	5	20	GAGGCCGTCGTGGCGCAGCGGCACAAGGGTGTGACTGTAACGCGACGGTTGTGGGTTCGATCCCCACTCGAGGAAGTGAAATATTTATTTACGTTTATATTTCCATTTCTTTGCTCTGGTGTCGAGGCAAAGCGCGGCGTTGAGTTCTGCCACTCAACACGCAATGCCTCCAGAATTCGGCAGAAAGTGGGGAACGGAGTGTCTTAACACTAGGTTCCCTCTGCCTACCCTGCTGTGTGCGGGATACAGCGTGAAGCTG
metulj_2103	36	256	0	0	1	2	0	1	5	0	3	1	2	7	1	0	1	5	5	0	2	CAGTCGTGGCGCAGAGGCACAAAGTGTGACTGTAAAATCGACTGGTTGTGGGTTCGATCCCCACTCGAGGAAATGAAATATTTATTTACATTTATATTTTCATTTCTTCGCTCTGGTGTCGAGGCAAAGCGCGGCGTTGAGTTCCGCCACTCAACACGCAATGCCTCCAGAACTCAGCGGAAAGTGGGGAACGGAGTGTCTTAATACTAGGTTCCCTCTGCCTACCCTGCTGTGTGCGGGATACAGCGTGAAGCTG
metulj_2104	108	258	0	0	0	1	32	2	0	2	0	1	0	0	0	2	3	0	0	1	64	AGGCCGTCGTGGCGCAGCGGCACAAGGGTGTGACTGTAACGCGATGGTTGTGGGTTCGATCCCCACTCGAGGAAGTGAAATATTTATTTACGTTTATATTTCCATTTCTTCGCTCTGGTGTCGAGGTAAAGCGCGGCGTTGAGTTCTGCCACTCAACACGCAATGCCTCCAGAATTCGGCAGAAAGTGGGGAACGGAGTGTCTTAACACTAGGTTCCCTCTGCCTACCCTGCTGTGTGCGGGATACAGCGTGAAGCTG
metulj_2105	43	258	0	0	0	1	4	3	1	1	6	2	3	2	2	4	2	1	5	4	2	GAGGCCAGTCGTGGCGCAGGGGCACAAAGTGTGACTGTAAACGCGACTGGTTGTGGGTTCGATCCCCACTCGAGGAAATTAAATATTTATTTAAATTTATATTTCCATTTCTTCGCTCTGGTGTCGAGGCAAAGCGCGGCGTTGAATTCCGCCACTCAACACGCAATGCCTCTAGAATTCGGCGGAAAGTGGGGAACGGAGTGTCTTAACACTAGGTTCCCTCTGTCTACCCTGCTGTGTGCGGGATACAGCGTGAAG
metulj_2106	28	260	0	0	1	0	3	0	3	0	6	0	4	6	0	0	0	1	4	0	0	AAGCCAGTCGTGGCGCAGGGGCACAAAGTGTGACTGTAAAACCGACTGGTTGTGGGTTCGATCTCCACTCGAGGAAATGAAATATTTATTTAAATTTATATTTCCATTTCTTCGCTCTGGTGTCGAGGCAAAGCGCGGCGTTGAGTTCTGCCACTCAACACGCAATGCCTCCAGAATTCGGCAGAAAGTGGGGAACGGAGTGTCTTAACACTAGGTTCCCTCTGCCTACCCTGCTGTGTGCGGGATACAGCGTGAAGCTG
metulj_2107	709	251	0	0	1	12	21	6	106	14	82	8	91	117	2	7	8	84	121	8	21	AGGCCAGTCGTGGCGCAGGGGCACAAAGTGTGACTGTAAAATCGACTGGTTGTGGGTTCGATCCCCACTCGAGGAAATGAAATATTTATTTACATTTATATTTTCATTTCTTCGCTCTGGTGTCGAGGCAAAGCGCGGCGTTGAGTTCCGCCACTCAACACGCAATGCCTCCAGAACTCGGCGGAAAGTGGGGAACGGAGTGTCTTAACACTAGGTTCCCCCTGCTGTGTGCGGGATACAGCGTGAAGCTG
metulj_2108	759	237	0	9	0	16	36	18	87	18	95	18	82	90	12	15	13	95	107	24	24	AGGCCAGTCGTGGCGCAGGGGCACAAAGTGTGACTGTAAAATCGACTGGTTGTGGGTTCGATCCCCACTCGAGGAAATGAAATATTTATTTAAATTTATATTTTCATTTCTTCGCTCTGGTGTCGAGGCAAAGCGCGGCGTTGAGTTCCGCCACTCAACACGCAATGGGGAACGGAGTGTCTTAACACTAGGTTCCCTCTGCCTACCCTGCTGTGTGCGGGATACAGCGTGAAGCTG
metulj_2109	34	260	0	0	0	1	1	2	4	1	1	1	12	3	0	1	1	3	2	1	0	AGGCCAGTCGTGGCGCAGCGGCACAAAGTGTGACTGTAAAACCGACTGGTTGTGGGTTCGATCCCCACTCGAGGAGATGAAATATTTACTTAAATTTATATTTCCATTTCTTCGCTCTGGTGTCGAGGCAAAGCACGGCGTTGAGTTTTGCCACTCAACACGCAATGCCTCCAGAATTCGGCAGAAAGTGGGGAACGGAGTGTCTTAACACTAGGTTCCCTCTGCCTACCCTGCTGTGTGCGGGATACAGCGTGAAGCTG
metulj_211	28	257	0	0	0	1	5	0	1	0	0	0	0	1	0	0	0	2	0	0	18	GAGGCCGTCGTGGCGCAGCGGCACAAGGTGTGACTGTAACGCGACGGTTGTGGGTTCGATTCCCACTCGAGGAAGTGAAATATTTATTTACGTTTATATTTCCATTTCTTCGCTCTGGTGTCGAGGTAAAACGCGGCGTTGAGTTCTGCCACTCAACACGCAATGCCTCCAGAATTCGGCAGAAAGTGGGGAACGGAGTGTCTTAACACTAGGTTCCCTCTGCCTACCCTGCTGTGTGCGGGATACAGCGTGAAGCT
metulj_2110	40	259	0	0	0	1	0	1	5	2	3	1	6	5	1	1	5	4	2	2	1	GAGGCCAGTCGTGGCGCAGGGGCACAAGTGTGACTGTAAAACCGACTGGTTGTGGGTTCGATCCCCACTCGAGGAGATGAAATATTTATTTAAATTTATATTTTCATTTCTTCGCTCTGGTGTCGAGGCAAAGCGCGGCGTTGAGTTCCGCCACTCAACACGCAATGCCTCCAGAATTCGGCAGAAAGTGGGGAACGGAGTGTCTTAACACTAGGTTCTCTCTGCCTACCCTGCTGTGTGCGGGATACAGCGTGAAGCT
metulj_2111	42	253	0	0	0	1	4	0	3	3	3	2	8	3	1	1	3	2	4	1	3	GCCGTCGTGGCGCAGTGGCACAAGCATGTGACTGTAAAAGCGACTGGTTTTGGATTCGATTCCCACTCGAGGAAATGAATTATTATTTATTAATATTTTCATTTCTTCGCTCTGGTAACGAGGTAAAGCGCGGCGTTGAGTTCTACCACTCAACACGCAATGCCTCGAAAATTCGGCGGAAAGTGGGGAACGGAGTGTCTTAACACTAGGTTCCCTCTGCCTACCCTGCTATATGCGGGATACAGCGTGAAGC
metulj_2113	80	254	0	0	1	7	2	6	5	7	2	8	4	2	4	2	6	3	10	7	4	AGGCCGTCGTGGCGCAGTGGCACAAGCGTGTGACTGTAAACCGACGGTTGTGGGTTCGATTCCCACTCGGGGAAATGAATTATTATTTATTAATATTTTCATTTCTTCGCTCTGGTAACAAGGCAAAGCGCGGCGTTGAGTTCCGCCACTCAACACGCAATGCCTCGAAAATTCGGCGGAAAGTGGGGAACGGAGTGTCTTAACACTAGGTTCCCTCTGCCTACCCTGCTATATGCGGGATACAGCGTGAAGCT
metulj_2114	42	261	0	0	0	1	5	1	3	1	9	1	9	5	0	1	1	1	3	1	0	GAGGCCAGTCGTGGCGCAGCGGCACAAAGTGTGACTGTAAAACCGACTGGTTGTGGGTTCGATCCCCACTCGAGGAGATGAAATATTTACTTAAATTTATATTTCCATTTCTTCGCTTTGGTGTCGAGGCAAAGCGCGGCGTTGAGTTCTGCCACTCAACACGCAATGCCTCCAGAATTCGGCAGAAAGTGGGGAACGGAGTGTCTTAACACTAGGTTCCCTCTGCCTACCCTGCTGTGTGCGGGATACAGCGTGAAGCTG
metulj_2115	50	258	0	0	0	1	0	0	7	2	5	1	8	8	1	0	0	6	9	1	1	GCCAGTCGTGGCGCAGAGGCACAAAGTGTGACTGTAAAATCGACTGGTTGTGGGTTCGATTCCCACTCGAGGAAATGAAATATTTATTTACATTTATATTTTCATTTCTTCGCTCTGGTGTCGAGGCAAAGCGCGGCGTTGAGTTCCGCCACTCAACACGCAATGCCTCCAGAACTCGGCGGAAAGTGGGGAACGGAGTGTCTTAACACTAAGTTCCCTCTGCCTACCCTGCTGTGTGCGGGATACAGCGTGAAGCTG
metulj_2116	27	260	0	0	0	0	0	0	6	0	2	1	6	5	0	0	0	3	4	0	0	AGGCCAGTCGTGGCGCAGCGGCACAAAGTGTGACTGTAAAACCGACTGGTTGTGGGTTCGATCCCCACTCGAGAAGATGAAATATTTACTTAAATTTATATTTCCATTTCTTCGCTCTGGTGTCGAGGCAAAACGCGGCGTTGAGTTCTGCCACTCAACACGCAATGCCTCCAGAATTCGGCAGAAAGTGGGGAACGGAGTGTCTTAACACTAGGTTCCCTCTGCCTACCCTGCTGTGTGCGGGATACAGCGTGAAGCTG
metulj_2117	3362	272	0	0	195	139	222	143	277	164	267	151	243	294	104	157	136	221	310	145	194	GTCGTGGCGCAGGGCACAAGCGTGTGACTGTAAACGCGACAGGTTGTGGGTTCGATTCCCACTCGAGGAAATAAAAATTTAATATTTTCATTTCTTCGCTCTGGTAACGAGGCAAAGCGCGGCGTTGAGTTCCGCCACTCAACACGCAATGCCTCCAGAATTCGGCGGAAAGTGGGGAACGGAAGTGTCTTAATGGGAACGGAGTGTCTTAACACTAGGTTCCCAGGTTCCCTCTGCCTACCCTGCTATGTGCGGGATACAGCGTGAAGCTA
metulj_2118	704	259	0	4	0	7	14	8	115	4	94	9	96	113	4	10	3	80	126	4	13	GGCCAGTCGTGGCGCAGAGGCACAAAGTGTGACTGCAAAATCGACTGGTTGTGGGTTCGATCCCCACTCGAGGAAATGAAATATTTATTTAAATTTATATTTTCATTTCTTCGCTCTGGTGTCGAGGCAAAGCGCGGCGTTGAGTTCCGCCACTCAACACGCAATGCCTCCAGATTTCGGCGGAAAGTGGGGAATGGAGTGTCTTAACACTAGGTTCCCTCTGCCTACCCTGCTGTGTGCGGGATACAGCGTGAAGCTG
metulj_212	118	249	1	66	0	2	1	5	7	5	4	3	1	4	2	6	2	2	3	2	2	GGCCAGTCGTGGCGCAGTGGCACAAGCGTGTGACTGTAAAGCGACTGGTTGTGGGTTCGATTCCCACTCGAGGAAATGAAATATTTAATATTTCCATTTTCTTGCTCTGGTGTCGAGGCAAAGCGCGGCGTTAAGTTCCGCCACTTAACACGCAATGCCTCCAAAATTCGGCGGAAAGTGGGGAACGGAGTGTCTTAACACTAGGTTCCCTCTGCCTACCCTGCTGTGTGCGGGATACAGCGTGAAGCT
metulj_2120	158	259	0	0	0	2	2	2	6	1	9	2	99	17	0	2	2	7	5	0	2	GGCCAGTCGTGGCGCAGCGGCAAGAAGTGTGACTGTAAAACCAACTGGTTGTGGGTTCGATCCCCACTCGAGGAGATGAAATATTTACTTAAATTTATATTTCCATTTCTTCGTTCTGGTGTCGAGGTTAAGCGCGGCGTTGAGTTCTGCCACTCAACACGCAATGCCTCCAGAATTCGGCAGAAAGTGGGGAACGGAGTGTCTTAACACTAGGTTCCCTCTGCCTACCCTGCTGTGTGCGGGATACAGCGTGAAGCTG
metulj_2121	42	261	0	0	0	1	0	1	9	2	5	0	4	7	0	0	0	4	7	0	2	GAGGCCAGTCGTGGCGCAGGGGCACAAAATGTGACTGTAAAACCGACTGGTTGTGGGTTCGATCCCCACTCGAGGAGATGAAATATTTACTTAAATTTATATTTCCATTTCTTCGCTCTGGTGTCGAGGCAAAGCGCGGCGTTGAGTTCTGCCACTCAACACGCAATGCCTCCAGAATTCGGCAGAAAGTGGGGAACGGAGTGTCTTAACACTAGGTTCCCTCTGCCTACCCTGCTGTGTGCGGGATACAGCGTGAAGCTG
metulj_2122	33	259	0	0	0	2	1	2	5	2	2	1	1	6	0	2	2	2	4	1	0	AGGCCAGTCGTGGCGCAGGGGCACAAAGTGTGACTGTAAAATCGACTGGTTGTGGGTTCGATCCCCACTCGAGGAAATGAAATATTTATTTAAATTTATATTTTCATTTCTTCGCTCTGGTGTCGAGGCAAAGCGCGGCGTTGAGTTCCGCCACTCAACACGCAATGCCTCCAGAATTCGGCGGAAAGTAGGGAACGGAGTGTCTTAACACTAGGTTCCCTCTGCCTACCCTGCTGTGTGCGGGATACAGCGTGAAGCT
metulj_2123	36	260	0	0	0	3	0	3	1	0	2	2	2	2	2	2	4	2	4	3	4	AGGCCAGTCGTGGCGCAGGGGCACAAAGTGTGACTGTAAACGCGACTGGTTGTGGGTTCGATCCCCACTCGAGGAAATGAAATATTTATTTAAATTTATATTTTCATTTCTTCGCTCTGGTGTCGAGGCAAAGCGCGGCGTTGAGTTCCGCCACTCAACACGCAATGCCTCCAGAATTCGGCGGAAAGTGGGGAACGGAGTGTCTTAACACTAAGTTCCCTCTGCCTACCCTGCTGTGTGCGGGATACAGCGTGAAGCTG
metulj_2124	45	260	0	0	0	0	1	1	11	1	4	0	9	9	0	0	0	4	4	1	0	AGGCCAGTCGTGGCGCAGTGGCACAAGGTGTGACTGTAAAACCGACTGGTTGTGGGTTCGATCCCCACTCGAGGAGATGAAATATTTACTTAAATTTATATTTCCATTTCTTCGCTCTGGTGTCGAGGTTAAGCGCGGCGTTGAGTTCTGCCACTCAACACGCAATGCCTCCAGAATTCGGCAGAAAGTGGGGAACGGAGTGTCTTAACACTAGGTTCCCTCTGCCTACCCTGCTGTGTGCGGGATATAGCGTGAAGCTG
metulj_2126	20	260	0	0	0	0	1	0	2	0	4	0	1	2	0	0	2	4	3	0	1	AGGCCAGTCGTGGCGCAGGGGCACAAAGTGTGACTGTAAAATCGACTGGTTGTGGGTTCGATCCCCACTCGAGGAAATGAAATATTTATTTACATTTATATTTTCATTTCTTCGCTCTGGTGTCGAGGCAAAGCGCGGCGTTGAGTTCCGCCACTCAACACGCAATGCCTCCAGAACTCGGTGGAAAGTGGGGAACAGAGTGTCTTAACACTAGGTTCCCTCTGCCTACCCTGCTGTGTGCGGGATACAGCGTGAAGCTG
metulj_2127	60	260	1	0	0	2	3	1	7	4	7	2	5	7	1	1	3	4	8	2	2	AGGCCAGTCGTGGCGCAGGGGCACAAAGTGTGACTGTAAAACCGACTGGTTGTGGGTTCGATCCCCACTCGAGGAAATGAAATATTTATTTAAATTTATATTTCCATTTCTTCGCTCTGGTGTCGAGGCAAAGCGCGGCGTTGAGTTCTGCCACTCAACACGCAATGCCTCCAGAATTCAGCAGAAAATGGGGAACGGAGTGTCTTAACACTAGGTTCCCTCTGCCTACCCTGCTGTGTGCGGGATACAGCGTGAAGCTG
metulj_2128	33	258	0	0	3	2	0	0	6	0	4	0	5	3	0	0	0	4	5	0	1	AGGCCAGTCGTGGCGCAGGGGCACAAGCGTGCGACTGTAAACGCGACAGGTTGTGGGTTCGATCCCCACTCGAGGAAATGAAATATTTAATATTTTCATTTCTTCGCTCTGGTATCGAGGCAAAGCGCGGCGTTGAGTTCCGCCACTCAACACGCAATGCCTCCAGAATTCGGCAGAAAGTGAGTTTAGGGAACGGAGTGTCTTAACACTAGGTTCACCCTCTGCCTACCCTGCTGTGTGCGGGATACAGCGTGAAGC
metulj_2129	75	260	0	1	0	0	1	0	1	1	6	1	22	36	0	0	0	2	2	0	2	AGGCCAGTCGTAGCGCAGTGGCACGAGGTGTGACTGTAAAACCGACTGGTTGTGGGTTCGATCCCCACTCGAGGAGATGAAATATTTACTTAAATTTATATTTCCATTTCTTCGCTCTGGTGTCGAGGTTAAGCGCGGCGTTGAGTTCTGCCACTCAACACGCAATGCCTCCAATATTCGGCAGAAAGTGGGGAACAGAGTGTCTTAACACTTGGTTCCCTCTGCCTACCCTGCTGTGTGCGGGATACAGCGTGAAGCTG
metulj_213	59	260	0	0	0	1	5	1	7	1	6	5	6	5	2	1	3	3	8	1	4	AGGCCAGTCGTGGCGCAGGGGCACAAAGTGTGACTGTAAAACCGACTGGTTGTGGGTTCAATCCCCACTCGAGGAAATGAAATATTTATTTAAATTTATATTTCCATTTCTTCGCTCTAGTGTCGAGGCAAAGCGCGGCGTTGAGTTCCGCCACTCAACACGCAATGCCTCCAGAATTCGGCGGAAAGTGGGGAACGGAGTGTCTTAACACTAGGTTCCCTCTGCCTACCCTGCTGTGTGCGGGATACAGCGTGAAGCTG
metulj_2130	28	261	0	0	0	0	1	0	5	0	5	0	8	5	0	0	0	1	3	0	0	GAGGCCAGTCGTGGCGCAGGGGCACAAAGTGTGACTGTAAAACCGACTGGTTGTGGGTTCGATCCCCACACGAGGAGATGAAATATTTATTTAAATTTATATTTCCATTTCTTCGCTCTGGTGTCGAGGCAAAGCGCGGCGTTGAGTTCTGCCACTCAACACGCAATGCCTCCAGAATTCGGCAGAAAGTGGGGAACGGAGTGTCTTAACACTAGGTTCCCTCTGCCTACCCTGCTGTGTGCGGGATACAGCGTGAAGCTG
metulj_2132	1713	257	0	0	0	40	101	57	191	50	207	47	179	206	34	65	44	188	192	41	71	AGGCCGTCGTGGCCCAGGGGCACAAGGGTGTGACTGTAACGCGACGGTTGTGGGTTCGATCCCCACTCGAGGGAATGAATTATTATTTCTTAATATTTTCATTTCTTCGCTCTGGCACCAAGGCAAAAGTCCGGCGTTGAGTTCCGCCACTCAACACGCAATGCCTCGAAAAATTCGGCGGAAAGTGGGGAACGGAGTGTCTTAACACTAGGTTCCCTCTGCCTACCCTGCTGTGTGCGGGATACAGCGTGAAGCTG
metulj_2135	72	260	0	0	0	0	1	1	13	1	12	2	7	11	0	0	0	9	12	1	2	AGGCCAGTCGTGGCGCAGGGGCACAAAGTGTGACTGTAAAATCGACTGGTTGTGGGTTCGATCCCCACTCGAGGAAATGAAATATTTATTTACATTTATATTTTCATTTCTTCGCTCTGGTGTCGAGGCAAAGCGCGGCGTTGAGTTCCGCCACTCAACACGCAATGCCTCCAGAACTCGGCGGAAAATGGGGAACGGAGTGTCTTAACACTAGGTTCCCTCTGCCTACCCTGCTGTGTGCGGGATACAGCGTGAAGCTG
metulj_2136	78	274	0	0	2	5	6	5	6	5	6	4	3	8	3	7	2	3	9	4	0	GCAGTCGTGGCGCAGGGGCACAAGCGTGCGACTGTAAACGCGACAGGTTGTGGGTTCGATTCCCACTCGAGGAAATTAAATATTTAATATTTTCATTTTCTCGCTCTGGTAACGAGGCAAAACGCGGCGTTGAGTTCCGCCACTCAACACGCAATGCCTCCAGAATTCGGCGAAAAGTGGGGAACGGAAGTGTCTTAATGGGAACGGAGTATCTTAACACTAGGTTCCCAGGTTCCCTCTGCCTACCCTGCTATGTGCGGGATACAGCGTGAAG
metulj_2137	90	245	0	0	5	1	4	6	5	4	3	7	7	9	2	7	6	5	9	8	2	GCAGTCGTGGTGCAGGGGCACAAGCGTGTGACTGTAAACGCGACAGGTTGTGGGTTCGATTCCCACTCGAGGAAATTAAATATTTAATATTTTCATTTCTTCGCTCTGGTGTCAAGGCAAAGCGCGGCGTTGAGTTCTGCCACTCAACACGCAATGCCTCCAGAATTCGGCGGAAAATAGGGAACGGAGTGTCTTAACACTAGGTTCCCTCTGCCTACCCTGCTATGTGCGGGATACAGCGTGAA
metulj_214	54	250	0	3	0	1	7	3	5	2	1	3	3	2	2	2	1	4	6	6	3	AGGCCGTCGTGGCGCAGGGGCACAAGCGTGTGACTGTAACGCGACGGTTGTGGGTTCGATTCCCACTCGAGGAAATGAAATATTATTAATATTTTCATTTCTTCGCTCTGGTATCAAGACAAAGCGTGGCGTTGAGTTCCGCCACTCAACACGCAATGCCTCGAAAATTCGGCGGAAAGTGGGGAACGGAGTGTCTTAACACTGGGTTCCCTCTGCCTACCCTGCTATATGCGGGATACAGCGTGAAGCT
metulj_2141	189	258	0	0	0	9	60	7	1	13	0	16	0	0	8	10	15	0	1	10	39	AGGCCGTCGTGGCGCAGCGGCACAAGGGTGTGACTGTAACGCGACGGTTGTGGGTTCGATCCCCACTCGAGGAAGTGAAATATTTATTTACGTTTATATTTCCATTTCTTCGCTCTGGTGTCGAGGCAAAGCGCGGCGTTGAGTTCTGCCACTCAACACGCAATGCCTCCAGAATTCGGCAGAAAGTGGGGAACGGAGTGTCTTAACACTAGGTTCCTTCTGCCTACCCTGCTGTGTGCGGGATACAGCGTGAAGCTG
metulj_2143	91	259	0	1	0	4	19	3	1	3	3	2	2	1	7	6	7	1	3	9	19	GAGGCCGTCGTGGCGCAGCGGCACAAGGGTGTGACTGTAACGCGACGGTTGTGGGTTCGATCCCCACTCGAGGAAGTGAAATATTTATTTACGTTTATATTTCCATTTCTTCGCTCTGGTATCGAGGCAAAGCGCGGCGTTGAGTTCTGCCACTCAACACGCAATGCCTCCAGAATTCGGCAGAAAGTGGGGAACGGAGTGTCTTAACATTAGGTTCCCTCTGCCTACCCTGCTGTGTGCGGGATACAGCGTGAAGCTG
metulj_2145	73	260	0	0	0	2	3	3	5	3	11	3	6	8	6	1	4	7	3	5	3	AGGCCAGTCGTGGCGCAGGGGCACAAAGTGTGACTGTAAAACCGACTGGTTGTGGGTTCGATCCCCACTCGAGGAAATGAAATATTTATTTAAATTTATATTTCCATTTCTTCGCTCTGGTGTCGAGGCAAAGTGCGGCGTTGAGTTCTGCCACTCAACACGCAATGCCTCCAGAATTCGGCAGAAAGTGGGGAACGGAGTGTCTTAACACTAGGTTCCCTCTGCCTACCCTGCTGTGTGCGGGATACAGCGTGAAGCTG
metulj_2146	80	258	0	0	0	3	17	4	0	1	0	3	0	2	3	3	3	1	2	2	36	AGGCCGTCGTGGCGCAGCGGCACAAGGGTGTGACTGTAACGCGACGGTTGTGGGTTCGATCCCCACTCGAGGAAGTGAAATATTTATTTACGTTTATATTTCCATTTCTTCGCTCTGGTGTCGAGGTAAAGCGCGGCGTTGAGTTCTGCCACTCAACACGCAATACCTCCAGAATTCGGCAGAAAGTGGGGAACGGAGTGTCTTAACACTAGGTTCCCTCTGCCTACCCTGCTGTGTGCGGGATACAGCGTGAAGCTG
metulj_2147	38	260	0	0	1	1	1	4	5	1	2	0	2	3	2	0	2	6	6	1	1	GAGGCCAGTCGTGGCGCAGGGGCACAAAGTATGACTGTAAAATCGACTGGTTGTGGGTTCGATCCCCACTCGAGGAAATGAAATATTTATTTAAATTTATATTTTCATTTCTTCGCTCTGGTGTCGAGGCAAAGCGCGGCGTTGAGTTCCGCCACTCAACACGCAATGCCTCCAGAATTCGGCAGAAAGTGGGGAACGGAGTGTCTTAACACTAGGTTCCCTCTGCCTACCCTGCTGTGTGCGGGATACAGCGTGAAGCT
metulj_215	476	261	0	0	11	33	16	30	42	29	35	28	30	43	23	18	29	30	45	22	12	CAGTCGTGGCGCAGGGGCACAAGCGTGCGACTGTAAACGCGACAGGTTGTGGGTTCGATTCCCACTCGAGGAAATGAAATATTTAATATTTTCATTTCCTCGCTCTGGTAACGAGGCAAAGCGCCCACTCAACACGCAATGCCTCCAGAATTCGGCGGAAAGTGGGGAACGGAAGTGTCTTAATGGGAACGGAGTGTCTTAACACTAGGTTCCCAGGTTCCCTCTGCCTACCCTGCTATGTGCGGGATACAGCGTGAAGCT
metulj_2150	58	258	0	0	0	2	12	5	0	2	1	2	0	0	2	2	1	2	1	2	24	AGGCCGTCGTGGCGCAGCGGCACAAGGGTGTGACTGTAACGCGACGGTTGTGGGTTCGATCCCCACTCGAGGAAGTGAAATATTTATTTACGTTTATATTTCCATTTCTTCGCTCTGGTGTCGAGGTAAAGCGCGGCGTTGAGTTCTGCCACTCAACACGCAATGCCTCCAGAATTCGGCAGAAAGTGGGGAACGGAGTGTCTTAACACTGGGTTCCCTCTGCCTACCCTGCTGTGTGCGGGATACAGCGTGAAGCTG
metulj_2151	43	260	0	0	0	0	4	1	4	0	5	2	12	3	2	1	0	4	5	0	0	GAGGCCAGTCGTGGCGCAGGGGCACAAAGTGTGACTGTAAAACCGACTGGTTGTGGGTTTGATCCCCACTCGAGGAGATGAAATATTTACTTAAATTTATATTTCCATTTCTTCGCTCTGGTGTCGAGGCAAAGCGCGGCGTTGAGTTCTGCCACTCAACACGCAATGCCTCCAGAATTCGGCAGAAAGTGGGGAACGGAGTGTCTTAACACTAGGTTCCCTCTGCCTACCCTGCTGTGTGCGGGATACAGCGTGAAGCT
metulj_2152	144	260	0	0	0	1	9	2	13	1	24	2	19	26	1	2	0	17	23	2	2	GAGGCCAGTCGTGGCGCAGGGGCATAAAGTGTGACTGTAAAACCGACTGGTTGTGGGTTCGATCCCCACTCGAGGAGATGAAATATTTACTTAAATTTATATTTCCATTTCTTCGCTCTGGTGTCGAGGCAAAGCGCGGCGTTGAGTTCTGCCACTCAACACGCAATGCCTCCAGAATTCGGCAGAAAGTGGGGAACGGAGTGTCTTAACACTAGGTTCCCTCTGCCTACCCTGCTGTGTGCGGGATACAGCGTGAAGCT
metulj_2153	125	260	0	0	0	2	2	0	36	0	19	2	12	10	0	1	0	13	28	0	0	AGGCCAGTCGTGGCGCAGCGGCACAAAGTGTGACTGTAAAACCGACTGGTTGTGGGTTCGATCCCCACTCGAGGAGATGAAATATTTACTTAAATTTATATTTCCATTTCTTCGCTCTGGTGTCGAGGAAAAGCGCGGCGTTGAGTTCTGCCACTCAACACGCAATGCCTCCAGAATTCGGCAGAAAGTGGGGAACGGAGTGTCTTGACATTAGGTTCCCTCTGCCTACCCTGCTGTGTGCGGGATACAGCGTGAAGCTG
metulj_2156	24	259	0	0	0	0	2	0	7	0	2	0	6	3	0	0	0	3	1	0	0	GGCCAGTCGTGGCGCAGGGGCACAAAGTGTGACTGTAAAACCGACTGGTTGTGGGTTCGATCCCCACTCGAGGAGATGAAATATTTACTTAAATTTATATTTCCATTTCTTCGCTCTGGTGTCGAGGCAAAGCGCGGCGTTGAGTTCTGCCACTCAACACTCAATGCCTCCAGAATTCGGCAGAAAGTGGGGAACGGAGTGTCTTAACACTAGGTTCCCTCTGCCTACCCTGCTGTGTGCGGGATACAGCGTGAAGCTG
metulj_2157	74	261	0	1	0	1	1	0	4	1	10	1	21	20	0	2	1	6	4	1	0	GAGGCCAGTCGTGGCGCAGCGGCACGAAGTGTGACTGTAAAACCGACTGGTTGTGGGTTCGATCCCCACTCGAGGAGATGAAATATTTACTTAAATTTATATTTCCATTTCTTCGCTCTGGTGTCGAGGCTAAGCGCGGCGTTGAGTTCCGCCACTCAACACGCAATGCCTCCAGAATTCGGCAGAAAGTGGGGAACGGAGTGTCTTAACACTAGGTTCCCTCTGCCTACCCTGCTGTGTGCGGGATACAGCGTGAAGCTG
metulj_2158	473	261	0	1	0	2	9	2	90	4	70	0	56	61	2	4	2	73	90	1	6	AGGCCAGTCGTGGCGCAGGGGCACAAAGTGTGACTGTAAAACCGACTGGTTGTGGGTTCGATCCCCACTCGAGGAGATGAAATATTTACTTAAATTTATATTTCCATTTTCTTCGCTCTGGTGTCGAGGCAAAGCGCGGCGTTGAGTTCTGCCACTCAACACGCAATGCCTCCAGAATTCGGCAGAAAGTGGGGAACGGAGTGTCTTAACACTAGGTTCCCTCTGCCTACCCTGCTGTGTGCGGGATACAGCGTGAAGCTG
metulj_216	54	259	0	2	5	2	2	2	5	3	5	2	5	2	2	3	5	3	3	2	1	GCAGTCGTGGCGCAGGGGCACAAGCGTGTGACTGTAAACGCGACGGTTGTGGGTTCGATTCCCACTCGAGGAAATAAAATATTTAATATTTTCATTTCCTCGCTCTGGTAACAAGGCAAAGCGCAGCGTTGAGTTCCGCCACTCAACACGCAATCCTCAAATTGGCGGAAAGTGGGGAACGTTAATGGAACGGAGTGTCTTAACAGGTTCCCAGGTTCCCTCTGCCTACCCTGCTATGTGCGGGATACAGCGTGAAGCT
metulj_2161	51	260	0	0	0	1	1	0	10	1	7	0	1	8	0	1	0	9	8	2	2	AGGCCAGTCGTGGCGCAGTGGCACAAAGTGTGACTGTAAAACCGACTGGTTGTGGGTTCGATCCCCACTCGAGGAGATGAAATATTTACTTAAATTTATATTTCCATTTCTTCGCTCTGGTGTCGAGGCTAAGCGCGGCGTTGAGTTCTGCCACTCAACACGCAATGTCTCCAGAATTCGGCAGAAAGTGGGGAACGGAGTGTCTTAACACTAGGTTCCCTCTGCCTACCCTGCTGTGTGCGGGATACAGCGTGAAGCTG
metulj_2163	100	268	0	0	4	4	8	5	11	4	7	6	8	7	4	7	5	7	6	4	3	GTCGTGGCGCAGGGGCACAAGCGTGCGACTGTAAACGCGACAGGTTGTGGGTTCGATTCCCACTCGAGGAAATGAAATATTTAATATTTTCATTTCCTCGCTCTGGTAACGAGGCAAAGCGCGGCGTTGAGTTCCGCCACTCAACACGCAATGCCTCGAGAATTCAGCGGAAAGTGGGGAACGGAAGTGTCTTAATGGGAACGGAGTGTCTTAACACTAGGTTCCCAGGTTCCCTCTGCCTACCCTGCTATGTGCGGGATACAGGTGA
metulj_2165	48	260	0	0	0	1	3	3	3	4	5	3	4	3	3	1	4	2	6	2	1	AGGCCAGTCGTGGCGCAGGGGCACAAAGTGTGACTGTAAACGCGACTGGTTGTGGGTTCGATCCTCACTCGAGGAAATGAAATATTTATTTAAATTTATATTTTCATTTCTTCACTCTGGTGTCGAGGCAAAGCGCGGCGTTGAGTTCCGCCACTCAACACGCAATGCCTCCAGAATTCGGCAGAAAGTGGGGAACGGAGTGTCTTAACACTAGGTTCCCTCTGCCTACCCTGCTGTGTGCGGGATACAGCGTGAAGCTG
metulj_2166	145	261	0	0	0	2	2	1	2	2	10	0	53	60	0	0	0	5	4	2	2	GAGGCCAGTCGTGGCGCAGCGGCACGAGGTGTGACTGTAAAACCGACTGGTTGTGGGTTCGATCCCCACTCGAGGAGATGAAATATTTACTTAAATTTATATTTCCATTTCTTCGCTCTGGTGTCGAGGTTAAGCGCGGCGTTGAGTTCTGCCACTCAACACGCAATGCCTCCAGAATTCGGCAGAAAGTGGGGAACGCAGTGTCTTAACACTAGGTTCCCTCTGCCTACCCTGCTGTGTGCGGGATACAGCGTGAAGCTG
metulj_2167	62	258	0	0	0	1	4	3	8	2	8	0	7	9	1	0	2	7	6	0	4	AGGCCAGTCGTGGCGCAGGGGCACAAAGTGTGACTGTAAACGCGACTGGTTGTGGGTTCGATCCCCACTCGAGGAAATGAAATATTTATTTAAATTTATATTTTCATTTCTTCGCTCTGGTGTCGAGGCAAAGTGCGGCGTTGAGTTCCGCCACTCAACACGCAATGCCTCCAGAATTCGGCGGAAAGTGGGGAACGGAGTGTCTTAACACTAGGTTCCCTCTGCCTACCCTGCTGTGTGCGGGATACAGCGTGAAGC
metulj_2169	914	249	0	1	0	9	39	6	154	17	129	10	102	166	9	6	12	96	131	8	19	AGGCCAGTCGTGGCGCAGGGGCACAAAGTGTGACTGTAAAACCGACTGGTTGTGGGTTCGAGGAAATGAAATATTTATTTAAATTTATATTTCCATTTCTTCGCTCTGGTGTCGAGGCAAAGCGCGGCGTTGAGTTCTGCCACTCAACACGCAATGCCTCCAGAATTCGGCAGAAAGTGGGGAACGGAGTGTCTTAACACTAGGTTCCCTCTGCCTACCCTGCTGTGTGCGGGATACAGCGTGAAGCTG
metulj_217	296	248	0	268	2	0	3	1	3	2	1	2	3	1	0	2	1	3	1	2	1	GCCAGTCGTGGCGCAGTGGCACAAGCGTGTGACTGTAAACGACTGGTTGTGGGTTCGATTCCCACTCGAGGAGTGGAAATATTTAATATTTCTATTTTCTTCGCTCTGGTGTCGAGGCAAAGCGCGGCGTTAAGTTCCGCCACTTAACACGCAATGCCTCCGAATTCGGCGGAAAGTGGGGAACGGAGTGTCTTAACACTAGGTTCCCTCTGCCTACCCTGCTGTGTGCGGGATACAGCGTGAAGCTA
metulj_2170	74	273	0	3	2	6	3	5	5	1	7	4	4	6	4	3	4	3	8	3	3	AGGCCGTCGTGGCGCAGGGGCACAAGCGTGCGACTGTAAACGCGACGGTTGTGGGTTCGATTCCCACTCGGGGAAATGAAATATTTAATATTTTCATTTCCTCGCTCTGGTAACGAGGCAAAGCGCGTTGAGTTCCGCCACTCAATACGCAATGCCTCGAGAATTCGGCGGAAAGTGGAACGGAAGTGTCTTAATGGGAACGGAGTGTCTTAACACTAGGTTCCCAGGTTCCCTCTGCCTACCCTGCTATGTGCGGGATACAGCGTGAAGCTA
metulj_2171	113	240	0	1	1	1	1	3	3	1	3	2	30	46	2	2	1	7	4	2	3	AGGCCAGTCATGGCGCAGCGGCACGAAGTGTGACTGTAAAACCGACTGGTTGTGGGTTCGATCCCCACTCGAGGAGATGAAATATTTACTTAAATTTATTATATATTTATATTTATTTAGTTGAGTTCTGCCACTCAACACGCAATGCCTCCAGAATTCGGCAGAAAGTGGGGAACGGAGTGTCTTAACACTAGGTTCCCTCTGCCTACCCTGCTGTGTGCGGGATACAGCGTGAAGCTG
metulj_2172	37	250	0	0	0	0	8	0	2	2	2	1	3	1	2	2	1	2	2	3	6	AGGCCGTCGTGGCGCAGCGGCACAAGGGTGTGACTGTAACGCGACGGTTGTGGGTTCGATCCCCACTCGAGGAAATGAAATATTTATTTATATTTTCATTTCTTCGCTCTGGTATCGAGGCAAAGCGCGGCGTTGAGTTCTGCCACTCAACACGCAATGCCTCCAGAATTCGGCAGAAAATGGGGAACGGAGTGTCTTAACACTAGGTTCCCTCTGCCTACCCTGCTGTGTGCGGGATACAGCGTGAAGC
metulj_2173	20	261	0	0	0	0	0	0	4	0	4	0	5	0	0	1	1	3	2	0	0	GAGGCCAGTCGTGGCGCAGCGGCACGAAGTGTGACTGTAAAATCGACTGGTTGTGGGTTCGATCCCCACTCGAGGAGATGAAATATTTACTTAAATTTATATTTCCATTTCTTCGCTCTGGTGTCGAGGCTAAGCGCGGCGTTGAGTTCTGCCACTCAACACGCAATGCCTCCAGAATTCGGCAGAAAGTGAGGAACGGAGTGTCTTAACACTAGGTTCCCTCTGCCTACCCTGCTGTGTGCGGGATACAGCGTGAAGCTG
metulj_2174	285	259	0	0	1	5	13	4	69	0	32	2	37	40	2	4	2	30	35	1	8	AGGCCAGTCGTGGCGCAGTGGCACAAAGTGTGACTGTAAAACCGACTGGTTGTGGGTTCGATCCCCACTCGAGGAGATGAAATATTTACTTAAATTTATATTTCCATTTCTTCGCTCTGGTGTCGAGGCAAAGCGCGGCATTGAGTTCTGCCACTCAACACGCAATGCCTCCAAAATTCGGCAGAAAGTGGGGAACGGAGTGTCTTAACACTAGGTTCCCTCTGCCTACCCTGCTGTGTGCGGGATACAGCGTGAAGCT
metulj_2175	70	255	0	0	0	0	2	0	14	0	9	0	14	12	0	0	1	11	7	0	0	AGGCCAGTCGTGGCGCAGCGGCACGAAGTGTGACTGTAAAACCGACTGGTTGTGGGTTCGATCCCCACTCGAGGAGATGAAATATTTACTTAAATTTATATTTCCATTTCTTCGCTCTGGTGTCGAGGCTAAGCGCGGCGTTGAGTTCTGCCACTCAACACGCAATGCCTCCAGAATTCGGCAGAAAGTGGGGAACAGAGTGTCTTAACACTAGGTTCCCTCTGCCTACCCTGCTGTGTGCGGGATAAGCGTGAA
metulj_2176	26	260	0	0	0	0	2	2	6	2	1	1	4	2	0	0	2	3	0	1	0	AGGCCAGTCGTGGCGCAGGGGCACAAAGTGTGACTGTAAAATCGACTGGTTGTGGGTTCGATCCCCACTCGAGGAAATGAAATATTTACTTAAATTTATATTTCCATTTCTTCGCTTTGGTGTCGAGGCAAAGCGCGGCGTTGAGTTCCGCCACTCAACACGCAATGCCTCCAGAATTCGGCAGAAAGTGGGGAACGGAGTGTCTTAACACTAGGTTCCCTCTGCCTACCCTGCTGTGTGCGGGATACAGCGTGAAGCTG
metulj_2179	28	260	0	0	0	0	1	0	4	1	3	0	3	6	0	0	0	2	8	0	0	AGGCCAGTCGTGGCGCAGGGGCACAAAGTGTGACTGTAAAACCGACTAGTTGTGGGTTCGATCCCCACTCGAGGAGATGAAATATTTACTTAAATTTATATTTCCATTTCTTCGCTCTGGTGTCGAGGCAAAGCGCGGCGTTGAGTTCTGCCACTCAACACGCAATGCCTCCAGAATTCGGCAGAAAGTGGGGAACGGAGTGTCTTAACACTAGGTTCCCTCTGCTTACCCTGCTGTGTGCGGGATACAGCGTGAAGCTG
metulj_218	1413	248	0	1375	0	1	3	0	4	3	2	1	1	5	1	1	2	4	4	2	4	GCCAGTCGTGGCGCAGAGGCACAAAGTGTGACTGTAAAGCGACTGGTTGTGGGTTCGATTCCCACTCGAGGAGTGGAAATATTTAATATTTCCATTTTCTTCGCTCTGGTGTCGAGGCAAAGCGCGGCGTTAAGTTCCGCCACTTAACACGCAATGCCTCCGAATTCGGCGGAAAGTGGGGAACGGAGTGTCTTAACACTAGGTTCCCTCTGCCTACCCTGCTGTGTGCGGGATACAGCGTGAAGCTA
metulj_2180	30	260	0	0	0	2	0	0	5	0	10	1	2	3	0	0	0	3	4	0	0	AGGCCAGTCGTGGCGCAGGGGCACAAAGTGTGACTGTAAAATCGACTGGTTGTGGGTTCGATCCCCACTCGAGGAGATGAAATATTTATTTAAATTTATATTTCCATTTCTTCGCTCTGGTGTCGAGGCAAAGCGCGGCGTTGAGTTCCGCCACTCAACACGCAATGCCTCCAGAACTCGGCGGAAAGTGGGGAACGGAGTGTCTTAACACTAGGTTCCCTCTGCCTACCCTGCTGTGTGCGGGATACAGCGTGAAGCTG
metulj_2181	96	267	0	0	7	3	4	7	10	0	13	2	8	10	3	4	4	3	11	2	5	TCGTGGCGCAGGGGCACAAGCGTGCGACTGTAAACGCGACAGGTTGTGGGTTCGATTCCCACTCGAGGAAATGAAATATTTAATATTTTTATTTCCTCGCTCTGGTAACGAGGCAAAGCGCGGCGTTGAGTTCCGCCACTCAACACGCAATGCCTCCAGAATTCGGCGGAAAGTGGGGAACGGAAGTGTCTTAATGGGAACGGAGTGTCTTAACACTAGGTTCTCAGGTTCCCTCTGCCTACCCTGCTATGTGCGGGATACACGTGA
metulj_2182	28	257	0	1	0	1	3	2	0	4	2	3	2	0	0	0	2	0	1	2	5	AGGCCGTCGTGGCGCAGCGGCACAAGGGTGTGACTGTAACGCGACGGTTGTGGGTTCGATTCCCACTCGAGGAAGTGAAATATTTATTTACGTTTATATTTCCATTTCTTCGCTCTGGTGTCGAGGCAAAGCGCGGCGTTGAGTTCTGCCACTCAACACGCAATACCTCCAGAATTCGGCAGAAAGTGGGGAACGGAGTGTCTTAACACTAGGTTCCCTCTGCCTACCCTGCTGTGTGCGGGATACAGCGTGAAGCT
metulj_2184	43	258	0	0	1	2	4	1	2	5	4	0	4	5	1	2	3	4	2	1	2	GGCCAGTCGTGGCGCAGGGGCACAAAGTGTGACTGTAAAATCGACTGGTTGTGGGTTCGATCCCCACTCGAGGAAATGAAATATTTATTTAAATTTATATTTTCATTTCTTCGCTCTGGTGTCGAGGCAAAGTGCGGCATTGAGTTCCGCCACTCAACACGCAATGCCTCCAGAATTCGGCGGAAAGTGGGGAACGGAGTGTCTTAACACTAGGTTCCCTCTGCCTACCCTGCTGTGTGCGGGATACAGCGTGAAGCT
metulj_2186	28	260	0	0	0	1	1	0	2	1	1	1	5	4	0	1	0	0	9	0	2	AGGCCAGTCGTGGCGCAGGGGCACAAAGTGTGACTGTAAAACCGACTGGTTGTGGGTTCGATCCCCACTCGAGGAGACGAAATATTTACTTAAATTTATATTTCCATTTCTTCGCTCTGGTGTCGAGGCAAAGCGCGGCGTTGAGTTCTGCCACTCAACACGCAATGCCTCCAGAATTCGGCAGAAAGTGGAGAACGGAGTGTCTTAACACTAGGTTCCCTCTGCCTACCCTGCTGTGTGCGGGATACAGCGTGAAGCTG
metulj_2188	83	260	0	0	0	4	8	2	14	1	14	1	6	9	1	2	2	7	8	1	3	AGGCCGGTCGTGGCGCAGGGGCACAAAGTGTGACTGTAAAACCGACTGGTTGTGGGTTCGATCCCCACTCGAGGAGATGAAATATTTATTTAAATTTATATTTCCATTTCTTCGCTCTGGTGTCGAGGCAAAACGCGGCGTTGAGTTCTGCCACTCAACACGCAATGCCTCCAGAATTCGGCAGAAAGTGGGGAACGGAGTGTCTTAACACTAGGTTCCCTCTGCCTACCCTGCTGTGTGCGGGATACAGCGTGAAGCTG
metulj_2189	420	261	1	1	1	2	14	6	8	4	23	2	8	7	3	3	3	10	314	2	8	GAGGCCAGTCGTGGCGCAGTGGCACAGGGTGTGACTGTAAAACCGACTGGTTGTGGGTTCGATCCCCACTCGAGGAGATGAAATATTTACTTAAATTTATATTTCCATTTCTTCGCTCTGGTGTCGAGGCAAAGCGCGGCGTTGAGTTCTGCCACTCAACACGCAATGCCTCCAAAATTCGGCAGAAGGTGGGGAACGGAGTGTCTTAACACTAGGTTCCCTCTGCCTACCCTGCTGTGTGCGGGATACAGCGTGAAGCTA
metulj_219	128	248	0	87	0	2	5	1	2	2	3	2	5	6	0	0	3	4	3	2	1	GCCAGTCGTGGCGCAGTGGCACAAGCGTGTGACTGTAAACGACTGGTTGTGGGTTCGATTCCCATTCGAGGAGTGGAAATATTTAATATTTCCATTTTCTTCGCTCTGGTGTCGAGGCAAAGCGCGGCGTTAAGTTCCGCCACTTAACACGCAATGCCTCCGAATTCGGCGGAAAGTGGGGAACGGAGTGTCTTAACACTAGGTTCCCTCTGCCTACCCTGCTGTGTGCGGGATACAGCGTGAAGCTA
metulj_2190	35	258	0	0	0	3	2	1	3	0	4	1	1	2	2	5	3	1	5	0	2	AGGCCAGTCGTGGCGCAGGGGCACAAAGTGTGACTGTAAACGCGACTGGTTGTGGGTTCGATCCCCACTCGAGGAAATTAAATATTTATTTAAATTTATATTTTCATTTCTTCGCTCTGGTGTCGAGGCAAAGCGCGGCGTTGAGTTCCGACACTCAACACGCAATGCCTCCAGAATTCGGCGGAAAGTGGGGAACGGAGTGTCTTAACACTAAGTTCCCTCTGCCTACCCTGCTGTGTGCGGGATACAGCGTGAAGC
metulj_2191	512	262	0	1	0	21	24	23	53	19	61	22	44	54	12	13	21	33	59	26	26	GGCCGTCGTGGCGCAGGGGCACAAGGGTGTGACTGTAACGCGACGGTTGTGGGTTCGATCCCCACTCGAGGGAATGAATTATTATTTTATTATTTATTAATATTTTCATTTCTTCGCTCTGGCACCAAGGCAAAAGCCCGGCGTTGAGTTCCGCCACTCAACACGCAATGCCTCGAAAAATTCGGCGGAAAGTGGGGAACGGAGTGTCTTAACACTAGGTTCCCTCTGCCTACCCTGCTGTATGCGGGATACAGCGTGAAGC
metulj_2192	197	253	0	0	1	4	8	4	27	5	22	1	26	30	2	4	3	26	24	5	5	AGGCCAGTCGTGGCGCAGGGGCACAAAGTGTGACTGTAAAATCGACTGGTTGTGGGTTCGATCCCCACTCGAGGAAATGAAATATTTATTTACATTTATATTTTCATTTCTTCGCTCTGGTGTCGAGGCAAAGCGCGGCGTTGAGTTCCGCCACTCAACACGCAATGCCTCCAGAACTCGGCGGAAAGTGGGGAACGGAGTGTATTAGGTTCCCTCTGCCTACCCTGCTGTGTGCGGGATACAGCGTGAAGCT
metulj_2194	116	260	0	1	0	3	9	1	15	1	10	3	13	18	1	2	1	14	13	1	10	AGGCCAGTCGTGGCGCAGGGGCACAAAGTGTAACTGTAAAACCGACTGGTTGTGGGTTCGATCCCCACTCGAGGAGATGAAATATTTATTTAAATTTATATTTCCATTTCTTCGCTCTGGTGTCGAGGCAAAGCGCAGCGTTGAGTTCTGCCACTCAACACGCAATGCCTCCAGAATTCGGCAGAAAGTGGGGAACGGAGTGTCTTAACACTAGGTTCCCTCTGCCTACCCTGCTGTGTGCGGGATACAGCGTGAAGCTG
metulj_2195	123	257	0	1	2	1	15	1	1	2	2	5	2	0	3	1	1	1	0	5	80	AGGCCGTCGTGGCGCAGCGGCACAAGGTGTGACTGTAACGCGACGGTTGTGGGTTCGATTCCCACTCGAGGAAGTGAAATATTTATTTATGTTTATATTTCCATTTCTTCGCTCTGGTGTCGAGGTAAAGCGCGGCGTTGAGTTCTGCCACTCAACACGCAATGCCTCCAGAATTTGGCAGAAAGTGGGGAACGGAGTGTCTTAACACTAGGTTCCCTCTGCCTACCCTGCTGTGTGCGGGATACAGCGTGAAGCTG
metulj_2196	29	260	0	1	0	0	3	0	2	0	4	0	4	7	0	0	0	3	3	0	2	AGGCCAGTCGTGGCGCAGGGGCACAAAGTGTGACTGTAAAACCGACTGGTTGTGGGTTCGATCTCCACTCGAGGAGATGAAATATTTACTTAAATTTATATTTCCATTTCTTCGCTCTGGTGTCGAGGTAAAGCGCGGCGTTGAGTTCTGCCACTCAACACGCAATGCCTCCAGAATTCAGCAGAAAGTGGGGAACGGAGTGTCTTAACACTAGGTTCCCTCTGCCTACCCTGCTGTGTGCGGGATACAGCGTGAAGCTG
metulj_2197	797	261	0	0	0	1	1	0	17	1	150	1	294	282	0	2	0	14	30	2	2	GAGGCCAGTGGTGGCGCAGTGGCACGAGGTGTGACTGTAAAACCGACTGGTTGTGGGTTCGATCCCCACTCGAGGAGATGAAATATTTACTTAAATTTATATTTCCATTTCTTCGCTCTGGTGTCGAGGTTAAGCGCGGCGTTGAGTTCTGCCACTCAACACGCAATGCCTCCAGAAATCGGCAGAAAGTGGGGAACGGAGTGTCTTAACACTAGGTTCCCTCTGCCTACCCTGCTGTGTGCGGGATACAGCGTGAAGCTG
metulj_2198	57	272	0	0	3	3	3	3	2	3	3	3	5	3	2	6	4	5	2	3	4	GCCAGTCGTGGCGCAGGGGCACAAGGTGCAACTGTAAACGCGACGGTTGTGGGTTCGATTCCCACTCGAGGAAATGAAATATTTAATATTTTCATTTCTTCGCTCTGGTAACGAGGCAACAAAGCGTTGAGTTCCGCCACTCAACACGCAATGCCTCCAGAATTCGGCGGAAAGTGGGGAACGGAAGTGTCTTAATGGGAACGGAGTGTTTTAACACTAGGTTCCCAGGTTCCCTCTGCCTACCCTGCTATGTGCGGGATACAGCGTGAAGC
metulj_2199	59	250	0	1	1	3	1	4	4	3	2	6	5	4	3	4	6	2	2	3	5	AGGCCAGTCGTGGCGCAGGGGCACAGCGTGTGACTGTAAACGCGACAGGTTGTGGGTTCGATTCCCACTCGAGGAAATGAAATATTTAATATTTTCATTTCTTCGCTCTGGTGTCGAGGCAAAGCGCGGCGTTGAGTTCCGCCACTCAACACGCAATGCCTCCAGAATTCGGCGAAAAGTGGAGAGCGGAGTGTCTTAACACTAGGTTCCCTCTGCCTACCCTGCTATGTGCGGGATACAGCGTGAAGCT
metulj_22	77	273	66	0	1	0	1	1	1	1	1	0	2	2	0	0	0	0	1	0	0	CCGTCGTGGCGCAGAGGCGTAGCGTCTGCCTGTAAACGCGACGGTTCGATTCCCACTCGGGGAAGATGGATTTTTCTATTTCCATTTTCTTCGCTCTGGAAACTAGGCAAAGCGCGGCGTTGAGTTCCGCCACTCAACACGCAATGCCTCGAAAAAGGCGGAAAGCGGGGACGGAGAAAGCAGGGACTAAGCAACGGAGTGTCTTAACACTAGGTTCTATGGTTCCTGCAGTTCCCTCTGCCTACCCTGCTATGTGCGGGATAAAGCGTGAAG
metulj_220	337	247	0	271	0	4	3	2	6	1	9	2	7	6	2	5	3	3	7	0	6	GCCAGTCGTGGCGCAGTGGCACAAGCGTGTGACTGTAAACGACTGGTTGTGGGTTCGATTCCCACTCGAAGAGTGGAAATATTTAATATTTCCATTTTCTTCGCTCTGGTGTCGAGGTAAAGCGCGGCGTTAAGTTCCGCCACTTAACACGCAATGCCTCCGAATTCGGCGGAAAGTGGGGAACGGAGTGTCTTAACACTAGGTTCCCTCTGCCTACCCTGCTGTGTGCGGGATACAGCGTGAAGCT
metulj_2200	54	261	0	0	0	0	0	0	2	0	7	0	22	19	0	0	0	2	2	0	0	GAGGCCAGTCGTGGCGCAGCGGCACGAGGTGTGACTGTAAAACCGACTGGTTGTGGATTCGATCCCCACTCGAGGAGATGAAATATTTACTTAAATTTATATTTCCATTTCTTCGCTCTGGTGTCGAGGTTAAGCGCGGCGTTGAGTTCTGCCACTCAACACGCAATGCCTCCAGAATTCGGCAGAAAGTGGGGAACGGAGTGTCTTAACACTAGGTTCCCTCTGCCTACCCTGCTGTGTGCGGGATACAGCGTGAAGCTG
metulj_2201	159	264	0	0	0	7	34	2	2	3	3	5	0	2	2	2	5	2	1	3	86	GAGGCCGTCGTGGCGCAGCGGCACAAGGTGTGACTGTAACGCGACGGTTGTGGGTTCGATCCCCAGTGCGACTCGAGGAAGTGAAATATTTATTTACGTTTATATTTCCATTTCTTCGCTCTGGTGTCGAGGCAAAGCGCGGCGTTGAGTTCTGCCACTCAACACGCAATGCCTCCAGAATTCGGCAGAAAGTGGGGAACGGAGTGTCTTAACACTAGGTTCCCTCTGCCTACCCTGCTGTGTGCGGGATACAGCGTGAAGCTG
metulj_2203	41	257	0	0	0	2	14	2	0	4	0	4	0	0	1	1	1	0	0	1	11	GGCCGTCGTGGCGCAGCGGCACAAGGGTGTGACTGTAACGCGACGGTTGTGGGTTCGATCCCCACTCGAGGAAGTGAAATATTTATTTACGTTTATATTTCCATTTCTTCGCTCTGGTGTCGAGGTAAAGCGCGGCGTTGAGTTCTGCCACTCAACACGCAATGCCTCCAGAATTCGGCAGAAAGTGGGGAACGGAGTGTCTTAACACTAGGTTCCCTCTGCCTACCCTGCTGTGTGCGAGATACAGCGTGAAGCTG
metulj_2204	24	258	0	0	0	2	5	0	1	0	1	1	0	2	0	0	3	0	0	0	9	GAGGCCGTCGTGGCGCAGCGGCACAAGGGTGTGACTGTAACGCGACGGTTGTGGGTTCGATTCCCACTCGAGGAAGTGAAATATTTATTTACGTTTATATTTCCATTTCTTCGCTCTGGTGTCGAGGCAAAGCGTGGCGTTGAATTCTGCCACTCAACACGCAATGCCTCCAGAATTCGGCAGAAAGTGGGGAACGGAGTGTCTTAACACTAGGTTCCCTCTGCCTACCCTGCTGTGTGCGGGATACAGCGTGAAGCT
metulj_2205	191	260	0	0	0	0	5	1	25	0	30	0	32	46	0	1	0	22	27	0	2	AGGCCAGTCGTGGCGCAGGGGCACAAAGTGTGACTGTAAAACCGACTGGTTGTGGGTTCGATCCCCACTCGAGGAGATGAAATATTTACTTAAATTTATATTTCCATTTCTTCGCTCTGGTGTCGAGGCAAAGCGCGGCGTTGAGTTCTGCCACTCAACACGCAATGCCTCCAGAATTCGGCAGAAAGTAGGGAACGGAGTGTCTTAACACTAGGTTCCCTCTGCCTACCCTGCTGTGTGCGGGATACAGCGTGAAGCTG
metulj_2206	36	256	0	1	0	0	1	1	2	2	3	0	4	7	2	3	0	1	4	1	4	CCAGTCGTGGCGCAGAGGCACAAAGTGTGACTGTAAACGCGACTGGTTGTGGGTTCGATCCCCACTCGAAGAAATGAAATATTTATTTAAATTTATATTTTCATTTCTTCGCTCTGGTGTCGAGGCAAAGCACGGCGTTGAGTTCCGCCACTCAACACGCAATGCCTCCAGAATTCGGCGGAAAGTGGGGAACGGAGTGTCTTAACACTAGGTTCCCTCTGCCTACCCTGCTGTGTGCGGGATACAGCGTGAAGCT
metulj_2207	70	274	0	1	2	5	2	4	6	5	6	6	3	4	2	4	4	4	1	7	4	GCCAGTCGTGGCGCAGGGGCACAAGCGTGCGACTGTAAACGCGACAGGTTGTGGGTTCGATTCCCACTCGAGGAAATGAAATATTTAATATTTTTATTTCCTCGCTCTGGTAACAAGGCAAAGCGCGGCGTTGAGTTCCACTACTCAACACGCAATGCCTCCAAAATTCGGCGGAAAATGGGGAACGGAAGTGTCTTAATGGGAACGGAGTGTCTTAACACTAGGTTCCCAGGTTCCCTCTGCCTACCCTGCTATGTGCGGGATACAGCGTGAA
metulj_2209	46	254	0	3	0	1	2	3	4	3	7	0	3	1	2	3	3	4	4	3	0	GGCCAGTCGTGGCGCAGGGGCACAAGAGTGTGACTGTAAACGCGACAGGTGTGGGTTCGATTCCCACTTGAAGAAATTAAATATTATTATTAATATTTTCATTTCTTCGCTCTGGTATCAAGGTAAAGCGCGGCGTTGAGTTCCGCCACTCAACACGCAATGCCTCCAGAATTCGGCGGAAAGTGGGGAACGGAGTGTCTTAACACTAGGTTCCCTCTGCCTACCCTGCTATATGCGGGATACAGCGTGAAGCT
metulj_221	82	260	0	2	0	3	5	5	10	0	3	1	9	12	1	2	0	11	11	2	5	AGGCCAGTCGTGGCGCAGGGGCACAAAGTGTGACTGTAAAAGCGACTGGTTGTGGGTTCGATCCCCACTCGAGGAAATGAAATATTTATTTAAATTTATATTTCCATTTCTTCGCTCTGGTGTCGAGGCAAAGCGCGGCGTTGAGTTCCGCCACTTAACACGCAATGCCTCCAGAATTCGGCGGAAAGTGGGGAACGGAGTGTCTTAACACTAGGTTCCCTCTGCCTACCCTGCTGTGTGCGGGATACAGCGTGAAGCTG
metulj_2210	34	258	0	0	0	1	2	4	3	3	2	0	1	4	2	1	0	2	3	4	2	AGGCCAGTCGTGGCGCAGGGGCACAAAGTGTGACTGTAAACGCGACTGGTTGTGGATTCAATCCCCACTCGAGGAAATGAAATATTTATTTAAATTTATATTTTCATTTCTTCGCTCTGGTGTCGAGGCAAAGCGCGGCGTTGAGTTCCGCCACTCAACACGCAATGCCTCCAGAATTCGGCGGAAAGTGGGGAACGGAGTGTCTTAACACTAGGTTCCCTCTGCCTACCCTGCTGTGTGCGGGATACAGCGTGAAGC
metulj_2212	131	260	0	0	0	0	6	1	18	0	14	2	17	15	0	0	0	12	41	1	4	AGGCCAGTCGTGGCGCAGGGGCACAAAGTGTGACTGTAAAACCGGCTGGTTGTGGGTTCGATCCCCACTCGAGGAGATGAAATATTTACTTAAATTTATATTTCCATTTCTTCGCTCTGGTGTCGAGGCAAAGCGCGGCGTTGAGTTCTGCCACTCAACACGCAATGCCTCCAGAATTCGGCAGAAAGTGGGGAACGGAGTGTCTTAACACTAGGTTCCCTCTGCCTACCCTGCTGTGTGCGGGATACAGCGTGAAGCTG
metulj_2214	335	257	0	1	1	1	13	4	8	5	197	7	12	14	3	6	8	17	19	7	12	AGGCCAGTCGTGGCGCAGTGGCACAGGGTGTGACTGTAATCGACTGGTTGTGGGTTCGATCCCCACTCGAGGAAATGAAATATTTACTTAAATTTATATTTCCATTTCTTCGCTCTGGTGTCGAGGTAAAGCGCGGCGTTGAGTTCTGCCACTCAACACGCAATGCCTCCAAAATTCGGCAGAAAGTGGGGAACGGAGTGTCTTAACACTAGGTTCCCTCTGCCTACCCTGCTGTGTGCGGGATACAGCGTGAAGCT
metulj_2215	29	261	0	0	0	0	1	1	3	2	4	0	3	7	0	1	0	2	5	0	0	GAGGCCAGTCGTGGCGCAGGGGCACAAAGTGTGACTGTAAAACCGACTGGTTGTGGGTTCGATCCCCACTCGAGGAGATGAAATATTTACTTAAATTTATATTTCCATTTCTTCGCTCTGGTGTCGAGGCAAAGCGCGGCGTTGAGTTCTGCCACTCAACACGCAATGCTTCCAGAATTCGGCAGAAAGTGGGGAACGGAGTGTCTTAACACTAGGTTCCCTCTGCCTACCCTGCTGTGTGCGGGATACAGCGTGAAGCTG
metulj_2216	27	258	0	0	0	2	1	1	3	3	5	0	4	2	1	1	0	2	2	0	0	AGGCCAGTCGTGGCGCAGGGGCACAAAATGTGACTGTAAAACCGACTGGTTGTGGGTTCGATCCCCACTCGAGGAAATGAAATATTTATTTAAATTTATATTTCCATTTCTTCGCTCTGGTGTCGAGGCAAAGCGCGGCGTTGAGTTCTGCCACTCAACACGCAATGCCTTCAGAATTCGGCGGAAAGTGGGGAACGGAGTGTCTTAACACTAGGTTCCCTCTGCCTACCCTGCTGTGTGCGGGATACAGCGTGAAGC
metulj_2217	22	260	0	0	0	0	0	0	3	0	1	0	7	11	0	0	0	0	0	0	0	AGGCCAGTCGTGGCGCAGCGGCACGAGGTGCGACTGTAAAACCGGCTGGTTGTGGGTTCGATCCCCACTCGAGGAGATGAAATATTTACTTAAATTTATATTTCCATTTCTTCGCTCTGGTGTCGAGGTTAAGCGCGGCGTTGAGTTCTGCCACTCAATACGCAATGCCTCCAGAATTCGGCAGAAAGTGGGGAACGGAGTATCTTAACACTACGTTCCCTCTGCCTACCCTGCAGTGTGCGGGATACAGCGTGAAGCTG
metulj_2218	40	252	0	1	2	2	3	3	2	2	2	0	1	5	2	2	3	2	3	2	3	GCCAGTCGTGGCGCAGGGGCACAAACGTGTGACTGTAAACGCGACAGGTTGTGGGTTCGATTCCCACTCGAAGAAATGAAATATTTAATATTTTCATTTCCTCGCTCTGGTAACGAGGCAAATCGCGGCGTTGAGTTCCGCCACTCAACACGCAATGCCTCCAGAATTCGGCGGAAAGTGGGGAACGGAAGTATCTTAACACTAGGTTATCTCTCTGCCTACCCTGCTATGTGCGGGATACAGCGTGAAGCT
metulj_2219	46	259	0	0	0	0	9	4	2	4	1	0	0	1	1	1	0	0	0	1	22	GAGGCCGTCGTGGCGCAGCGGCACAAGGGTGTGACTGTAACGCGACGGTTGTGGGTTCGATCCCCACTCGAGGAAGTGAAATATTTATTTACGTTTATATTTCCATTTCTTCGCTCTGGTGTCGAGGTAAAGCGCGGCGTTGAGTTCTGCCACTCAACACGCAATGCCTCCAGAATTCAGCAGAAAGTGGGGAACGGAGTGTCTTAACACTAGGTTCCCTCTGCCTACCCTGCTGTGTGCGGGATACAGCGTGAAGCTG
metulj_222	83	250	0	5	0	4	5	5	6	4	5	5	4	6	8	3	6	5	7	3	2	GGCCAGTCGTGGCGCAGGGGCACAAGCGTGTGACTGTAAACGCGACAGGTTGTGGGTTCGATTCCCACTCGAGGAAATTAAATATTTAATATTTTCATTTCTTCGCTCTGGTGTCGAGGCAAAGCGCAGCGTTGAGTTCCGCCACTCAACACGCAATGCCTCCAGAATTCGGCGGAAAGTGGGGAACGGAGTGTCTTAACACTAGGTTCCCTCTGCCTACCCTGCTATGTGCGGGATACAGCGTGAAGCT
metulj_2220	89	260	0	0	0	0	0	0	18	0	10	0	22	15	0	0	0	13	10	0	1	AGGCCAGTCGTGGCGCAGCGGCACGAAGTGTGACTGTAAAACCGACTGGTTGTGAGTTCGATCCCCACTCGAGGAGATGAAATATTTACTTAAATTTATATTTCCATTTCTTCGCTCTGGTGTCGAGGCTAAGCGCGGCGTTGAGTTCTGCCACTCAACACGCAATGCCTCCAGAATTCGGCAGAAAGTGGGGAACGGAGTGTCTTAACACTAGGTTCCCTCTGCCTACCCTGCTGTGTGCGGGATACAGCGTGAAGCTG
metulj_2221	457	243	0	366	1	3	6	5	7	4	9	6	7	7	4	3	1	11	12	1	4	GGCCAGTCGTGGCGCAGTGGCACAAGCGTGTGACTGTAAACGACTGGTTGTGGGTTCGATTCCCACTCGAGGAGTGGAAATATTTAATATTTCCATTTTCTTCGCTCTGGTATCGAGGCAAAGCGCGGCGTTAAGTTCCGCCACTTAACACGCAATGCCTCCGAATTCGGCGGAAAGTGGGGAACGGAGTGTCTTAACACTAGGTTCCCTACCCTGCTGTGTGCGGGATACAGCGTGAAGCTA
metulj_2222	1078	250	0	0	0	55	73	46	107	57	88	57	77	104	28	47	53	77	100	45	64	AGGCCGTCGTGGCGCAGGGGCACAAGGGTGTGACTGTAACGCGACGGTTGTGGGTTCGATCCCCACTCGAGGGAATGAATTATTAATATTTTCATTTCTTCGCTCTGGCACCAAGGCAAAAGCCCGGCGTTGAGTTCCGCCACTCAACACGCAATGCCTCGAAAAATTCGGCGGAAAGTGGGGAACGGAGTGTCTTAACACTAGGTTCCCTCTGCCTACCCTGCTATATGCGGGATACAGCGTGAAGCTG
metulj_2223	73	274	0	0	4	4	2	5	5	7	5	2	8	7	1	4	3	5	7	1	3	GCCAGTCGTGGCGCAGGGGCACAAGCGTGCGACTGTAAACGCGACAGGTTGTGGGTTCGATTCCCACTCGAGGAAATGAAATATTTAATATTTTCATTTCCTCGCTCTGGTAACGAGGCAAAGCGCGGCGTTGAGTTCCGCCACTCAACACGCAATGCCTCCAGAATTCGGCGGAAAGTGGGGAACGGAAGTGTCTTAATGGGAACGGAGTGTCTTAACACTAGGTTCCCAGGTTCCCTCTGCCTACCCTGCTATGTGCGGGATACAGCGTGAA
metulj_2225	25	256	0	0	0	0	6	0	1	2	4	2	0	1	0	0	1	0	1	2	5	GCCAGTCGTGGCGCAGGGGCACAAAGTGTGACTGTAAACGCGACTGGTTGTGGGTTCGATCCCCACTCGAGGAAATGAAATATTTATTTAATTTATATTTTCATTTCTTCGCTCTGGTGTCGAGGCAAAGCGCGGCATTGAGTTCCGCCACTCAACACGCAATGCCTCCAGAATTCGGCGGAAAGTGGAGAACGGAGTGTCTTAACACTAGGTTCCCTCTGCCTACCCTGCTGTGTGCGGGATACAGCGTGAAGCT
metulj_2226	168	264	0	0	4	10	5	7	22	7	16	7	15	14	5	10	5	8	16	8	9	GCCAGTCGTGGCGCAGGGGCACAAGCGTGCGACTGTAAACGCGACAGGTTGTGGGTTCGATTCCCACTCGAGGAAATGAAATATTTAATATTTTCATTTCCTCGCTCTGGTAACGAGGCAAAGCGCGGCGTTGAGTTCCGCCACTCAACACGCAATGCCTCCAGAATTCGGCGGAAAGTGGGGAACGGAAGTGTCTTAATGGGAACGGAGTGTCTTAACACTAGGTTTCCAGGTTCCCTCTGCCTACCCTGCTATGTGCGGATA
metulj_2227	84	258	0	0	0	6	24	9	0	6	0	4	0	2	1	4	7	0	1	2	18	AGGCCGTCGTGGCGCAGCGGCACAAGGGTGTGACTGTAACGTGACGGTTGTGGGTTCGATCCCCACTCGAGGAAGTGAAATATTTATTTACGTTTATATTTCCATTTCTTCGCTCTGGTGTCGAGGCAAAGCGCAGCGTTGAGTTCTGCCACTCAACACGCAATGCCTCCAGAATTCGGCAGAAAGTGGGGAACGGAGTGTCTTAACACTAGGTTCCCTCTGCCTACCCTGCTGTGTGCGGGATACAGCGTGAAGCTG
metulj_2228	138	266	0	0	6	4	7	7	15	3	14	4	13	10	2	8	5	12	15	6	7	CAGTCGTGGCGCAGGGGCACAAGCGTGCGACTGTAAACGCGACAGGTTGTGGGTTCGATTCCCACTCGAGGAAATGAAATATTTAATATTTTCATTTCTTCGCTCTGGTAATGAGGCAAAGCGCGGCGTTGAGTTCCGCCACTCAACACGCAATGCCTCCAGAATTCGGCGGAAAGTGGGGAACGGAAGTGTCTTAATGAGAACGGAGTGTCTTAACACTAGGTTCCCAGGTTCCCTCTGCCTACCCGTATGTGCGGGATACAGGT
metulj_2229	37	260	0	0	0	1	0	1	3	0	4	1	6	13	1	0	0	6	1	0	0	GAGGCCAGTCGTGGCGCAGCGGCACGAGGTGTGACTGTAAAACCGACTGGTTGTGGGTTCGATCCCCACTCGAGGAGATGAAATATTTACTTAAATTTATATTTCCATTTCTTCGCTCTGGTGTCGAGGCTAAGCGCGGCGTTGAGTTCTGCCACTCAACACGCAATGCCTCCAGAATTCGGCAGAAAGTGGGGAACGGAGTGTCTTAACACTAGGTTCCCTCTGCCTACCCTGCTGTGTGCGGGATATAGCGTGAAGCT
metulj_223	422	248	0	314	3	6	5	4	6	4	4	3	7	16	6	9	4	1	16	6	8	GCCAGTCGTGGCGCAGTGGCACAAGCGTGTGACTGTAAACGACTGGTTGTGGGTTCGATTCCCACTCGAGGAGTGGAAATATTTAATATTTCCATTTTCTTCGCTCTGGTATCGAGGTAAAGCGCGGCGTTAAGTTCCGCCACTTAACACGCAATGCCTCCGAATTCGGCGGAAAGTGGGGAACGGAGTGTCTTAACACTAGGTTCCCTCTGCCTACCCTGCTGTGTGCGGGATATAGCGTGAAGCTA
metulj_2230	95	259	0	1	0	1	3	1	8	2	9	3	11	17	0	0	2	11	21	0	5	GGCCAGTCGTGGCGCAGGGGCACAAGGTGTGACTGTAAAATCGACTGGTTGTGGGTTCGATCCCCACTCGAGGAAATGAAATATTTATTTAAATTTATATTTCCATTTCTTCGCTCTGGTGTCGAGGCAAAGCGCGGCATTGAGTTCCGCCACTCAACACGCAATGCCTCCAAAATTCGGCGGAAAGTGGGGAACGGAGTGTCTTAACACTAGGTTCCCTCTGCCTACCCTGCTGTGTGCGGGATACAGCGTGAAGCTG
metulj_2234	124	259	0	1	0	3	84	1	2	2	1	3	0	3	4	2	4	0	0	4	10	GAGGCTGTCGTGGCGCAGCGGCACAAGGGTGTGACTGTAACGCGACGGTTGTGGGTTCGATTCCCACTCGAGGAAGTGAAATATTTATTTACGTTTATATTTCCATTTCTTCGCTCTGGTGTCGAGGCAAAGCGCGGCGTTGAGTTCTGCCACTCAACACGCAATGCCTCCAGAATTCGGCAGAAAGTGGGGAACGGAGTGTCTTAACACTGGGTTCCCTCTGCCTACCCTGCTGTGTGCGGGATACAGCGTGAAGCTG
metulj_2235	117	257	0	0	0	2	7	0	0	2	0	1	0	0	0	2	1	0	1	1	100	AGGCCGTCGTGGCGCAGCGGCACAAGGTGTGACTGCAACGCGACGGTTGTGGGTTCGATTCCCACTCGAGGAAGTGAAATATTTATTTACGTTTATATTTCCATTTCTTCGCTCTGGTGTCGAGGTTAAGCGCGGCGTTGAGTTCTGCCACTCAACACGCAATGCCTCCAGAATTCGGCAGAAAGTGGGGAACGGAGTGTCTTAACACTAGGTTCCCTCTGCCTACCCTGCTGTGTGCGGGATACAGCGTGAAGCTA
metulj_2236	58	259	0	1	0	3	16	5	0	2	0	4	0	0	2	5	4	0	0	3	13	GAGGCCGTCGTGGCGCAGCGGCACAAGGATGTGACTGTAACGCGACGGTTGTGGGTTCGATCCCCACTCGAGGAAGTGAAATATTTATTTACGTTTATATTTCCATTTCTTCGCTCTGGTGTCGAGGCAAAGCGCGGCGTTGAGTTCTGCCACTCAACACGCAATGCCTCCAGAATTCGGCAGAAAGTGGGGAACGAAGTGTCTTAACACTAGGTTCCCTCTGCCTACCCTGCTGTGTGCGGGATACAGCGTGAAGCTG
metulj_2237	32	260	0	0	0	0	1	1	2	0	2	0	6	5	0	0	0	8	5	0	2	AGGCCAGTCGTGGCGCAGGGGCACAAAGTGTGACTGTAAAACCGACTGGTTGTGGGTTCGATCCCCACTCGAGGAGATGAAATATTAACTTAAATTTATATTTCCATTTCTTCGCTCTGGTGTCGAGGCAAAGCGCGGCGTTTAGTTCTGCCACTCAACACGCAATGCCTCCAAAATTCGGCAGAAAGTGGGGAACGGAGTGTCTTAACACTAGGTTCCCTCTGCCTACCCTGCTGTGTGCGGGATACAGCGTGAAGCTG
metulj_2238	41	259	0	0	0	3	2	3	2	4	2	4	3	2	1	1	6	2	2	2	2	AGGCCAGTCGTGGCGCAGGGGCACAAGGTGTGACTGTAAACGCGACTGGTTGTGGGTTCGATTCCCACTCGAGGAAATGAAATATTTATTTAAATTTATATTTTCATTTCTTCGCTCTGGTGTCGAGGCAAAGCGCGGCGTTGAGTTCCACCACTCAACACGCAATGCCTCCAAAATTCGGCGGAAAGTGGGGAACGGAGTGTCTTAACACTAGGTTCCCTCTGCCTACCCTGCTGTGTGCGGGATACAGCGTGAAGCT
metulj_2239	58	261	0	0	0	3	5	1	7	1	8	1	6	10	1	3	2	3	3	2	2	GAGGCCAGTCGTGGCGCAGGGGCACAAAGTGTGACTGTAAAACCGACTGGTTGTGGGTTCGATCCCCACTCGAGGAGATGAAATATTTATTTAAATTTATATTTCCATTTCTTCGCTCTGGTGTCGAGGCAAAGCGCGGCGTTGAGTTCTGCCACTCAACACGCAATGCCTCTAGAATTCGGCAGAAAGTGGGGAACGGAGTGTCTTAACACTAGGTTCCCTCTGCCTACCCTGCTGTGTGCGGGATACAGCGTGAAGCTG
metulj_224	62	246	0	12	2	0	1	3	2	2	6	5	5	5	4	4	3	2	6	0	0	GCCAGTCGTGGCGCAGGGGCACAAGCGTGTGACTGTAAACGGACAGGTTGTGGGTTCGATTCCCACTCGAGGAAATGAAATATTTAATATTTTCATTTTCTTCGCTCTGGTGTCGAGGCAAAGCGCGGCGTTGAGTTCCGCCACTCAACACGCAATGCCTCCAGAATTCGGCGGAAAGTGGGAAACGGAGTGTCTTAACACTAGGTTCCCTCTGCCTACCCTGCTGTGTGCGGGATACAGCGTGAA
metulj_2240	108	249	0	1	3	3	7	8	4	7	7	10	5	6	1	6	10	11	7	9	3	GCCAGTCGTGGCGCAGGGGCACAAGCGTGTGACTGTAAACGCGACAGGTTGTGGGTTCGATTCCCACTCGAGGAAATTAAATATTTAATATTTTCATTTCTTCGCTCTGGTGTCGAGGCAAAGCGCGGCGTTGAGTTCCGCCACTCAACACGCAATGCCTCCAGAATTCGGTGGAAAGTGGGGAACGGAGTGTCTTAACACTAGGCTCCCTCTGCCTACCCTGCTATATGCGGGATACAGCGTGAAGCT
metulj_2241	28	259	0	1	0	0	1	1	3	0	8	0	4	5	0	2	0	1	2	0	0	AGGCCAGTCGTGGCGCAGGGGCACAAAGTGTGACTGTAAAATCGACTGGTTGTGGGTTCGATCCCCACTCGAGGAAATGAAATATTTACTTACATTTATATTTTCATTTCTTCGCTCTGGTGTCGAGGCAAAGCGCGGCGTTGAGTTCCGCCACTCAACACGCAATGCCTCCAGAATTCGGCAGAAAGTGGGGAACGGAGTGTCTAACACTAGGTTCCCTCTGCCTACCCTGCTGTGTGCGGGATACAGCGTGAAGCTG
metulj_2242	68	257	0	0	0	2	13	5	0	1	1	4	0	0	3	2	4	0	0	3	30	AGGCCGTCGTGGCGCAGCGGCACAAGGGTGTGACTGTAACGCGACGGTTGTGGGTTCGATCCCCACTCGAGGAAGTGAAATATTTATTTACGTTTATATTTCCATTTCTTCGCTCTGGTGTCGAGGCAAAGCGTGGCGTTGAGTTCTGCCACTTAACACGCAATGCCTCCAGAATTCGGCAGAAAGTGGGGAACGGAGTGTCTTAACACTAGGTTCCCTCTGCCTACCCTGCTGTGTGCGGGATACAGCGTGAAGCT
metulj_2243	156	255	0	1	0	2	21	5	2	0	2	2	3	2	2	3	3	2	1	4	101	AGGCCGTCGTGGCGCAGCGGCACAAGGTGTGACTGTAACGCGACGGTTGTGGGTTCGATTCCCACTCGAGGAAGTGAAATATTTATTTACGTTTATATTTCTATTTCTTCGCTCTGGTGTCGAGGTTAAGCGCGGCGTTGAGTTCTGCCACTCAACACGCAATGCCTCCAGAATTCGGCAGAAAGTGGGGAACGGAGTGTCTTAACACTAGGTTCCCTCTGTCTACCCTGCTGTGTGCGGGATACAGCGTGAAGC
metulj_2246	104	261	0	0	0	0	3	1	20	1	13	1	16	8	0	0	1	19	18	0	3	GAGGCCAGTCGTGGCGCAGGGGCACAAAGTGTGACTGTAAAACCGACTGGTTGTGGGTTCGATCCCCACTCGAGGAGATGAAATATTTACTTAAATTTATATTTCCATTTCTTCGCTCTGGTGTCGAGGCAAAGCGCGGCGTTGAGTTCTGCCACTCAACACGCAATGCCTCCAGAATTCGGCAGAAAGTGGGGAACGGAGTGTCTTAACACTAGGTTCCTTCTGCCTACCCTGCTGTGTGCGGGATACAGCGTGAAGCTG
metulj_2247	288	261	0	1	0	2	10	5	41	3	34	3	29	43	5	0	2	37	63	1	9	GAGGCCAGTCGTGGCGCAGGGGCACAAAGTGTGACTGCAAAACCGACTGGTTGTGGGTTCGATCCCCACTCGAGGAGATGAAATATTTACTTAAATTTATATTTCCATTTCTTCGCTCTGGTGTCGAGGCAAAGCGCGGCGTTGAGTTCTGCCACTCAACACGCAATGCCTCCAGAATTCGGCAGAAAGTGGGGAACGGAGTGTCTTAACACTAGGTTCCCTCTGCCTACCCTGCTGTGTGCGGGATACAGCGTGAAGCTG
metulj_2248	453	261	0	0	0	1	0	0	0	0	17	0	183	245	0	0	1	2	4	0	0	AGGCCGGTCGTGGCGCAGCGGCACGAGGTGTGACTGTAAAACCGACTGGTTGTGGGTTCGATCCCCACTCGAGGAGATGAAATATTTACTTAAATTTATATTTCCATTTCTTCGCTCTGGTGTCGAGGTTAAGCGCGGCGTTGAGTTCTGCCACTCAACACGCAATGCCTCCAGAATTCGGCAGAAAGTGGGGAACGGGAGTGTCTTAACACTAGGTTCCCTCTGCCTACCCTGCTGTGTGCGGGATACAGCGTGAAGCTG
metulj_2250	1129	259	0	0	0	2	3	0	15	1	13	0	23	16	1	5	1	1039	7	1	2	GAGGCCGGTCGTGGCGCAGCGGCACAAAGTGTGACTGTAAACCGACTGGTTGTGGGTTCGATCCCCACTCGAGGAGATGAAATATTTACTTAAATTTATATTTCCATTTCTTCGCTCTGGTGTCGAGGCAAAGCGCGGCGTTGAGTTCTGCCACTTAACACGCAATGCCTCCGGAATTCGGCAGAAAGTGGGGAACGGAGTGTCTTTCACTACGTTCCCTCTGCCTACCCTGCAGTGTGCGGGATACAGCGTGAAGCTG
metulj_2252	41	260	0	0	0	3	4	0	4	1	3	2	7	4	0	3	2	2	4	0	2	AGGCCAGTCGTGGCGCAGGGGCACAAAGTGTGACTGTAAAAGCGACTGGTTGTGGGTTCGATCCCCACTCGAGGAAATTAAATATTTATTTAAATTTATATTTTCATTTCTTCGCTCTGGTGTCGAGGCAAAGTGCGGCGTTGAGTTCCGCCACTCAACACGCAATGCCTCCAGAATTCGGCGGAAAGTGGGGAACGGAGTGTCTTAACACTAGGTTCCCTCTGCCTACCCTGCTGTGTGCGGGATACAGCGTGAAGCTG
metulj_2253	46	258	0	1	0	3	3	1	3	0	4	1	3	9	1	2	0	4	7	1	3	GGCCAGTCGTGGCGCAGGGGCACAAAGTGTGACTGTAAAATCGATTGGTTGTGGGTTCGATCCCCACTCGAGGAAATGAAATATTTATTTAAATTTATATTTCTATTTCTTCGCTCTGGTGTCGAGGCAAAGCGCGGCGTTGAGTTCCGCCACTCAACACGCAATGCCTCCAAAATTCGGCGGAAAGTGGGGAACGGAGTGTCTTAACACTAGGTTCCCTCTGCCTACCCTGCTGTGTGCGGGATACAGCGTGAAGCT
metulj_2255	131	260	0	0	0	0	0	0	5	0	20	1	34	45	0	1	0	12	10	1	2	AGGCCAGTCGTGGCGCAGCGGCACGAAGTGTGACTGTAAAACCGACTGGTTGTGGGTTCGATCCCCACTCGAGGAGATGAAATATTTACTTAAATTTATATTTCCATTTCTTCGCTCTGGTGTCGAGGTTAAGCGCGGCGTTGAGTTCTGCCACTCAACACGCAATGCCTCCAGAATTCGGCAGAAAGTGGGGAACGGAGTATCTTAACACTAGGTTCCCTCTGCCTACCCTGCTGTGTGCGGGATACAGCGTGAAGCTG
metulj_2256	36	259	0	1	0	2	1	1	5	2	3	2	3	0	1	2	1	6	2	2	2	AGGCCAGTCGTGGCGCAGGGGCACAAAGTGTGACTGTAAAATCGACTGGTTGTGGGTTCGATCCCCACTCGAGAAAATGAAATATTTATTTATATTTATATTTTCATTTCTTCGCTCTGGTGTCGAGGCAAAGCGCGACGTTGAGTTCCGCCACTCAACACGCAATGCCTCCAGAATTCGGCGGAAAGTGGGGAACAGAGTGTCTTAACACTAGGTTCCCTCTGCCTACCCTGCTGTGTGCGGGATACAGCGTGAAGCT
metulj_2257	45	257	0	0	0	2	12	2	0	0	0	2	0	1	1	3	2	0	1	3	16	GGCCGTCGTGGCGCAGCGGCACAAGGGTGTGACTGTAACGCGACGGTTGTGGGTTCGATCCCCACTCGAGGAAGTGAAATATTTATTTACGTTTATATTTCCATTTCTTCGCTCTGGTGTCGAGGTAAAGCGCGGCGTTGAGTTCTGCCACTCAACACGCAATGCCTCCAGAATTCGGCAGAAAGTAGGGAACGGAGTGTCTTAACACTAGGTTCCCTCTGCCTACCCTGCTGTGTGCGGGATACAGCGTGAAGCTG
metulj_2258	47	252	0	0	0	4	4	3	2	3	8	2	2	1	1	3	5	0	3	3	3	CCGTCGTGGCGCAGGGGCACAAGTGTGTGACTGTAACGCGACAGTTGTGGGTTCGATTCCCACTTGGGGAAATAAATTATTATTTATTAATATTTTCATTTCTTCGCTCTGGTAACAAGGCAAAGCGCGGCGTTGAGTTCCGCCACTCAACACGCAATGCCTCGAAAATTCGGCAGAAAGTGGGGAACGGAGTGTCTTAACACTAGATTCCCTCTGCCTACCCTGCTATATGCGGGATACAGCGTGAAGCTG
metulj_226	63	261	0	1	0	0	4	0	10	0	7	1	10	9	0	1	0	4	15	0	1	GAGGCCAGTCGTGGCGCAGGGGCACAAAGTGTGACTGTAAAACCGACTGGTTGTGGGTTCGATCCCCACTCGAGGAGATGAAATATTTACTTAAATTTATATTTCCATTTCTTCGCTCTGGTGTCGAGGCAAAGCGCGGCGTTAAGTTCTGCCACTCAACACGCAATGCCTCCAGAATTCGGCAGAAAGTGGGGAACGGAGTGTCTTAACACTAGGTTCCCTCTGCCTACCCTGCTGTGTGCGGGATACAGCGTGAAGCTG
metulj_2260	77	281	0	0	72	0	0	0	1	0	0	0	1	1	0	0	0	1	1	0	0	GAGGCCTGTCGTGGCGCAGGGGCACAAGCGTGTGACTGTAAACGACAGGTTGTGGGTTCGATCCCCACTCGAGGAAATGAAATATTTAATATTTTCAATTTAAATATTTAATGTTTTCATTTCTTCGCTCTGGTAACAAGGCAAAGCGCGGCGTTGAGTTCCGCCACTCAACACGCAATGCCTCAAATTCGGCGGAAAGTGGGGAACGGAACGGAGTGTCTTAACACTAGGTTCCCAAGTTCCCTCTGCCTACCCTGCCATGTGCGGGATACAGCGTGAAG
metulj_2261	52	255	0	2	2	3	3	3	2	3	2	5	4	2	2	2	4	2	3	3	5	AGGCCGTCGTGGCGCAGGGGCACAAGGGTGTGACTGTAACGCGACGGTTGTGGGTTCAATCCCCACTCGAGGAAATGAAATATTTTTTATTAATATTTTCATTTCTTCGCTCTGGTGTCAAGGCAAAAGCGCGGCGTTGAGTTCCGCCACTCAACACGCAATGCCTCGAAAATTCGGCGGAAAATGGGGAACGGAGTGTCTTAACACTAGGTTCCCTCTGCCTACCCTGCTGTGTGCGGGATACAGCGTGAAGCT
metulj_2262	83	259	0	0	0	2	2	1	4	2	5	1	23	27	0	0	2	7	4	2	1	AGGCCAGTCGTGGCGCAGCGGCACGAGGTGTGACTGCAAAACCGACTGGTTGTGGGTTCGATCCCCACTCGAGGAGATGAAATATTTATTTAAATTTATATTTCCATTTCTTCGCTCTGGTGTCGAGGTTAAGCGCGGCGTTGAGTTCTGCCACTCAACACGCAATGCCTCCAGAATTCGGCAGAAAGTGGGGAACGGAGTGTCTTAACACTAGGTTCCCTCTGCCTACCCTGCTGTGTGCGGGATACAGCGTGAAGCT
metulj_2263	96	260	0	0	0	0	0	0	20	0	11	0	8	12	0	0	1	23	19	0	2	AGGCCAGTCGTGGCGCAGTGGCACGAAGTGTGACTGTAAAACCGACTGGTTGTGGGTTCGATCCCCACTCGAGGAGATAAAATATTTACTTAAATTTATATTTCCATTTCTTCGCTCTGGTGTCGAGGCTAAGCGCGGCGTTGAGTTCTGCCACTCAACACGCAATGCCTCCAGAATTCGGCAGAAAGTGGGGAACGGAGTGTCTTAACACTAGGTTCCCTCTGCCTACCCTGCTGTGTGCGGGATACAGCGTGAAGCTG
metulj_2264	160	251	0	2	1	7	43	6	1	4	0	7	1	1	5	7	2	2	1	7	63	GAGGCCGTCGTGGCGCAGCGGTGTGACTGTAACGCGACGGTTGTGGGTTCGATCCCCACTCGAGGAAGTGAAATATTTATTTACGTTTATATTTCCATTTCTTCGCTCTGGTGTCGAGGCAAAGCGCGGCGTTGAGTTCTGCCACTCAACACGCAATGCCTCCAGAATTCGGCAGAAAGTGGGGAACGGAGTGTCTTAACACTAGGTTCCCTCTGCCTACCCTGCTGTGTGCGGGATACAGCGTGAAGCTG
metulj_2265	354	259	0	1	0	5	7	7	68	1	107	3	37	29	2	4	2	38	30	4	9	AGGCCAGTCGTGGCGCAGTGGCACGAAGTGCGACTGTAAAACCGACTGGTTGTGGGTTCGATCCCCACTCGAGGAGATGAAATATTTACTTAAATTTATATTTCCATTTCTTCGCTCTGGTGTCAAGGCAAAGCGCGGCGTTGAGTTCTGCCACTCAACACGCAATGCCTCCAGAATTCGGCAGAAAGTGGGGAACGGAGTGTCTTAACACTAGGTTCCCTCTGCCTACCCTGCTGTGTGCGGGATACAGCGTGAAGCT
metulj_2266	57	252	0	0	1	4	6	4	5	4	2	2	5	5	2	0	1	2	4	2	8	GCCGTCGTGGCGCAGGGGTACAAGGGTGTGACTGTAACGCGACGGTTGTGGGTTCGATTCCCACTCGAGGAAGTGAAATATTTATTTTTTATATTTTCATTTCCTCGCTCTGGTGTCGAGGCAAAGCGCGGCGTTGAGTTCCGCCACTCAACACGCAATGCCTCCAGAATTCGGCGGAAAGTGGGGAACGGAGTGTCTTAACACTAGGTTCCCTCTGCCTACCCTGCTGTGTGCGGGATACAGCGTGAAGCT
metulj_2267	40	257	0	0	0	2	10	3	0	1	0	0	0	0	2	0	2	2	0	0	18	AGGCCGTCGTGGCGCAGCGGCACAAGGGTGTGACTGTAACGCGACGGTTGTGGGTTCGATCCCCACTCGAGGAAGTGAAATATTTATTTACGTTTATATTTCCATTTCTTCGCTCTGGTGTCGAGGTAAAGCGCGGCGTTGAGTTCTGCCACTCAACATGCAATGCCTCCAGAATTCGGCAGAAAGTGGGGAACGGAGTGTCTTAACACTAGATTCCCTCTGCCTACCCTGCTGTGTGCGGGATACAGCGTGAAGCT
metulj_2268	27	258	0	0	0	1	1	1	3	1	2	0	2	6	1	0	0	2	6	1	0	GAGGCCAGTCGTGGCGCAGGGGCACAAAGTGTGACTGTAAAACCGATTGGTTGTGGGTTCGATCCCCACTCGAGGAGATGAAATATTTATTTAAATTTATATTTCCATTTCTTCGCTCTGGTGTCGAGGCAAAGCGCGGCGTTGAGTTCTGCCACTCAACACGCAATGCCTCCAGAATTCGGCAGAAAGTGGGGAACGGAGTGTCTTAACACTAGGTTCCCTCTGCCTACCCTGTGTGCGGGATACAGCGTGAAGCTG
metulj_2269	34	259	0	0	0	1	1	2	6	0	2	0	1	3	1	1	0	6	7	2	1	AGGCCAGTCGTGGCGCAGGGGCACAAAGTGTGACTGTAAAACCGACTGGTTGTGGGTTCGATCCCCATCGAGGAGATGAAATATTTACTTAAATTTATATTTCCATTTCTTCGCTCTGGTGTCGAGGCAAAGCGCGGCGTTGAGTTCTGCCACTCAACACGCAATGCCTCCAGAATTCGGCAGAAAGTGGGGAACGGAGTGTCTTAACACTAGGTTCCCTCTGCCTACCCTGCTGTGTGCGGGATACAGCGTGAAGCTG
metulj_227	141	247	1	90	1	3	3	3	5	3	3	1	4	2	3	3	3	4	3	4	2	GCCAGTCGTGGCGCAGTGGCACAAGCGTGTGACTGTAAACGACTGGTTGTGGGTTCGATTCCCACTCGAGGAGTGGAAATATTTAATATTTCCATTTTCTTCGCTCTGGTGTCGAGGTAAAGCGCGGCGTTAAGTTCCGCCACTTAACACGCAATGCCTCCGAATTCGGCGGAAAGTGGGGAACGGAGTGTCTTAACACTAGGTTCTCTCTGCCTACCCTGCTGTGTGCGGGATACAGCGTGAAGCT
metulj_2270	182	259	0	0	0	2	7	1	26	1	23	6	17	32	1	2	1	33	21	1	8	AGGCCAGTCGTGGCGCAGTGGCACAAAGTGTGACTGTAAAACCGACTGGTTGTGGGTTCGATCCCCACTCGAGGAGATGAAATATTTACTTAAATTTATATTTTCATTTCTTCGCTCTGGTGTCGAGGCAAAGCGCGGCGTTGAGTTCTGCCACTCAACACGCAATGCCTCCAGAATTCGGCAGAAAGTGGGGAACGGAGTGTCTTAACACTAGGTTCCCTCTGCCTACCCTGCTGTGTGCGGGATACAGCGTGAAGCT
metulj_2272	26	260	0	1	0	1	3	1	0	1	2	1	1	5	1	0	0	5	3	1	0	AGGCCAGTCGTGGCGCAGCGGCACAAAGTGTGACTGTAAAACCGACTGGTTGTGGGTTCGATCCCCACTCGAGGAGATAAAATATTTACTTAAATTTATATTTCCATTTCTTCGCTCTGGTGTCGAGGCTAAACGCGGCGTTGAGTTCTGCCACTCAACACGCAATGCCTCCAGAATTCGGCAGAAAGTGGGGAACGGAGTGTCTTAACACTAGGTTCCCTCTGCCTACCCTGCTGTGTGCGGGATACAGCGTGAAGCTG
metulj_2273	32	254	0	0	0	3	8	1	1	0	3	1	0	1	0	2	1	0	3	2	6	CCGTCGTGGCGCAGCGGCACAAGGGTGTGACTGTAACGCGACGGTTGTGGGTTCGATCCCCACTCGAGGAAATAAAATATTTATTTACGTTTATATTTCCATTTCTTCGCTCTGGTGTCGAGGCAAAGCGTGGCGTTGAGTTCTGCCACTCAACACGCAATGCCTCCAGAATTCGGCAGAAAGTGGGGAACGGAGTGTCTTAACACTAGGTTCCCTCTGCCTACCCTGCTGTGTGCGGGATACAGCGTGAAGCT
metulj_2274	69	258	1	0	0	1	2	0	18	1	11	1	7	9	1	0	1	8	5	1	2	GAGGCCAGTCGTGGCGCAGGGGCACAAAGTGTGACTGTAAAACCGACTGGTTGTGGGTTCGATCCCCACTCGAGGAAATGAAATATTTACTTAAATTTATATTTCCATTTCTTCGCTCTGGTGTCGAGGCAAAGCGCGGCGTTGAGTTCTGCCACTCAACACGCAATGCCTCCAGAATTCGGCAGAAAGAGGGGAACGGAGTGTCTTAACACTAGGTTCCCTCTGCCTACCCTGCTGTGTGCGGGATATAGCGTGAAG
metulj_2275	29	257	0	0	0	2	6	1	1	1	0	2	0	0	1	0	2	0	0	5	8	AGGCCGTCGTGGCGCAGCGGCACAAGGGTGTGACTGTAACGCGACGGTTGTGGGTTCGATCCCCACTCGAGGAAGTGAAATATTTATTTACGTTTATATTTCTATTTCTTCGCTCTGGTGTCGAGGCAAAGCGCGGCGTTGAGTTCTGCCACTCAACACGCAATGCCTCCAGAATTCGGCAGAAAGTGGGGAACGGAGTGTCTTAACACTAGGTTCCCTCTGCCTACCCTGCTGTGTGCGGGATACAGCGTGAAGCT
metulj_2276	209	257	0	1	0	4	22	1	0	3	0	0	0	1	2	1	6	0	1	1	166	AGGCCGTCGTGGCGCAGCGGCACAAGGTGTGACTGTAACGCGACGGTTGTGGGTTCGATTCCCACTCGAGGAAGTGAAATATTTATTTACGTTTATATTTCCATTTCTTCGCTCTGGTGTCGAGGTTAAGCGCGGCGTTGAGTTCTGCCACTCAACACGCAATGCCTCCAGAATTCGGCAGAAAGTGGGGAACGGAGTGTCTTAACACTAGGTTCCCTCTGCCTACCCTGCTGTGTGTGGGATACAGCGTGAAGCTA
metulj_2278	33	259	0	0	0	1	14	1	0	0	0	0	1	1	0	2	0	0	0	0	13	GAGGCCGTCGTGGCGCAGCGGTACAAGGGTGTGACTGTAACGCGACGGTTGTGGGTTCGATCCCCACTCGAGGAAGTGAAATATTTATTTACGTTTATATTTCCATTTCTTCGCTCTGGTGTCGAGGTAAAGCGCGGCGTTGAGTTCTGCCACTCAACACGCAATGCCTCCAGAATTCGGCAGAAAGTGGGGAACGGAGTGTCTTAACACTAGGTTCCCTCTGCCTACCCTGCTGTGTGCGGGATACAGCGTGAAGCTG
metulj_2279	991	248	0	2	1	20	50	16	128	22	128	26	139	135	12	10	17	102	126	19	38	AGGCCAGTCGTGGCGCAGGGGCACAAAGTGTGACTGTAAAAGCGACTGGTTGTGGGTTCGATCCCCACTCGAGGAAATGAAATATTTATTTAAATTTATATTTTCATTTCTTCGCTCTGGTGTCGAGGCAAAGCGCGGCGTTGAGTTCTGCCACTCAACACGCAATGCCTCCAGAATTCGGCAGAAAGTGTCTTAACACTAGGTTCCCTCTGCCTACCCTGCTGTGTGCGGGATACAGCGTGAAGCTG
metulj_228	111	249	0	56	1	3	1	3	4	5	6	2	4	3	2	2	6	2	5	3	3	GGCCAGTCGTGGCGCAGTGGCACAAGGTGTGACTGTAAAAGCGACTGGTTGTGGGTTCGATTCCCACTCGAGGAGTTGAAATATTTAATATTTCCATTTTCTTCGCTCTGGTGTCGAGGCAAAGCGCGGCGTTAAGTTCCGCCACTTAACACGCAATGCCTCCGAATTCGGTGGAAAGTGGGGAACGGAGTGTCTTAACACTAGGTTCCCTCTGCCTACCCTGCTGTGTGCGGGATACAGCGTGAAGCT
metulj_2280	34	254	0	1	0	2	6	2	2	0	1	3	1	1	2	1	2	1	1	2	6	GCCGTCGTGGCGCAGCGGCACAAGGGTGTGACTGTAACGCGACGGTTGTGGGTTCGATCCCCACTCGAGGAAATGAAATATTTATTTACGTTTATATTTCCATTTCTTCGCTCTGGTGTTGAGGCAAAGCGCGGCGTTGAGTTCTGCCACTCAACACGCAATGCCTCCAGAATTCAGCAGAAAGTGGGGAACGGAGTGTCTTAACACTAGGTTCCCTCTGCCTACCCTGCTGTGTGCGGGATACAGCGTGAAGC
metulj_2281	135	260	0	0	0	2	2	0	16	0	27	0	31	21	0	0	0	17	18	0	1	AGGCCAGTCGTGGCGCAGCGGCACAAAGTGTGACTGTAAAACCGACTGGTTGTGGGTTCGATCCCCACTCGAGGAGATGAAATATTTACTTAAATTTATATTTCCATTTCTTCGCTCTGGTGTCAAGGCAAAGCGCGGCGTTGAGTTCTGCCACTCAACACGCAATGCCTCCAGAATTCGGCAGAAAGTGGGGAACGGAGTGTCTTAACACTAGGTTCCCTCTGCCTACCCTGCTGTGTGCGGGATACAGCGTGAAGCTG
metulj_2282	70	258	0	0	0	2	3	1	17	2	7	0	9	5	2	2	2	10	6	1	1	GGCCGTCGTGGCGCAGGGGCACAAAGTGTGACTGTAAAACCGACTGGTTGTGGGTTCGATCCCCACTCGAGGAGATGAAATATTTATTTAAATTTATATTTCCATTTCTTCGCTCTGGTGTCGAGGCAAAGCGCGGCGTTGAGTTCTGCCACTCAACACGCAATGCCTCCAGAATCCGGCAGAAAGTGGGGAACGGAGTGTCTTAACACTAGGTTCCCTCTGCCTACCCTGCTGTGTGCGGGATACAGCGTGAAGCTG
metulj_2284	124	263	0	0	8	7	10	11	7	4	7	7	4	6	3	13	10	8	9	8	2	CAGTCGTGGCGCAGGGGCACAAGCGTGTGACTGTAAACGCACAGGTTGTGGGTTCGATTCCCACTCGAGAATGAAATATTTAATATTTTCATTTTCTCGCTCTGGTAACGAGGCAAAGCGCGGCGTTGAGTTCCGCCACTCAACACGCAATGCCTCCAGAATTCGGCGGAAAGTGGGGAACGGAAGTGTCTTAATGGGAACGGAGTGTCTTAACACTAGGTTCCCAGGTTCCCTCTGCCTACCCTGCTATGTGCGGGATACAG
metulj_2285	120	259	0	2	0	1	9	2	13	2	9	2	20	28	0	1	3	10	11	0	7	GAGGTCAGTCGTGGCGCAGTGGCACAAAGTGTGACTGTAAACCGACTGGTTGTGGGTTCGATCCCCACTCGAGGAGATGAAATATTTACTTAAATTTATATTTCCATTTCTTCGCTCTGGTGTCGAGGCAAAGCGCGGCGTTGAGTTCTGCCACTCAACACGCAATGCCTCCAAAGTTCGGCAGAAAGTGGGGAACGGAGTGTCTTAACACTAGGTTCCCTCTGCCTACCCTGCTGTGTGCGGGATACAGCGTGAAGCT
metulj_2286	229	257	0	2	0	5	22	0	2	1	1	3	0	0	0	1	2	3	1	1	185	GAGGCCGTCGTGGCGCAGCGGCACAAGGTGTGACTGTAACGCGACGGTTGTGGGTTCGATTCCCACTCGAGGAAGTGAAATATTTATTTACGTTTATATTTCCATTTCTTCGCTCTGGTGTCGAGGTTAAGCGCGGCGTTGAGTTCTGCCACTCAACACGCAATGCCTCCAGAATTCGGCAGAAAGTGGGGAACGGAGTGTCTTAACACTAGGTTCCCTCTGCCTACCCTGCTGTGTGCAGGATACAGCGTGAAGCT
metulj_2287	39	257	0	1	0	1	4	0	3	3	2	1	3	3	1	3	1	3	5	1	4	GGCCAGTCGTGGCGCAGGGGCACAAAGTGTGACTGTAAACGCGACTGGTTGTGGGTTCGATCCCCACTCGAGGAAATGAAATATTTATTTAATTATATTTTCATTTCTTCGCTCTGGTGTCGAGGCAAAGCACGGCGTTGAGTTCCGCCACTCAACACGCAATGCCTCCAAAATTCAGCGGAAAGTGGGGAACGGAGTGTCTTAACACTAGGTTCCCTCTGCCTACCCTGCTGTGTGCGGGATACAGCGTGAAGCTG
metulj_2288	23	258	0	1	0	1	0	2	5	0	2	0	1	4	0	0	0	3	3	1	0	AGGCCAGTCGTGGCGCAGCGGCACAAAGTGTGACTGTAAAACCGACTGGTTGTGGGTTCGATCCCCACTCGAGGAGATGAAATATTTACTTAAATTTATATTTCCATTTCTTCGCTCTGGTGTCGAGGCTAAGCGCGGCGTTGAGTTCTGCCACTCAACACGCAATGCCTCCAGAATTCGGCAGAAAGTGGGGAACGGAGTGTCTTAACACTAGGTTCCCTCTGCCTACCCTGCTGTGTGCGGGATACAGCGTAAGCT
metulj_229	59	255	0	0	0	2	1	2	7	6	5	2	4	2	0	1	3	9	9	4	2	GCCAGTCGTGGCGCAGGGGCACAAAGTGTGACTGTAAACGCGACTGGTTGTGGGTTCGATTCCCACTCGAGGAAATGAAATATTTATTCATTTATATTTTCATTTCTTCGCTCTGGTATCAAGGCAAAGCGCGGCGTTGAGTTCCGCCACTCAACACGCAATGCCTCCAGAATTCGGCGGAAAGTGGGGAACGAAGTGTCTTAACACTAGGTTCCCTCTGCCTACCCTGCTATATGCGGGATACAGCGTGAAGCT
metulj_2290	82	258	0	0	1	2	11	7	6	4	4	5	1	3	4	1	1	1	2	5	24	AGGCCGTCGTGGCGCAGCGGCACAAGGGTGTGACTGTAACGCGACGGTTGTGGGTTCGATCCCCACTCGAGGAAGTGAAATATTTATTTACGTTTATATTTCCATTTCTTCGCTCTGGTGTCGAGGCAAAGCGCGGCGTTGAGTTCTGCCACTCAACACGCAATGCCTCCAGAATTCGGCAGAAAGTGGGGAACGGAGTATCTTAACACTAGGTTCCCTCTGCCTACCCTGCTGTATGCGGGATACAGCGTGAAGCTG
metulj_2291	69	257	0	1	1	4	3	4	6	2	7	1	4	12	3	4	2	1	11	3	0	GGCCAGTCGTGGCGCAGGGGCACAAAGTGTGACTGTAAACGCGACTGGTTGTGGGTTCGATCCCCACTCGAGGAAATGAAATATTTATTAAATTTATATTTCCATTTCTTCGCTCTGGTGTCGAGGCAAAGCGCGGCGTTGAGTTCCGCCACTCAATACGCAATGCCTCCAGAATTCGGCGGAAAGTGGGGAATGGAGTGTCTTAACACTAGGTTCCCTCTGCCTACCCTGCTGTGTGCGGGATACAGCGTGAAGCT
metulj_2292	28	255	0	0	2	2	0	1	2	3	1	2	0	1	3	2	4	1	1	2	1	GCCAGTCGTGGCGCAGGGACACAAGCGTGTGACTGTAAACGCGACAGTTGTGGGTTCAATTTTCACTTGAGGAAATGAAATATTTAATATTTTCATTTTCTCGCTCTGGTAACGAGGCAAAGCGCGGCGTTGAGTTCCACCACTCAACACGCAATGTCTCCAGAATTTGGCGGAAAGTGGAGAACTGAAGTGTCTTAACACTAGGTTCCCAGTTCCCTCTGCCTACCCTGCTATGTGCGGGATACAGCGTGAAGC
metulj_2293	55	260	0	0	0	1	1	0	10	1	3	0	10	11	0	0	1	9	5	1	2	AGGCCAGTCGTGGCACAGCGGCACGAAGTGTGACTGTAAAAGCGACTGGTTGTGGGTTCGATCCCCACTCGAGGAAATGAAATATTTACTTAAATTTATATTTCCATTTCTTCGCTCTAGTGTCGAGGCAAAGCGCGGCGTTGAGTTCTGCCACTCAACACGCAATGCCTCCAGAATTTGGCGGAAAGTGGGGAACGGAGTGTCTTAACACTAGGTTCCCTCTGCCTACCCTGCTGTGTGCGGGATACAGCGTGAAGCTG
metulj_2294	23	260	0	0	0	1	0	0	4	0	5	0	4	6	0	0	0	1	1	1	0	AGGCCAGTCGTGGCGCAGCGGCACGAAGTGTGACTGTAAAACCGACTGGTTGTGGGTTCGATCCCCACTCGAGGAGATGAAATATTTACTTAAATTTATATTTCCATTTCTTCGCTCTGGTATCGAGGCAAAGCGCGGCGTTGAGTTCTGCCACTCAACACGCAATGCCTCCAGAATTCGGCAGAAAGTGGGGAACGGAGTGTCTTAACACTAGGTTCCCTCTGCCTACCCTGCTGTGTGCGGGATACAGCGTGAAGCTG
metulj_2298	36	260	0	0	0	1	1	1	2	1	5	1	6	6	2	1	2	2	5	0	0	GAGGCCAGTCGTGGCGCAGGGGCACAAAGTGTGACTGTAAATCGACTGGTTGTGGGTTCGATCCCCACTCGAGGAAATGAAATATTTATTTAAATTTATATTTCCATTTCTTCGCTCTGGTGTCGAGGCAAAGCGCGGCGTTGAATTCCGCCACTCAACACGCAATGCCTCCAGAATTCGGCGGAAAGTGGGGAACGGAGTGTCTTAACACTAGGTTCCCTCTGCCTACCCTGCTGTGTGCGGGATACAGCGTGAAGCTG
metulj_2299	216	261	0	0	0	2	5	1	11	1	31	3	52	72	1	0	1	4	24	2	6	GAGGCCAGTCGTGGCGCAGCGGCACGAGGTGTGACTGTAAAACCGACTGGTTGTGGGTTCGATCCCCACTCGAGGAGATGAAATATTTACTTAAATTTATATTTCCATTTCTTCGCTCTGGTGTCGAGGTTAAGCGCGGCGTTGAGTTCTGCCACTCAACACGCAATGCCTCCAGAATTCGGCAGAAAGTGGGGAACAGAGTGTCTTAACACTAGGTTCCCTCTGCCTACCCTGCTGTGTGCGGGATACAGCGTGAAGCTG
metulj_23	774	289	772	0	0	0	0	0	1	0	0	0	0	0	0	0	0	1	0	0	0	AGGACCGTCGTGGCGCAGAGGCGCAACGTCTGCCTGTAACGCGACGGTTTCTGGGTTCGATCCCCAGTCGGGGAAGATGGATTTTTCTATTTCCATTTTCTTCGCTCTGGTAAACTAGGCAAAGCGCGGCGTTGAGTTCCGCCACTCAACACGCAATGCCTCGAAAACGGCGGAAAGCGGGGACGGAGAAAGCAGGGACTAAGCAACGGAGTGTCTTAACACTAGGTTCCCACGGTCCCTGCAGTTCCCTCTGCCTACCCTGCCATGTGCGGGATAAAGCGTGAAGCTA
metulj_230	419	249	0	397	1	1	2	1	1	2	1	2	2	3	0	1	1	0	2	1	1	GCCAGTCGTGGCGCAGTGGCACAAGCGTGTGACTGTAAACGACTGGTTGTGGGTTCGATTCCCACTCGAGGAGTGGAAATATTTTAATATTTCCATTTTCTTCGCTCTGGTGTCGAGGCAAAGCGCGGCGTTAAGTTCCGCCACTTAACACGCAATGCCTCCGAATTCGGCGGAAAGTGGGGAACGGAGTGTCTTAACACTAGGTTCCCTCTGCCTACCCTGCTGTGTGCGGGATACAGCGTGAAGCTA
metulj_2300	41	257	0	0	0	1	4	1	4	2	6	1	4	2	1	1	1	5	5	2	1	AGGCCAGTCGTGGCGCAGGGGCACAAAGTGTGACTGTAAAATCGACTGGTTGTGGGTTCGATCCCCACTCGAGGAAATGAAATATTTATTTAAATTTATATTTTCATTTCTTCGCTCTGGTGTCGAGGCAAAGCGCGGCGTTGAGTTCCGCCACTCAATACGCAATGCCTCCAGAATTCGGCGGAAAGTGGGGAACGGAGTGTCTTAACACTAGGTTCCCTCTGCCTACCCTGCTGTGTGCGGGATACAGCGTGAAG
metulj_2301	216	260	0	0	0	1	1	0	2	1	15	1	86	95	0	0	0	7	6	1	0	AGGCCGGTCGTGGCGCAGCGGCACAAGGTGTGACTGTAAAACCGACTGGTTGTGGGTTCGATCCCCACTCGAGGAGATGAAATATTTACTTAAATTTATATTTCCATTTCTTCGCTCTGGTGTCGAGGTTAAGCGCGGCGTTGAGTTCTGCCACTCAACACGCAATGCCTCCAGAATTCGGCAGAAAGTGGGGAACGGAGTGTCTTAACACTAGGTTCCCTCTGCCTACCCTGCTGTGTGCGGGATACAGCGTGAAGCTG
metulj_2302	23	256	0	0	0	0	3	0	0	0	0	0	0	0	0	0	0	1	0	1	18	AGGCCGTCGTGGCGCAGCGGCACAAGGTGTGACTGTAACGCGACGGTTGTGGGTTCGATTCCCACTCGAGGAAGTGAAATATTTATTTACGTTTATATTTCTATTTCTTCGCTCTGGTGTCGAGGTAAAGCGCGGCGTTGAGTTCTGCCACTCAACACGCAATGCCTCCAGAATTCGGCAGAAAGTGGGGAACGGAGTGTCTTAACACTAGGTTCCCTCTGCCTACCCTGCTGTGTGCGGGATACAGCGTGAAGCT
metulj_2303	515	260	0	0	0	2	6	1	236	2	48	0	18	24	0	0	1	160	13	1	3	AGGCCAGTCGTGGCGCAGCGGCACGAAGTGTGACTGCAAAACCGACTGGTTGTGGGTTCGATCCCCACTCGAGGAGATGAAATATTTACTTAAATTTATATTTCCATTTCTTCGCTCTGGTGTCGAGGCTAAGCGCGGCGTTGAGTTCTGCCACTCAACACGCAATGCCTCCAGAATTCGGCAGAAAGTGGGGAACGGAGTGTCTTAACACAAGGTTCCCTCTGCCTACCCTGCTGTGTGCGGGATACAGCGTGAAGCTG
metulj_2305	31	259	0	1	0	0	3	1	7	0	4	0	2	5	1	0	0	2	3	1	1	AGGCCAGTCGTGGCGCAGTGGCACAAAGTGTGACTGTAAAACCGACTGGTTGTGGGTTCGATCCCCACTCGAGGAGATGAAATATTTACTTAAATTTATATTTCCATTTCTTCGCTCTGGTGTCGAGGCAAAGCGCGGCGTTGAGTTCTGCCACTCAACATGCAATGCCTCTAGAATTCGGCAGAAAGTGGGGAACGGAGTGTCTTAACACTAGGTTCCCTCTGCCTACCCTGCTGTGTGCGGGATACAGCGTGAAGCT
metulj_2306	171	260	0	0	0	0	9	0	28	1	20	2	16	31	1	2	2	22	32	1	4	GAGGCCAGTCGTGGCGCAGAGGCACAAAGTGTGACTGTAAAACCGACTGGTTGTGGGTTCGATCCCCACTCGAGGAGATGAAATATTTACTTAAATTTATATTTCCATTTCTTCGCTCTGGTGTCGAGGCAAAGCGCGGCGTTGAGTTCTGCCACTCAACACGCAATGCCTCCAGAATTCGGCAGAAAGTGGGGGACGGAGTGTCTTAACACTAGGTTCCCTCTGCCTACCCTGCTGTGTGCGGGATACAGCGTGAAGCT
metulj_2307	54	258	5	1	0	3	5	4	0	2	2	6	2	0	3	1	6	1	1	5	7	AGGCCGTCGTGGCGCAGCGGCACAAGGGTGTGACTGTAACGCGACGGTTGTGGGTTCGATCCCCACTCGAGGAAGTGAAATATTTATTTACGTTTATATTTCCATTTCTTCGCTCTGGTGTCGAGGCAAAGCGCGGCGTTGAGTTCTGCCACTCAACACGCAATGCCTCCAGAATTCGGCAGAAAGTGGGGAACGGAGTGTCTTAACACTAGGTTCCCTCTGCCTACCCTGCTATGTGCGGGATACAGCGTGAAGCTG
metulj_2308	42	258	0	0	1	0	0	2	9	0	8	0	3	3	1	1	2	5	4	3	0	AGGCCAGTCGTGGCGCAGGGGCACAAGGTGTGACTGTAAACGCGACTGGTTGTGGGTTCGATTCCCACTCGAGGAAATGAAATATTTATTTAAATTTATATTTTCATTTCTTCGCTCTGGTGTCGAGGCAAAGCGCGGCGTTGAGTTCCGCCACTCAACACGCAATGCCTCCAGAATTCGGCGGAAAGTGGGGAACGGAGTGTCTTAACACTAGGTTCCCTCTGCCTACCCTGCTGTGTGCGGGATACAGCGTGAAGC
metulj_2309	197	268	0	1	8	11	10	8	17	14	17	10	13	13	7	13	12	13	15	7	8	GCCAGTCGTGGCGCAGGGGCACAAGCGTGTGACTGTAAACGCGACAGGTTGTGGGTTCGATTCCCACTCGAGGAAATGAAATATTTAATATTTTCATTTCCTCGCTCTGGTAACAAGACAAAGCGCGGCGTTGAGTTCCGCCACTAAACGCAATGCTAGAATTCGGCGGAAAGTGGGGAACGGAAGTGTCTTAATGGAACGGAGTATCTTAACACTAGGTTCCCAGGTTCCCTCTGCCTACCCTGCTATGTGCGGGATACAGCGTGAA
metulj_231	97	253	0	0	1	4	8	8	7	5	6	3	5	8	4	7	6	8	8	5	4	AGGCCGTCGTGGCGCAGGGGCACAAGCATGTGACTGTAAACGCGACGGTTGTGGGTTCGATTCCCACCGGGGGAATGAAATATTTAATATTTTCATTTTCTCGCTCTGGTAACGAGGCAAAGCGCAGCGTTGAGTTCCGCCACTCAACACGCAATGCCTCGAAAATTCGGCGGAAAGTGAGGAACGGAAGTGTCTTAAAAGTGTCTTAACACTAGGTTCCCAGGTTCCCTCTGCCTACCCTGCTATGTGATAA
metulj_2310	41	259	0	0	0	0	2	0	5	2	4	2	6	4	0	1	3	3	4	2	3	AGGCCAGTCGTGGCGCAGGGGCACAAAGTGTGACTGTAAAATCGACTGGTTGTGGGTTCGATCCCCACTCGAGGAAATGAAATATTTATTTACATTTATATTTTCATTTCTTCGCTCTGGTGTCGAGGCAAAGCGCGGCATTGAGTTCCGCCACTCAACACGCAATGCCTCCAGAATTTGGCGGAAAGTGGGGAACGGAGTGTCTTAACACTAGGTTCCCTCTGCCTACCCTGCTGTGTGCGGGATACAGCGTGAAGCT
metulj_2311	62	258	0	1	0	2	1	1	5	4	7	4	6	5	2	2	1	8	6	4	3	AGGCCAGTCGTGGCGCAGGGGCACAAAGTGTGACTGTAAAATCGACTGGTTGTGGGTTCGATCCCCACTCGAGGAAATGAAATATTTATTTACATTTATATTTTCATTTCTTCGCTCTGGTGTCGAGGCAAAGCGCGGCATTGAGTTCCGCCACTCAACACGCAATGCCTCCAGAATTCGGCGGAAAGTGGGGAACGGAGTGTCTTAACACTAGGTTCCCTCTGCCTACCCTGCTGTGTGCGGGATACAGCGTGAAGC
metulj_2313	37	256	0	0	0	1	3	2	8	1	4	0	1	4	1	1	3	3	3	1	1	AGGCCATCGTGGCGCAGTGGCACAAAGTGTGACTGTAAAAGCGACTGGTTGTGGGTTCGATCCCCACTCGAGGAAATGAAATATTTATTTAAATATATTTCCATTTCCTCGCTCTGGTGTCGAGGCAAAGCGCGGCGTTGAGTTCCGCCACTCAACACGCAATGTCTCCAAAATTCGGCGGAAAGTGGGGAACGGAGTGTCTTAACACTAGGTTCCCTCTGCCTACCCTGCTGTATGCGGGATAAAGCGTGAAGCT
metulj_2314	64	260	0	0	0	2	1	4	8	1	9	0	5	10	3	1	1	10	6	1	2	AGGCCAGTCGTGGCGCAGGGGCACAAAGTGTGACTGTAAACGCGACTGGTTGTGGGTTCGATCCCCACTCGAGGAAATGAAATATTTATTTAAATTTATATTTTCATTTCTTCGCTCTGGTGTCGAAGCAAAGCGCGGCGTTGAGTTCCGCCACTCAACACGCAATGCCTCCAGAATTCGGCGGAAAGTGGGGAACGGAGTGTCTTAACACTAGGTTCCCTCTGCCTACCCTGCTGTGTGCGGGATACAGCGTGAAGCTG
metulj_2315	437	259	0	1	0	5	19	4	38	3	108	7	65	88	4	8	6	29	39	5	8	AGGCCAGTCGTGGCGCAGCGGCACAAAGTGTGACTGTAAATCGACTGGTTGTGGGTTCGATCCCCACTCGAGGAGATGAAATATTTACTTAAATTTATATTTCCATTTCTTCGCTCTGGTGTCGAGGCAAAGCGCGGCGTTGAGTTCTGCCACTCAACACGCAATGCCTACAGAATTCGGCAGAAAGTGGGGAACGGAGTGTCTTAACACTAGGTTCCCTCTGCCTACCCTGCTGTGTGCGGGATACAGCGTGAAGCTG
metulj_2317	84	259	0	0	0	0	2	1	12	1	15	0	9	12	0	0	0	12	15	0	5	GGCCAGTCGTGGCGCAGGGGCACAAAGTGTGACTGTAAAATCGACTGGTTGTGGGTTCGATCCCCACTCGAGGAAATGAAATATTTATTTACATTTATATTTTCATTTCTTCGCTCTGGTGTCGAGGCAAAGCGCGGCGTTGAGTTCCGCCACTCAACACGCAATGCCTCTAGAACTCGGCGGAAAGTGGGGAACGGAGTGTCTTAACACTAGGTTCCCTCTGCCTACCCTGCTGTGTGCGGGATACAGCGTGAAGCTG
metulj_2318	29	260	0	0	0	1	1	1	4	0	4	0	2	2	1	3	1	0	7	0	2	AGGCCAGTTGTGGCGCAGGGGCACAAAGTGTGACTGTAAAAGCGACTGGTTGTGGGTTCGATCCCCACTCGAGGAAATGAAATATTTATTTAAATTTATATTTCCATTTCTTCGCTCTGGTGTCGAGGCAAAGCGCGGCGTTGAGTTCCGCCACTCAACACACAATGCCTCCAGAATTCGGCGGAAAGTGGGGAACGGAGTGTCTTAACACTAGGTTCCCTCTGCCTACCCTGCTGTGTGCGGGATACAGCGTGAAGCTG
metulj_2319	59	260	0	0	0	2	1	0	13	3	9	0	6	5	1	1	0	12	5	0	1	AGGCCAGTCGTGGCGCAGGGGCACAAAGTGTGACTGTAAAACCGACTGGTTGTGGGTTCGATCCCCACTTGAGGAGATGAAATATTTACTTAAATTTATATTTCCATTTCTTCGCTCTGGTGTCGAGGCAAAGCGCGGCGTTGAGTTCTGCCACTCAACACGCAATGCCTCCAGAATTCGGCAGAAAGTGGGGAACGGAGTGTCTTAACACTAGGTTCCCTCTGCCTACCCTGCTGTGTGCGGGATATAGCGTGAAGCTG
metulj_232	49	249	0	38	0	1	1	1	2	0	2	0	0	2	0	0	0	1	0	0	1	GCCAGTCGTGGCGCAGAGGCACAAACGTGTGACTGTAAAGCGACTGGTTGTGGGTTCGATTCCCACTCGAGGAGTGGAAATATTTAATATTTCCATTTTCTTCGCTCTGGTGTCGAGGCAAAACGCGGCGTTAAGTTCCGCCACTTAACACGCAATGCCTCCGAATTCGGCGGAAAATGGGGAACGGAGTGTCTTAACACTAGGTTCCCTCTGCCTACCCTGCTGTGTGCGGGATACAGCGTGAAGCTA
metulj_2320	39	257	0	0	0	1	7	1	2	1	3	1	1	2	2	2	1	2	0	1	12	AGGCCGTCGTGGCGCAGCGGCACAAGGGTATGACTGTAACGCGACGGTTGTGGGTTCGATCCCCACTCGAGGAAGTGAAATATTTATTTACGTTTATATTTCCATTTCTTCGCTCTGGTGTCGAGGCAAAGCGCGGCGTTGAGTTCTGCCACTCAACACGCAATGCCTCCAGAATTCGGCAGAAAGTGGGGAACAGAGTGTCTTAACACTAGGTTCCCTCTGCCTACCCTGCTATGTGCGGGATACAGCGTGAAGCT
metulj_2321	31	260	0	1	0	1	1	2	7	1	3	2	2	2	2	0	1	3	2	1	0	GAGGCCAGTCGTGGCGCAGGGGCACAAAGTGTGACTGTAAAAGCGACTGGTTGTGGGTTCGATCCCCACTCGAGGAAATGAAATATTTATTTAAATTTATATTTCCATTTCTTCGCTCTGGTGTCGAGGCAAAGCGCGGCGTTGAGTTCTGCCACTCAACACGCAATGCCTCCAGAATTCGGCAGAAAGTGGGGAACGGAGTGTCTTAACACTAGGTTCCCTCTGCCTACCCTGCTGTGTGCGGGATACAGCGTGAAGCT
metulj_2322	20	254	0	0	0	1	0	3	1	1	2	1	2	2	1	1	1	1	2	1	0	AGGCCGTCGTGGCACAGGGGCACAAGGGTGTGACTGTAACGCGATGGTTGTGGGTTCGATCCCCATTCTGGGGAATGAATTATTATTTATTAATATTTTCATTTCTTCACTCTGGTATCAAGGCAAAAGCCCGACGTTGAGTTCCGCCACTCAACACGCAATGCCTCAAAAAAATTGGCGGAAAGTGGGGAACGGAGTATCTTAACACTAGGTTCCCTCTGCCTACCCTGCTATATGTGGGATACAGCGTGAAC
metulj_2323	32	259	0	0	0	0	2	1	5	0	5	1	5	5	1	2	0	4	1	0	0	GGCCAGTCGTGGCGCAGCGGCACAAAGTGTGACTGTAAAACCGACTGGTTGTGGGTTCGATTCCCACTCGAGGAGATGAAATATTTACTTAAATTTATATTTCCATTTCTTCGCTCTGGTGTCGAGGCAAAGCGCGGCGTTGAGTTCTGCCACTCAACACGCAATGCCTCCAGAATTCGGCAGAAAGTGGGGAACGGAGTGTCTTAACACTAGGTTCCCTCTGCCTACCCTGCTGTGTGCGGGATACAGCGTGAAGCTG
metulj_2325	44	260	0	0	0	1	4	0	14	0	3	0	4	5	0	2	0	7	4	0	0	GAGGCCAGTCGTGGCGCAGGGGCACAAAGTGTGACTGTAAAACCGACTGGTTGTGGGTTCGATCCCCACTCGAGGAGATGAAATATTTACTTAAATTTATATTTCCATTTCTTCGCTCTGGTGTCGAGGCAAATCGCGGCGTTGAGTTCTGCCACTCAACACGCAATGCCTCCAGAATTCGGCAGAAAGTGGGGAACGGAGTGTCTTAACACTAGGTTCCCTCTGCCTACCCTGCTGTGTGCGGGATACAGCGTGAAGCT
metulj_2328	34	259	0	0	0	0	1	1	4	1	5	1	5	5	0	0	2	4	3	1	1	GGCCAGTCGTGGCGCAGAGGCACAAAGTGTGACTGTAAACGCGACTGGTTGTGGGTTCGATCCCCACTCGAGGAAATGAAATATTTATTTAAATTTATATTTTCATTTCTTCGCTCTGGTGTCGAGGCAAAGCGCGGCGTTGAGTTCCGCCACTCAACACGCAATGCCTCCAGAATTCGGCGGAAAGTGGGGAACGGAGTGTCTTAACACTAGGTTCCCTCTGCCTACCCTGCTGTGTGCGGGATACAGCGTGAAGCTG
metulj_2329	60	259	0	1	0	1	1	0	12	1	5	3	6	11	2	2	2	4	7	1	1	AGGCCAGTCGTGGCGCAGTGGCACAAAGTGTGACTGTAAAACCGACTGGTTGTGGGTTCGATCTCCACTCGAGGAGATGAAATATTTACTTAAATTTATATTTCCATTTCTTCGCTCTGGTGTCGAGGCAAAGCGCGGCGTTGAGTTCTGCCACTCAACACGCAATGCCTCCAGAATTCGGCAGAAAGTGGGGAACGGAGTGTCTTAACACTAGGTTCCCTCTGCCTACCCTGCTGTGTGCGGGATACAGCGTGAAGCT
metulj_233	174	249	0	134	0	2	3	1	5	1	3	4	4	3	1	1	0	5	3	1	3	GGCCAGTCGTGGCGCAGTGGCACAAACGTGTGACTGTAAACGACTGGTTGTGGGTTCGATTCCCACTCGAGGAGTGGAAATATTTAATATTTCCATTTTCTTCGCTCTGGTGTCGAGGCAAAGCGCGGCGTTAAGTTCCGCCACTTAACACGCAATGCCTCCGAATTCGGCGGAAAGTGGGGAACGGAGTATCTTAATACTAGGTTCCCTCTGCCTACCCTGCTGTGTGCGGGATACAGCGTGAAGCTA
metulj_2330	122	254	0	0	0	2	6	1	12	5	13	3	16	20	4	6	1	11	17	3	2	GTCGTGGCGCAGGGGCACAAAGTGTGACTGTAAAACCGACTGGTTGTGGGTTCGATCCCCACTCGAGGAGATGAAATATTTATTTAAATTTATATTTCCATTTCTTCGCTCTGGTGTCGAGGCAAAGCGCGGCGTTGAGTTCTGCCACTCAACACGCAATGCCTCCAGAAATCGGCAGAAAGTGGGGAACGGAGTGTCTTAACACTAGGTTCCCTCTGCCTACCCTGCTGTATGCGGGATACAGCGTGAAGCTG
metulj_2332	643	255	0	3	2	8	48	13	74	8	78	18	86	82	14	13	15	60	81	12	28	GAGGCCAGTCGTGGCGCAGGGGCACAAAGTGTGACTGTAAAAGCGACTGGTTGTGGGTTCGATCCCCACTCGAGGAAATGAAATATTTATTTAAATTTATATTTCTTCGCTCTGGTGTCGAGGCAAAGCGCGGCGTTGAGTTCTGCCACTCAACACGCAATGCCTCCAGAATTCGGCGGAAAGTGGGGAACGGAGTGTCTTAACACTAGGTTCCCTCTGCCTACCCTGCTGTGTGCGGGATACAGCGTGAAGCTG
metulj_2333	92	256	0	0	0	2	10	1	1	1	0	0	0	0	1	5	2	1	0	0	68	AGGCCGTCGTGGCGCAGCGGCACAAGGTGTGACTGTAACGCGACGGTTGTGGGTTCGATTCCCACTCGAGGAAGTGAAATATTTATTTACGTTTATATTTCCATTTCTTCGCTCTGGTGTCGAGGTTAAGCGCGGCGTTGAATTCTGCCACTCAACACGCAATGCCTCCAGAATTCGGCAGAAAGTGGGGAACGGAGTGTCTTAACACTAGGTTCCCTCTGCCTACCCTGCTGTGTGCGGGATACAGCGTGAAGCT
metulj_2335	33	255	0	0	1	3	1	4	3	3	3	1	2	3	0	3	2	0	3	0	1	GCCAGTCGTGGCGCAGAGGCACATGTGACTGTAAACGCGACTGGTTGTGGGTTCGATTCCCACTCGAGGAAATGAAATATTTATTTAAATTTATATTTTCATTTCTTCGCTCTGGTGTTGAGGCAAAGCGCGGCGTTGAGTTCCGCCACTCAACACGCAATGCCTCCAGAAATCGGCGGAAAATGGGGAACGGAGTGTCTTAACACTAGGTTCCCTCTGCCTACCCTGCTGTGTGCGGGATACAGCGTGAAGCTG
metulj_2336	143	273	0	0	5	7	8	13	7	8	6	7	9	9	7	12	10	11	10	5	9	GTCGTGGCGCAGGGGCACAAGCGTGCGACTGTAAACGCGACAGTTGTGGGTTCGATTTCCACTCGAAGAAATAAAATATTTAATATTTTCATTTCCTCGCTCTGGTAACGAGGCAAAGCGCGGCGTTGAGTTCCGCCACTCAACATGCAATGCCTCCAGAATTCGGCGGAAAGTGGGGAACGGAAGTGTCTTAATGGGAACGAAGTGTCTTAACACTAGGTTCCCAGGTTCCCTCTGCCTACCCTGCTATGTGCGGGATACAGCGTGAAGCTA
metulj_2337	45	261	0	1	0	1	1	0	5	1	4	2	1	8	2	2	2	8	3	2	2	GAGGCCAGTCGTGGCGCAGGGGCACAAAGTGTGACTGTAAAACCGACTGGTTGTGGGTTCGATCCCCACTCGAGGAAATGAAATATTTACTTAAATTTATATTTCCATTTCTTCGCTCTGGTGTCGAGGCAAAGCGCGGCGTTGAGTTCCGCCACTCAACACGCAATGCCTCCAGAATTCGGCAGAAAGTGGGGAACGGAGTGTCTTAACACTAGGTTCCCTCTGCCTACCCTGCTGTGTGCGGGATACAGCGTGAAGCTG
metulj_2338	122	260	0	0	0	0	1	0	4	0	18	0	40	45	0	0	0	3	9	0	2	AGGCCAGTCGTGGCGCAGCGGCACGAGGTGTGACTGTAAAACCGACTGGTTGTGGGTTCGATCCCCACTCGAGGAGATGAAATATTTACTTAAATTTATATTTCCATTTCTTCGCTCTGGTGTCGAGGTTAAGCGCGGCGTTGAGTTCTGCCACTCAACACGCAATGCCTCCAGAATTCGGTAGAAAGTGGGGAACGGAGTGTCTTAACACTAGGTTCCCTCTGCCTACCCTGCTGTGTGCGGGATACAGCGTGAAGCTG
metulj_2339	47	256	0	0	0	0	6	1	8	0	1	0	5	7	0	0	0	7	10	1	1	GAGGCCAGTCGTGACGCAGGGGCACAAAGTGTGACTGTAAAACCGACTGGTTGTGGGTTCGATCCCCACTCGAGGAGATGAAATATTTACTTAAATTTATATTTCCATTTCTTCGCTCTGGTGTCGAGGCAAAGCGCGGCGTTGAGTTCTGCCACTCAACACGCAATGCCTCCAGAATTCGGCAGAAAGTGGGGAACGGAGTGTCTTAACACTAGGTTCCCTCTGTCTACCCTGCTGTGTGCGGGATAAGCGTGAA
metulj_234	92	248	0	69	0	1	2	3	1	0	2	1	3	2	0	3	2	0	2	1	0	GCCAGTCGTGGCGCAGTGGCACAAGCGTGTGACTGTAAACGACTGGTTGTGGGTTCGATTCCCACTCGAGGAGTGGAAATATTTAATATTTCCATTTTCTTCGCTCTGGTGTCGAGGCAAAGCGCGGCGTTAAGTTCCGCCACTTAACACGCAATGCCTCCGAATTCGGCGGAAAGTGGGGAACGGAGTGTCTTAACACTAGGTTCCCTCTGCCTACCCTGCTGTGCGCGGGATACAGCGTGAAGCTA
metulj_2340	73	251	0	0	0	6	2	4	9	3	5	7	3	5	4	4	2	6	8	3	2	AGGCCAGTCGTGGCGCAGGGGCACAAACGTGTGACTGTAAACGCGACAGGTTGTGGGTTCGATTCCCATTTGAGGAAATGAAATATTTAATATTTTCATTTCTTCGCTCTGGTGTCGAGGCAAAGCGCGGCGTTGAGTTCCGCCACTCAACATGCAATGCCTCCAGAATTCGGCGGAAAGTGGGGAACGGAGTGTCTTAACACTAGGTTCCCTCTGCCTACCCTGCTATGTGCGGGATACAGCGTGAAGCT
metulj_2341	55	260	0	0	0	2	2	2	10	1	9	1	8	8	0	2	1	4	3	1	1	AGGCCAGTCGTGGCGCAGGGGCACAAAGTGTGACTGTAAAACCGACTGGTTGTGGGTTCGATCCCCACTCGAGGAAATGAAATATTTACTTAAATTTATATTTCCATTTCTTCGCTCTGGTGTCGAGGCAAAGCGCGGCGTTGAGTTCTGCCACTCAACACGCAATGCCTCCAGAATTCGGCAGAAAGTGGGGAACGGAGTGTCTTAATACTAGGTTCCCTCTGCCTACTCTGCTGTGTGCGGGATACAGCGTGAAGCTG
metulj_2342	988	258	0	1	0	0	6	0	1	0	1	1	0	0	1	2	2	0	0	1	972	AGGCCGTCGTGGCGCAGCGGCACAAGGTGTGACTGTAACGCGACGGTTGTGGGTTCGATTCCCACTCGAGGAAGTGAAATATTTATTTACGTTTATATTTCCATTTTCTTCGCTCTGGTGTCGAGGTTAAGCGCGGCGTTGAGTTCTGCCACTCAACACGCAATGCCTCCAGAAATCGGCAGAAAGTGGGGAACGGAGTGTCTTAACACTAGGTTCCCTCTGCCTACCCTGCTGTGTGCGGGATACAGCGTGAAGCTA
metulj_2343	37	261	0	0	1	1	1	1	5	1	8	0	6	4	0	1	0	2	4	0	2	GAGGCCAGTCGTGGCGCAGTGGCACAAAGTGTGACTGTAAAACCGACTGGTTGTGGGTTCGATCCCCACTCGAGGAGATGAAATATTTACTTAAATTTATATTTCCATTTCTTCGCTCTGGTGTCGAGGCAAAGCGCGGCGTTGAGTTCTGCCACTCAACACGCAATGCCTCCAGAATTCGGCAGAAAGTGGGGAACGGAGTGTCTTGACACTAGGTTCCCTCTGCCTACCCTGCTGTGTGCGGGATACAGCGTGAAGCTG
metulj_2344	232	260	0	0	0	0	1	0	48	0	54	0	21	32	0	1	0	52	23	0	0	AGGCCAGTCGTGGCGCAGTGGCACGAAGTGTGACTGTAAAACCGACTGGTTGTGGGTTCGATCCCCACTCGAGGAGATGAAATATTTACTTAAATTTATATTTCCATTTCTTCGCTCTGGTGTCGAGGCTAAGCGCGGCGTTGAGTTCTGCCACTCAACACGCAATGCCTCCAGAATTCGGCAGAAAGTGGGGAACGAAGTGTCTTAACACTAGGTTCCCTCTGCCTACCCTGCTGTGTGCGGGATACAGCGTGAAGCTG
metulj_2346	39	257	0	0	0	2	9	0	2	2	1	3	1	1	1	2	3	2	0	0	10	AGGCCGTCGTGGCGCAGCGGCACAAGGATGTGACTGTAACGCGACGGTTGTGGGTTCGATCCCCACTCGAGGAAGTGAAATATTTATTTACGTTTATATTTCCATTTCTTCGCTCTGGTGTCGAGGCAAAGCGCGGCGTTGAGTTCTGCCACTCAACACGCAATGCCTCCAGAATTCGGCAGAAAGTGGGGAACGGAGTGTCTTAACACTAGGTTCCCTCTGCCTACCCTGCTGTGTGCGGGATACAGCGTGAAGCT
metulj_2347	30	260	0	1	0	0	3	0	3	0	2	0	7	4	1	1	1	3	1	0	3	AGGCCAGTCGTGGCGCAGGGGCACAAAGTGTGACTGTAAATGCGACTGGTTGTGGGTTCGATCCCCACTCGAGGAAATGAAATATTTATTTAAATTTATATTTTCATTTCTTCGCTCTGGTGTCGAGGCAAAGCGCGGCGTTGAGTTCCGCCACTCAACACGCAATGCCTCCAAAATTCGGCGGAAAGTGGGGAACGGAGTGTCTTAACACTAGGTTCCCTCTGCCTACCCTGCTGTGTGCGGGATACAGCGTGAAGCTG
metulj_2349	61	261	0	0	0	1	2	1	0	0	5	1	19	21	0	1	0	6	3	0	1	GAGGCCGGTCGTGGCGCAGCGGCACGAGGTGTGACTGTAAAACCGACTGGTTGTGGGTTCGATCCCCACTCGAGGAGATGAAATATTTACTTAAATTTATATTTCCATTTCTTCGCTCTGGTGTCGAGGTTAAGCGCGGTGTTGAGTTCTGCCACTCAACACGCAATGCCTCCAGAATTCGGCAGAAAGTGGGGAACGGAGTGTCTTAACACTAGGTTCCCTCTGCCTACCCTGCTGTGTGCGGGATACAGCGTGAAGCTG
metulj_235	57	250	0	3	1	3	1	7	5	1	3	5	2	6	3	2	3	2	6	3	1	GGCCAGTCGTGGCGCAGGGGCACAAGCGTGTGACTGTAAACGCGACAGGTTGTGGGTTCGATTCCCACTCGAGGAATTGAAATATTTAATATTTTCATTTCTTCGCTCTGGTGTCGAGGCAAAGCGCGGCGTTAAGTTCCGCCACTCAACACGCAATGCCTCCAGAATTCGGCGGAAAGTGGGGAACGGAGTGTCTTAACACTAGGTTCCCTCTGCCTACCCTGCTATGTGCGGGATACAGCGTGAAGCT
metulj_2350	27	256	0	1	0	1	3	1	1	0	5	1	7	3	0	0	0	1	2	1	0	AGGCCAGTCGTGGCGCAGGGGCACAAGGTGTGACTGTAAACGCGACTGGTTGTGGGTTCGATCCCCACTCGAGGAAATGAAATATTTATTTAAATTTATATTTCATTTCTTCGCTCTGGTGTCAAGGCAAAGCGCGGCGTTGAGTTCTGCCACTCAACACGCAATGCCTCCAGAATTCGGCGGAAAATGGGGAACGGAGTGTCTTAACACTAGGTTCCCTCTGCCTACCCTACTGTGTGCGGGATACAGCGTGAAG
metulj_2352	31	261	0	0	0	1	0	2	4	1	1	3	1	3	2	3	3	0	5	1	1	GAGGCCAGTCGTGGCGCAGGGGCACAAAGTGTGACTGTAAAACCGACTGGTTGTGGGTTCGATCCCCACTCGAGGAGATGAAATATTTATTTAAATTTATATTTCCATTTCTTCGCTCTGGTGTCGAGGCAAAGCGCGGCGTTGAGTTCTGCCACTCAACACGCAATGCCTCCAGAATTCGGCAGAAAGTGGGGAACGGAGTGTCTTAACACTAGGTTCCATCTGCCTACCCTGCTGTGTGCGGGATACAGCGTGAAGCTG
metulj_2353	33	258	0	0	0	3	0	1	4	2	7	1	3	4	0	1	1	0	2	2	2	GGCCAGTCGTGGCGCAGGGCACAAAGTGTGACTGTAAAAGCGACTGGTTGTGGGTTCGATCCCCACTCGAGGAGATGAAATATTTATTTAAATTTATATTTCCATTTCTTCGCTCTAGTGTCGAGGCAAAGCGCGGCGTTGAGTTCCGCCACTCAACACGCAATGCCTCCAGAATTCGGCGGAAAGTGGGGAACGGAGTGTCTTAACACTAGGTTCCCTCTGCCTACCCTGCTGTGTGCGGGATACAGCGTGAAGCTG
metulj_2354	97	259	0	0	0	1	66	1	1	1	0	1	0	1	2	1	0	2	2	2	16	GAGGCTGTCGTGGCGCAGCGGCACAAGGGTGTGACTGTGACGCGACGGTTGTGGGTTCGATACCCACTCGAGGAAGTGAAATATTTATTTATGTTTATATTTCCATTTCTTCGCTCTGGTGTCGAGGCAAAGCGCGGCGTTGAGTTCTGCCACTCAACACGCAATGCCTCCAGAATTCGGCAGAAAGTGGGGAACGGAGTGTCTTAACACTAGGTTCCCTCTGCCTACCCTGCTGTGTGCGGGATACAGCGTGAAGCTG
metulj_2355	133	256	0	0	0	4	29	5	1	6	0	3	1	0	2	6	5	0	0	0	71	AGGCCGTCGTGGCGCAGCGGCACAAGGTGTGACTGTAACGCGACGGTTGTGGGTTCGATCCCCACTCGAGGAAGTGAAATATTTATTTACGTTTATATTTCCATTTCTTCGCTCTGGTGTTGAGGTAAAGCGCGGCGTTGAGTTCTGCCACTCAACACGCAATGCCTCCAGAATTCGGCAGAAAGTGGGGAACGGAGTGTCTTAACACTAGGTTCCCTCTGCCTACCCTGCTGTGTGCGGGATACAGCGTGAAGCT
metulj_2356	55	258	0	0	0	2	13	3	1	1	0	2	0	0	2	1	0	0	0	1	29	GAGGCCGTCGTGGCGCAGCGGCACAAGGTGTGACTGTAACGCGACGGTTGTGGGTTCGATCCCCACTCGAGGAAGTGAAATATTTATTTACGTTTATATTTCCATTTCTTCGCTCTGGTGTCGAGGTAAAGCGCGGCGTTGAGTTCTGCCACTCAACACGCAATGCCTCCAGAATTCGGCAGAAAGTGGGGAACGGAGTGTCTTAACACTAGGTTCCCTCTGCCTACCCTGCTGTGTGCGGAATACAGCGTGAAGCTG
metulj_2359	33	260	0	0	0	2	1	1	5	1	1	2	3	4	1	1	3	3	3	1	1	AGGCCAGTCGTGGCGCAGGGGCACAAAGTGTGACTGTAAACGCGACTGGTTGTGGGTTCGATCCCCACTCGAGGAAATAAAATATTTATTTAAATTTATATTTTCATTTCTTCGCTCTGGTGTCGAGGCAAAGCGCGGCGTTGAGTTCTGCCACTCAACACGCAATGCCTCCAGAATTCGGCAGAAAGTGGGAAACGGAGTGTCTTAACACTAGGTTCCCTCTGCCTACCCTGCTGTGTGCGGGATACAGCGTGAAGCTG
metulj_2360	33	259	0	0	0	1	0	2	3	2	5	1	3	3	0	2	1	2	4	1	3	AGGCCAGTCGTGGCGCAGGGGCACAAAGTGTGACTGTAAACGCGACTGGTTGTGGGTTCGATCCCACTCGAGGAAATGAAATATTTATTTAAATTTATATTTTCATTTCTTCGCTCTGGTGTCGAGGCAAAGCGCGGCGTTGAATTTCGCCACTCAACACGCAATGCCTCCAGAATTCGGCGGAAAGTGGGGAACGGAGTGTCTTAACACTAGGTTCCCTCTGCCTACCCTGCTGTGTGCGGGATACAGCGTGAAGCTG
metulj_2365	113	255	0	0	1	8	6	8	6	8	8	8	7	6	6	9	10	6	4	10	2	CCGTCGTGGCGCAGGGGCACAAGGGTGTGACTGTAACGCGACGGTTGTGGGTTCGATCCCCACTCGAGGGAATGAATTATTATTTATTAATATTTTCATTTCTTCGCTCTGGCACCAAGGCAAAAGCCCGGCGTTGAGTTCCGCCACTCAACACGCAAATGCCTCGAAAAATTCGGCGGAAAGTGGGGAACGGAGTGTCTTAACACTAGGTTCCCTCTGCCTACCCTGCTGTATGCGGGATACAGCGTGAAGCTG
metulj_2366	81	259	0	0	0	5	23	5	0	6	1	5	5	3	3	3	3	3	2	4	10	GAGGCCGTCGTGGCGCAGCGGCACAAGGGTGTGACTGTAACGCGACGGTTGTGGGTTCGATCCCCACTCGAGGAAGTGAAATATTTATTTACGTTTATATTTCCATTTCTTCGCTCTGGTGTCGAGGCAAAGCGCGGCGTTGAGTTCTGCCACTCAACACGCAATGCCTCCAGAATTCGGCAGAAAATGGGGAACGGAGTGTCTTAACACTAGGTTCCCTCTGCCTATCCTGCTGTGTGCGGGATACAGCGTGAAGCTG
metulj_2367	308	261	0	1	0	2	13	1	44	1	49	0	34	47	0	1	1	41	65	1	7	GAGGCCAGTCGTGGCGCAGTGGCACAAAGTGTGACTGTAAAACCGACTGGTTGTGGGTTCGATCCCCACTCGAGGAGATGAAATATTTACTTAAATTTATATTTCCATTTCTTCGCTCTGGTGTCAAGGCAAAGCGCGGCGTTGAGTTCTGCCACTCAACACGCAATGCCTCCAAAATTCGGCAGAAAGTGGGGAACGGAGTGTCTTAACACTAGGTTCCCTCTGCCTACCCTGCTGTGTGCGGGATACAGCGTGAAGCTG
metulj_2368	330	269	1	1	21	7	18	15	25	14	27	13	30	23	10	10	20	18	44	12	21	GCCAGTCGTGGCGCAGGGGCACAAGCGTGCGACTGTAAACGCGACAGGTTGTGGGTTCGATTCCCACTCAAGGAAATTAAATATTTAATATTTTCATTTCCTCGCTCTGGTAACGAGGCAAAGCGCGGCGTTGAGTTCCGCCACTCAACACGCAATGCCTCCAGAATTCAACGGAAAGTGGGGAACGGAATTCTTAATGGGAACGGAGTCTTAACACTAGGTTCCCAGGTTCCCTCTGCCTACCCTGCTATGTGCGGGATACAGGTGAA
metulj_237	27	260	0	1	0	0	0	0	5	0	3	0	4	10	0	0	0	1	3	0	0	GAGGCCAGTCGTGGCGCAGCGGCACGAAGTGTGACTGTAAAACCGACTGGTTGTGGGTTCGATCCCCCTCGAGGAGATGAAATATTTACTTAAATTTATATTTCCATTTCTTCACTCTGGTATCGAGGTTAAGCGCGGCGTTGAGTTCTGCCACTCAACACGCAATGCCTCCAGAATTCGGCAGAAAGTGGGGAACGGAGTGTCTTAACACTAGGTTCCCTCTGCCTACCCTGCTGTGTGCGGGATACAGCGTGAAGCTG
metulj_2370	41	258	0	1	0	1	0	2	5	0	6	2	4	7	2	0	3	3	2	2	1	AGGCCAGTCGTGGCGCAGGGGCACAAAGTGTGACTGTAAAACCGACTGGTTGTGGGTTCGATCCCCACTCGAGGAGATGAAATATTTATTTAAATTTATATTTCCATTTCTTCGCTCTGGTGTCGAGGCAAAGCGCGGCGTCGAGTTCTGCCACTCAACACGCAATGCCTCCAGAATTCGGCAGAAAGTGGGGAACGGAGTGTCTTAACACTAGGTTCCCTCTGCCTACCCTGCTGTGTGCGGGATACAGCGTGAAGC
metulj_2371	40	259	0	1	0	0	1	1	5	0	5	0	1	9	0	0	1	5	11	0	0	GGCCAGTCGTGGCGCAGGGGCACAAAGTGTGACTGTAAAATCGACTGGTTGTGGGTTCGATCCCCACTCGAGGAAATGAAATATTTATTTACATTTATATTTTCATTTCTTCGCTCTGGTATCGAGGCAAAGCGCGGCGTTGAGTTCCGCCACTCAACACGCAATGCCTCCAGAACTCGGTGGAAAGTGGGGAACGGAGTGTCTTAACACTAGGTTCCCTCTGCCTACCCTGCTGTGTGCGGGATACAGCGTGAAGCTG
metulj_2372	42	260	0	0	0	0	3	1	8	1	5	1	3	5	2	1	3	2	4	3	0	AGGCCAGTCGTGGCGCAGGGGCACAAAGTGTGACTGTAAAAGCGACTGGTTGTGGGTTCGATCCCCACTCGAGGAGATAAAATATTTATTTAAATTTATATTTCCATTTCTTCGCTCTGGTGTCGAGGCAAAGCGCGGCGTTGAGTTCTGCCACTCAACACGCAATGCCTCCAGAATTCGGCAGAAAGTGGGGAACGGAGTGTCTTAACACTAGGTTCCCTCTGCCTACCCTGCTGTGTGCGGGATACAGCGTGAAGCTG
metulj_2373	51	258	0	0	0	1	8	3	2	2	0	5	1	1	2	3	7	0	0	3	13	AGGCCGTCGTGGCGCAGCGGCACAAGGGTGTGACTGTAACGCGACGGTTGTGGGTTCGATCCCCACTCGAGGAAGTGAAATATTTATTTACGTTTATATTTCCATTTCTTCGCTCTGGTGTCGAGGCAAAGCGCGGCGTTGAATTCTACCACTCAACACGCAATGCCTCCAGAATTCGGCAGAAAGTGGGGAACGGAGTGTCTTAACACTAGGTTCCCTCTGCCTACCCTGCTGTGTGCGGGATACAGCGTGAAGCTG
metulj_2374	40	261	0	0	0	0	1	1	4	0	8	1	6	5	1	1	0	5	5	2	0	GAGGCCAGTCGTGGTGCAGCGGCACAAAGTGTGACTGTAAAACCGACTGGTTGTGGGTTCGATCCCCACTCGAGGAGATGAAATATTTACTTAAATTTATATTTCCATTTCTTCGCTCTGGTGTCGAGGCAAAGCGCGGCGTTGAGTTCTGCCACTCAACACGCAATGCCTCCAGAATTCGGCAGAAAGTGGGGAACGGAGTGTCTTAACACTAGGTTCCCTCTGCCTACCCTGCTGTGTGCGGGATACAGCGTGAAGCTG
metulj_2377	32	261	0	0	0	0	2	1	4	0	4	0	5	9	0	0	0	2	4	0	1	GAGGCCAGTCGTGGCGCAGGGGCACAAAGTGTGACTGTAAAACCGACTGGTTGTGGGTTCGATCCCCACTCGAGAAGATGAAATATTTATTTAAATTTATATTTCCATTTCTTCGCTCTGGTGTCGAGGTTAAGCGCGGCGTTGAGTTCTGCCACTCAACACGCAATGCCTCCAGAATTCGGCAGAAAGTGGGGAACGGAGTGTCTTAACACTAGGTTCCCTCTGCCTACCCTGCTGTGTGCGGGATACAGCGTGAAGCTG
metulj_2378	157	260	0	0	0	0	3	1	12	1	26	0	38	50	0	0	0	10	15	0	1	AGGCCAGTCGTGGCGCAGGGGCACAAAGTGTGACTGTAAAACCGACTGGTTGTGGGTTCGATCCCCACTCGAGGAGATGAAATATTTACTTAAATTTATATTTCCATTTCTTCGCTCTGGTGTCGAGGTTAAGCGCGGCGTTGAGTTCTGCCACTCAACACGCAATGCCTCCAGAATTCGGCAGAAAGTGGGGAACGGAGTGTCTTAACACTAGGTTCCCTCTGCCTACCCTGCAGTGTGCGGGATACAGCGTGAAGCTG
metulj_2379	52	260	0	0	0	0	0	0	5	0	12	0	13	8	0	0	0	6	8	0	0	AGGCCAGTCGTGGCGCAGGGGCACAAAGTGTGACTGTAAAACCGACTGGTTGTGGGTTCGATCCCCACTCGAGGAGATGAAATATTTACTTAAATTTATATTTCCATTTCTTCGCTCTGGTTTCGAGGCAAAGCGCGGCGTTGAGTTCTGCCACTCAACACGCAATGCCTCCAGAATTCGGCAGAAAGTGGGGAACGGAGTGTCTTAACACTAGGTTCCCTCTGCCTACCCTGCTGTGTGCGGGATACAGCGTGAAGCTG
metulj_238	52	248	0	15	0	1	0	2	3	3	2	1	4	5	0	2	1	5	5	1	2	GGCCAGTCGTGGCGCAGTGGCACAAGCGTGTGACTGTAAACGACAGGTTGTGGGTTCGATTCCCACTCGAGGAAATGAAATATTTAATATTTCCATTTTCTCGCTCTGGTGTCGAGGCAAAGCGCGGCGTTGAGTTCCGCCACTTAACACGCAATGCCTCCAGAATTCGGCGGAAAGTGGGGAACGGAGTGTCTTAACACTAGGTTCCCTCTGCCTACCCTGCTGTGTGCGGGATACAGCGTGAAGCT
metulj_2380	323	260	0	0	0	3	8	2	39	2	48	5	48	56	0	1	3	32	67	4	5	AGGCCAGTCGTGGCGCAGAGGCACAAAGTGTGACTGTAAAATCGACTGGTTGTGGGTTCGATCCCCACTCGAGGAAGTGAAATATTTATTTACATTTATATTTTCATTTCTTCGCTCTGGTGTCGAGGCAAAGCGCGGCGTTGAGTTCCGCCACTCAGCACGCAATGCCTCCAGAATTCGGCGGAAAGTGGGGAACGGAGTGTCTTAACACTAGGTTCCCTCTGCCTACCCTGCTGTGTGCGGGATACAGCGTGAAGCTG
metulj_2381	168	258	0	0	0	1	6	1	50	2	19	3	14	22	2	3	4	19	15	1	6	AGGCCAGTCGTGGCGCAGTGGTACAAAGTGTGACTGTAAAACCGACTGGTTGTGGGTTCGATCCCCACTCGAGGAGATGAAATATTTACTTAAATTTATATTTCCATTTCTTCGCTCTGGTGTCGAGGCAAAGCGCGGCGTTGAGTTCTGCCACTCAACACGCAATGCCTCCATAATTCGGCAGAAAGTGGGGAACGGAGTGTCTTAACACTAGGTTCCCTCTGCCTACCCTGCTGTGTGCGGGATATAGCGTGAAGC
metulj_2382	67	246	1	0	0	6	2	4	3	3	6	6	4	6	2	5	5	2	5	3	4	GCGTCGTGGCGCAGTGGCACAAGCGTGTGACTGTAAAGCGAATGGTTGTGGATTCGATTCCCACTCGAGGAAATGAAATATTTAATATTTTCATTTCTTCGCTCTGGTAACAAGACAAAGCGCGGCGTTGAGTTCCGCCACTCAACACGCAATGTCTCCAGAATTCGGCGGAAAGTGGAGAGCGGAGTGTCTTAACACTAGGCTCCCTCTGCCTACCCTGCTACATGCGGGATACAGCGTGAAGCT
metulj_2384	39	258	0	0	0	1	7	7	0	1	0	3	0	0	5	1	4	0	0	3	7	AGGCCGTCGTGGCGCAGCGGCACAAGGGTGTGACTGTAACGCGACGGTTGTGGGTTCGATTCCCACTCGAGGAAGTGAAATATTTATTTACGTTTATATTTCCATTTCTTCGCTCTGGTGTCGAGGCAAAGCGCGGCGTTGAGTTCTGCCACTCAACACGCAATGCCTCCAGAATTCGGCAGAAAGTGGGGAACGGAGTGTCTTAACACTAGGTTCCCTCTGCCTATCCTGCTGTGTGCGGGATACAGCGTGAAGCTG
metulj_2385	248	260	0	0	15	10	21	7	22	9	23	8	19	24	2	13	8	16	24	12	15	GTCGTGGCGCAGGGGCACAAGCGTGCGACTGTAAACGCGACAGGTTGTGGGTTCGATTCCCACTCGAGGAAATTAAATATTTAATATTTTCATTTCCTCGCTCTGGTAACGAGGCAAAGCGCGGCGTTGAGTTCCGCCACTCAACACGCAATGCCTTCAGAATTCGGCGGAAAGTGGGGAACGGAAGTGTCTTAATGGGAACGGAGTGTCTTAACACTAGGTTCCCAGGTTCCCTCTGCCTACCCTGCTATGTGCGGGAT
metulj_2386	67	259	0	0	0	1	5	1	12	1	9	0	9	10	0	0	0	9	7	2	1	GGCCAGTCGTGGCGCAGCGGCACAAAGTGTGACTGTAAAACCGACTGGTTGTGGGTTCGATCCCCACTCGAGGAGATGAAATATTTACTTAAATTTATATTTCCATTTCTTCGCTCTGGTGTCGAGGCAAAGCGCGGCGTTGAGTTCTGCCACTCAACACGCAATGCCTCCAGAATTCGGCAGAAAGTGGGGAACGGAATGTCTTAACACTAGGTTCCCTCTGCCTACCCTGCTGTGTGCGGGATACAGCGTGAAGCTG
metulj_2387	24	260	0	0	0	0	0	0	1	0	6	0	8	6	0	0	0	0	2	0	1	AGGCCAGTCGTGGCGCAGCGGCACGAGGTGTGACTGTAAAACCGACTGGTTGTGGGTTCGATCCCCACTCGAGGAGATGAAATATTTACTTAAATTTATATTTCCATTTCTTCGCTCTGGTGTCGAGGTTAAGCGCGGCGTTGAGTTCTGCCACTCAACACGCAATGCCTCCAGAATTCGGCAGAAAGTGGGGAACGGAGTGCCTTAACACTAGGTTCCCTCTGCCTACCCTGCTGTGTGCGGGATACAGCGTGAAGCTG
metulj_2388	129	259	0	2	0	2	5	1	7	2	29	3	9	17	1	0	1	15	25	1	9	GGCCGGTCGTGGCGCAGTGGCACAGGGTGTGACTGTAAAACCGACTGGTTGTGGGTTCGATCCCCACTCGAGGAGATGAAATATTTACTTAAATTTATATTTCTATTTCTTCGCTCTGGTGTCGAGGCAAAGCGCGGCGTTGAGTTCTGCCACTCAACACGCAATGCCTCCAAAATTCGGCAGAAAGTGGGGAACGGAGTGTCTTAACACTAGGTTCCCTCTGCCTACCCTGCTGTGTGCGGGATACAGCGTGAAGCTA
[truncated: 1,246 more rows]
