# Supplementary material for: Simultaneous TE Analysis of 19 Heliconiine Butterflies Yields Novel Insights into Rapid TE-Based Genome Diversification and Multiple SINE Births and Deaths
Source: Genome Biol Evol. 2019 Jun 19;11(8):2162–77. doi: 10.1093/gbe/evz125 (PMC6685494; doi:10.1093/gbe/evz125)
Supplement: evz125_Supplementary_Data [file evz125_supplementary_data.zip › Supplemental_File_3_- _LINE_subfamily_memberships_and_divergences.xlsx]

## Sheet: Sheet1
				Instances per taxon used for calculations
LINE	Members	Mean Divergence	SE	dIul	aVan	eTal	hTel	hEcal	hHim	hEra	hDem	hSar	lDor	hBur	hMel	hCyd	hTim	hNum	hBes	hEca	hEle	hPar
CR1-1_Hmel_A	20	0.0424662	0.00192457	0	0	0	0	0	0	0	0	0	0	0	1	0	2	8	2	3	2	2
CR1-1_Hmel_B2	12	0.0215318	0.00171519	0	0	0	0	0	0	0	0	0	2	0	3	2	1	0	0	0	2	2
CR1-1_Hmel_B3	9	0.035459	0.00496627	0	0	0	1	2	4	2	0	0	0	0	0	0	0	0	0	2	0	0
CR1-2_HMM_A	12	0.0440487	0.00224104	0	0	0	3	3	4	2	0	0	0	0	0	0	0	0	0	3	0	0
CR1-2_HMM_B	13	0.0329695	0.00511652	0	0	0	0	0	0	0	0	0	0	0	3	2	2	0	2	1	1	2
CR1-3_Hmel_A	23	0.0317388	0.00207412	0	0	0	0	0	0	0	0	0	0	0	7	3	2	2	4	0	2	3
CR1-3_Hmel_B	13	0.0663005	0.0030891	0	0	0	3	3	1	2	3	1	0	0	0	0	0	0	0	3	0	0
CR1-3_Hmel_C	7	0.0807639	0.00429896	0	0	0	0	0	0	0	0	0	7	0	0	0	0	0	0	0	0	0
CR1-4_Hmel_A	8	0.0196502	0.00140508	0	0	0	0	0	0	0	0	0	0	0	3	1	0	0	0	2	2	0
CR1-4_Hmel_B	6	0.0487392	0.0038401	0	0	0	1	1	0	0	3	1	0	0	0	0	0	0	0	1	0	0
CR1-7_HMM_A	16	0.0227327	0.00185288	0	0	0	0	0	0	0	0	0	0	0	4	4	2	2	2	1	1	0
CR1-8_Hmel_A	14	0.0244807	0.00202936	0	0	0	0	0	0	0	0	0	0	0	3	4	1	0	2	0	2	2
CR1-8_Hmel_B	8	0.0422171	0.00260647	0	0	0	3	1	1	2	1	0	0	0	0	0	0	0	0	1	0	0
CR1-8_Hmel_C	6	0.0493265	0.00300087	0	6	0	0	0	0	0	0	0	0	0	0	0	0	0	0	0	0	0
CR1-8_HMM_A	7	0.0599593	0.00419209	0	0	0	0	0	3	0	3	1	0	0	0	0	0	0	0	0	0	0
CR1-8_HMM_B1	19	0.0508698	0.0022529	0	0	0	9	3	4	1	1	1	0	0	0	0	0	0	0	3	0	0
CR1-8_HMM_B2	31	0.0344075	0.0016954	0	0	0	0	0	0	0	0	0	0	0	4	2	1	5	3	9	4	3
CR1-9_Hmel_A	22	0.0422764	0.00255228	0	0	0	0	0	0	0	0	0	0	0	2	0	3	4	3	5	2	3
CR1-9_Hmel_B	12	0.0401231	0.0019766	0	0	0	5	1	3	2	1	0	0	0	0	0	0	0	0	1	0	0
Daphne-1_Hmel_A	115	0.027255	0.00106055	0	0	0	0	0	0	0	0	0	0	0	46	9	9	6	20	3	6	16
Daphne-1_Hmel_B	7	0.141666	0.00591721	0	0	0	3	0	0	0	0	0	4	0	0	0	0	0	0	0	0	0
Daphne-1_Hmel_C	18	0.0698626	0.00260188	0	18	0	0	0	0	0	0	0	0	0	0	0	0	0	0	0	0	0
Daphne-1_HMM_A	24	0.0388228	0.0021028	0	0	4	0	0	0	0	0	0	0	0	6	4	1	1	4	2	1	1
Daphne-1_HMM_B	10	0.145142	0.00691398	0	0	4	2	0	1	1	2	0	0	0	0	0	0	0	0	0	0	0
Daphne-2_Hmel_A	17	0.0683339	0.00263305	0	0	17	0	0	0	0	0	0	0	0	0	0	0	0	0	0	0	0
Daphne-2_Hmel_B	36	0.0604343	0.00196609	0	0	0	24	1	1	6	2	2	0	0	0	0	0	0	0	1	0	0
Daphne-2_Hmel_C	23	0.0872548	0.00255599	0	0	0	0	0	0	0	0	0	23	0	0	0	0	0	0	0	0	0
Daphne-2_Hmel_D	19	0.0670072	0.00251915	0	0	0	0	0	0	0	0	0	0	19	0	0	0	0	0	0	0	0
Daphne-2_Hmel_E	137	0.059784	0.0019958	0	2	0	0	0	0	0	0	0	0	0	24	8	11	0	57	14	7	14
Daphne-2_HMM_A1	14	0.0271166	0.0017248	0	0	0	0	0	0	0	0	0	0	0	2	2	2	1	1	2	2	2
Daphne-2_HMM_A2	14	0.0284762	0.00194433	0	0	0	0	0	0	0	0	0	0	0	3	4	2	1	1	2	1	0
Daphne-2_HMM_B	19	0.0470502	0.00264921	0	0	0	6	3	6	2	1	1	0	0	0	0	0	0	0	3	0	0
Daphne-3_HMM_A	42	0.0593098	0.00260648	0	0	0	2	0	2	0	0	1	0	0	5	6	4	8	4	0	6	4
Daphne-6_HMM_A	19	0.0386925	0.00206711	0	0	0	0	0	0	0	0	0	0	0	3	5	1	1	3	1	1	4
Daphne-6_HMM_B	12	0.05458	0.00284543	0	0	0	6	2	1	1	2	0	0	0	0	0	0	0	0	2	0	0
Daphne-7_HMM_A1	12	0.0273594	0.00181859	0	0	0	0	0	0	0	0	0	0	0	2	0	2	1	2	1	1	3
Daphne-7_HMM_A2	11	0.0482095	0.0026001	0	0	0	2	2	2	2	3	0	0	0	0	0	0	0	0	2	0	0
Daphne-7_HMM_A3	14	0.032067	0.00217918	0	0	0	0	0	0	0	0	0	0	0	1	0	2	4	2	1	2	2
Daphne-7_HMM_A4	12	0.122618	0.00446375	0	0	0	3	0	1	1	0	2	2	0	0	1	0	1	1	0	0	0
Daphne-7_HMM_B	29	0.0753383	0.00294627	0	0	0	3	0	2	1	3	1	0	0	5	0	1	2	3	2	3	3
Dong-1_HMM_A	6	0.137152	0.00644841	0	1	0	0	1	0	0	0	2	2	0	0	0	0	0	0	1	0	0
Dong-1_HMM_B	6	0.0430658	0.00248119	0	0	0	0	0	0	0	0	0	6	0	0	0	0	0	0	0	0	0
Dong-1_HMM_C	16	0.0284952	0.00189587	0	0	0	0	0	0	0	0	0	0	0	7	0	0	0	3	4	1	1
Dong-2_HMM_A1	122	0.498929	0.0124602	0	11	14	5	4	8	4	7	4	4	6	7	9	9	6	9	8	7	4
Dong-2_HMM_A2	12	0.118681	0.00479269	0	1	1	0	2	1	0	0	0	2	5	0	0	0	0	0	2	0	0
Dong-2_HMM_A3	17	0.164116	0.00675736	0	2	2	0	0	0	0	1	1	0	1	0	3	1	0	2	0	2	2
Dong-2_HMM_A4	15	0.134441	0.00554129	0	0	2	0	0	2	1	0	1	0	0	1	0	1	2	1	1	2	1
Dong-2_HMM_B1	13	0.0498122	0.0024949	0	0	0	4	0	2	1	4	2	0	0	0	0	0	0	0	0	0	0
Dong-2_HMM_B2	17	0.0285059	0.00188048	0	0	0	0	0	0	0	0	0	0	0	4	2	1	3	1	2	3	1
I-1_Hmel_A	45	0.0602823	0.00172374	0	0	0	31	7	2	3	2	0	0	0	0	0	0	0	0	7	0	0
I-1_Hmel_B	7	0.0163459	0.00164954	0	0	0	0	0	0	0	0	0	0	0	2	2	1	1	1	0	0	0
I-1_Hmel_C	20	0.119929	0.00357327	0	0	20	0	0	0	0	0	0	0	0	0	0	0	0	0	0	0	0
I-1_Hmel_D	15	0.096989	0.00528748	0	0	0	0	1	1	0	2	0	3	1	1	0	1	1	0	2	2	1
I-1_Hmel_E	6	0.0957502	0.00394437	0	0	0	3	0	0	1	2	0	0	0	0	0	0	0	0	0	0	0
I-1_Hmel_F	10	0.102643	0.00365654	0	0	0	3	0	0	1	1	0	5	0	0	0	0	0	0	0	0	0
I-1_Hmel_G	9	0.0598999	0.00295898	0	0	0	0	0	0	0	0	0	9	0	0	0	0	0	0	0	0	0
I-1_Hmel_H	6	0.0610078	0.00303507	0	6	0	0	0	0	0	0	0	0	0	0	0	0	0	0	0	0	0
I-1_Hmel_I	5	0.0991855	0.00504165	0	0	5	0	0	0	0	0	0	0	0	0	0	0	0	0	0	0	0
I-1_Hmel_J	28	0.0283012	0.00139788	0	0	0	0	0	0	0	0	0	0	0	8	1	6	0	3	2	6	2
I-1_Hmel_K	9	0.0748484	0.00280244	0	0	0	0	0	0	0	0	0	9	0	0	0	0	0	0	0	0	0
I-1_Hmel_L	8	0.0538094	0.00333833	0	0	0	0	0	0	0	0	0	0	8	0	0	0	0	0	0	0	0
I-1_Hmel_M	12	0.0475065	0.00189649	0	0	0	7	1	2	1	1	0	0	0	0	0	0	0	0	1	0	0
I-1_Hmel_N	13	0.0354139	0.00202322	0	0	0	0	0	0	0	0	0	0	0	3	2	3	1	0	3	1	0
I-1_Hmel_O	13	0.0766555	0.00249171	0	13	0	0	0	0	0	0	0	0	0	0	0	0	0	0	0	0	0
I-1_HMM_A	10	0.0406456	0.00276024	0	0	0	0	0	0	0	0	0	0	0	2	0	1	2	0	2	2	1
I-1_HMM_B	14	0.0559952	0.00254394	0	0	0	7	2	2	0	2	1	0	0	0	0	0	0	0	2	0	0
Jockey-1B_Hmel_A	53	0.0502145	0.00257587	0	0	0	0	0	0	0	0	0	0	0	13	4	4	5	11	2	8	6
Jockey-1B_Hmel_B	9	0.0846206	0.00437585	0	0	0	0	0	0	0	0	0	0	9	0	0	0	0	0	0	0	0
Jockey-2_Hmel_A	23	0.0935465	0.0125874	0	0	0	0	0	0	0	0	0	0	0	4	6	2	4	1	0	3	3
Jockey-2_Hmel_B	20	0.0375091	0.0024723	0	0	0	0	0	0	0	0	0	0	0	6	3	6	0	2	0	2	1
Jockey-2_HMM_A	16	0.0813896	0.00426648	0	0	0	0	0	0	0	0	0	0	0	4	2	1	1	3	3	1	1
Jockey-2_HMM_C	8	0.0627115	0.002809	0	0	0	0	0	0	0	0	0	0	0	1	2	0	1	2	1	0	1
Jockey-2_HMM_D	6	0.0538095	0.00288328	0	0	0	0	0	0	0	0	0	6	0	0	0	0	0	0	0	0	0
Jockey-2_HMM_E	7	0.139666	0.00585448	0	0	0	1	2	2	1	0	1	0	0	0	0	0	0	0	2	0	0
Jockey-2_HMM_F	12	0.361642	0.00985134	0	0	12	0	0	0	0	0	0	0	0	0	0	0	0	0	0	0	0
Jockey-2_HMM_G	8	0.0406655	0.00248278	0	0	0	0	0	0	0	0	0	0	0	3	1	2	0	1	0	1	0
Jockey-2_HMM_H	20	0.279599	0.00774422	0	0	0	6	1	6	3	1	3	0	0	0	0	0	0	0	1	0	0
Jockey-2_HMM_I	8	0.0625497	0.00327149	0	0	0	0	0	0	0	0	0	0	0	2	4	0	1	1	0	0	0
Jockey-2_HMM_J	7	0.124217	0.00482902	0	0	0	0	0	0	0	0	0	0	0	1	2	0	2	1	0	1	0
Jockey-3_Hmel_A	50	0.0356516	0.00187701	0	0	0	0	0	0	0	0	0	0	0	26	2	6	2	4	4	3	3
Jockey-3_Hmel_B	14	0.0541606	0.00252721	0	0	0	0	0	0	0	0	0	0	14	0	0	0	0	0	0	0	0
Jockey-3_Hmel_C	20	0.0832548	0.00430848	0	0	0	4	4	4	3	4	1	0	0	0	0	0	0	0	4	0	0
Jockey-3_Hmel_D	6	0.0734283	0.0048138	0	0	0	0	0	0	0	0	0	6	0	0	0	0	0	0	0	0	0
Jockey-3_Hmel_E	12	0.0999462	0.00402253	0	0	12	0	0	0	0	0	0	0	0	0	0	0	0	0	0	0	0
Jockey-4_Hmel_A	41	0.0507259	0.00208703	0	0	0	1	0	0	0	0	0	1	4	5	6	4	1	4	4	6	5
Jockey-4_HMM_A	15	0.0353025	0.00142822	0	0	0	0	0	0	0	0	0	0	0	7	1	1	0	4	0	0	2
Jockey-4_HMM_B	13	0.0852231	0.00355176	0	0	0	6	4	2	1	0	0	0	0	0	0	0	0	0	4	0	0
Jockey-4_HMM_C	5	0.0731621	0.00400142	0	0	0	0	0	0	0	0	0	0	5	0	0	0	0	0	0	0	0
Jockey-4_HMM_D	11	0.110232	0.00354591	0	0	0	0	0	0	0	0	0	11	0	0	0	0	0	0	0	0	0
Jockey-4_HMM_E	5	0.0609135	0.00382676	0	0	5	0	0	0	0	0	0	0	0	0	0	0	0	0	0	0	0
Jockey-4_HMM_F	4	0.0924486	0.00450504	0	0	0	0	0	0	0	0	0	0	4	0	0	0	0	0	0	0	0
Jockey-4_HMM_G	12	0.0723196	0.00286872	0	0	0	4	2	1	2	2	1	0	0	0	0	0	0	0	2	0	0
Jockey-7_Hmel_A	18	0.0602442	0.00327437	0	0	0	0	0	0	0	0	0	0	0	3	2	2	0	3	3	1	4
Jockey-7_HMM_A	14	0.0294063	0.00221076	0	0	0	0	0	0	0	0	0	0	0	2	2	1	1	4	0	3	1
Jockey-7_HMM_B	19	0.0705369	0.00345322	0	0	2	0	2	0	3	0	0	0	3	1	1	2	1	1	2	2	1
Jockey-7_HMM_C	18	0.0739573	0.00796078	0	0	0	3	0	1	0	1	1	1	0	2	1	4	0	2	2	0	0
Jockey-7_HMM_D	9	0.0661305	0.00421718	0	0	0	0	2	1	1	1	0	0	0	1	0	0	0	1	4	0	0
Jockey-7_HMM_E	16	0.0484218	0.00361081	0	0	0	2	0	1	0	1	0	0	0	1	1	2	1	2	2	2	1
Jockey-8_HMM_A	35	0.0556741	0.00244179	0	0	0	0	0	0	0	0	0	0	0	3	8	7	1	6	1	5	4
Jockey-8_HMM_B	24	0.0707553	0.00335268	0	0	0	6	0	1	0	0	0	0	0	3	1	5	0	2	1	5	0
Jockey-8_HMM_C	11	0.23046	0.00783441	0	11	0	0	0	0	0	0	0	0	0	0	0	0	0	0	0	0	0
Kiri-10_HMM_A1	25	0.0329073	0.00180811	0	0	0	0	0	0	0	0	0	0	0	4	1	5	0	9	4	2	0
Kiri-10_HMM_A2	8	0.066163	0.00359465	0	0	0	0	0	0	0	0	0	0	0	0	0	0	0	8	0	0	0
Kiri-10_HMM_A3	15	0.072035	0.00284386	0	0	0	6	2	3	3	1	0	0	0	0	0	0	0	0	2	0	0
Kiri-12_HMM_A1	22	0.0352502	0.00187198	0	0	0	0	0	0	0	0	0	0	0	3	2	2	2	5	4	1	3
Kiri-12_HMM_A2	12	0.0414953	0.00202584	0	0	0	0	0	0	0	0	0	0	12	0	0	0	0	0	0	0	0
Kiri-12_HMM_B	11	0.0715493	0.00301509	0	0	0	0	0	0	0	0	0	11	0	0	0	0	0	0	0	0	0
Kiri-12_HMM_C	13	0.0455656	0.00261148	0	0	0	7	1	1	2	0	2	0	0	0	0	0	0	0	1	0	0
Kiri-12_HMM_D	23	0.0694155	0.00320954	0	0	0	3	2	2	3	3	2	0	0	0	1	1	1	2	4	0	1
Kiri-1_HMM_A1	16	0.0256216	0.0016936	0	0	0	0	0	0	0	0	0	0	0	2	3	1	1	4	0	2	3
Kiri-1_HMM_A2	9	0.0453527	0.00255867	0	0	0	0	0	0	0	0	0	0	9	0	0	0	0	0	0	0	0
Kiri-1_HMM_A3	21	0.044186	0.00234957	0	0	0	0	2	1	1	0	0	0	0	3	0	5	1	1	5	1	3
Kiri-1_HMM_B1	14	0.0286661	0.00217489	0	0	0	0	0	0	0	0	0	0	0	2	4	1	2	1	0	1	3
Kiri-1_HMM_B2	11	0.0462641	0.00239355	0	0	0	2	0	1	3	2	3	0	0	0	0	0	0	0	0	0	0
Kiri-1_HMM_B3	9	0.0711938	0.00319212	0	0	0	0	0	0	0	0	0	9	0	0	0	0	0	0	0	0	0
Kiri-1_HMM_B4	22	0.0356425	0.00241059	0	0	0	0	0	0	0	0	0	0	0	3	3	3	2	1	4	3	3
Kiri-20_HMM_A	7	0.025096	0.00253515	0	0	0	0	0	0	0	0	0	0	0	2	0	1	0	1	1	1	1
Kiri-20_HMM_B	5	0.0208779	0.00196796	0	0	0	0	1	1	3	0	0	0	0	0	0	0	0	0	1	0	0
Kiri-20_HMM_C	7	0.0336267	0.00224108	0	0	0	0	0	0	0	0	0	0	0	2	2	1	0	2	0	0	0
Kiri-20_HMM_D	6	0.0383552	0.00231284	0	0	0	0	0	0	0	0	0	0	0	0	0	0	0	1	3	0	2
Kiri-20_HMM_E	5	0.0285808	0.00250189	0	0	0	0	0	0	0	0	0	0	0	2	0	1	1	0	0	1	0
Kiri-20_HMM_F	6	0.0791364	0.0033264	0	0	0	4	0	0	1	0	1	0	0	0	0	0	0	0	0	0	0
Kiri-2_HMM_A1	13	0.094037	0.00448196	0	0	0	2	1	0	2	0	1	1	0	2	1	0	0	2	2	0	0
Kiri-2_HMM_A2	13	0.0802544	0.00403147	0	0	0	3	1	1	1	1	0	1	0	1	0	1	2	0	2	0	0
Kiri-2_HMM_A3	9	0.0803973	0.00841084	0	0	0	2	1	0	1	0	0	0	0	3	0	0	0	1	1	0	1
Kiri-2_HMM_A4	12	0.0788405	0.00421681	0	0	0	0	0	0	2	0	1	0	3	0	1	1	0	1	1	0	2
Kiri-2_HMM_B1	12	0.0466887	0.00289076	0	0	0	2	1	2	3	3	1	0	0	0	0	0	0	0	1	0	0
Kiri-2_HMM_B2	14	0.0329728	0.0022634	0	0	0	0	0	0	0	0	0	0	0	1	4	1	0	4	1	1	2
Kiri-2_HMM_B3	8	0.0204483	0.00189483	0	0	0	0	0	0	0	0	0	0	0	2	0	1	0	0	1	0	4
Kiri-2_HMM_B4	12	0.0611624	0.00293774	0	0	0	8	0	1	3	0	0	0	0	0	0	0	0	0	0	0	0
Kiri-3_HMM_A1	11	0.104932	0.00391553	0	0	1	0	0	0	0	0	0	1	0	2	3	1	0	1	1	0	1
Kiri-3_HMM_A2	11	0.147623	0.0133773	0	0	1	2	0	0	0	0	0	3	2	0	0	0	2	1	0	0	0
Kiri-3_HMM_A	28	0.105847	0.00366963	0	0	3	4	2	0	1	0	0	1	2	3	3	3	3	1	3	0	1
Kiri-3_HMM_C	9	0.108244	0.00536396	0	0	9	0	0	0	0	0	0	0	0	0	0	0	0	0	0	0	0
Kiri-3_HMM_D1	18	0.0596183	0.0024263	0	0	0	3	2	4	3	5	1	0	0	0	0	0	0	0	2	0	0
Kiri-3_HMM_D2	34	0.0317106	0.00170091	0	0	0	0	0	0	0	0	0	0	0	5	4	5	1	4	6	3	6
L2-11_Hmel_A1	13	0.0333816	0.00251788	0	0	0	0	0	0	0	0	0	0	0	2	0	5	1	2	1	1	1
L2-11_Hmel_A2	26	0.250404	0.00871049	0	0	1	4	1	0	1	0	2	0	0	2	0	6	1	4	3	1	1
L2-11_Hmel_A3	5	0.0908651	0.00458023	0	0	0	0	0	0	1	0	0	0	0	0	0	1	0	2	1	0	0
L2-12_Hmel_A	52	0.0802371	0.00295141	0	0	0	7	4	1	4	3	2	12	0	6	3	5	1	1	7	0	0
L2-12_Hmel_B1	20	0.0735154	0.00298021	0	0	0	5	2	1	0	0	1	0	0	0	2	4	1	1	3	2	0
L2-12_Hmel_B2	14	0.0655631	0.00380025	0	0	0	1	1	0	1	1	0	0	1	2	2	1	0	0	4	1	0
L2-12_Hmel_C	27	0.0879965	0.00505818	0	0	0	10	1	1	2	1	0	3	0	2	4	1	0	0	1	1	1
L2-13_Hmel_A1	33	0.228287	0.00695819	2	0	2	5	0	2	0	2	0	0	1	3	2	5	3	3	3	0	0
L2-13_Hmel_A2	17	0.144756	0.00539166	0	1	2	2	1	1	1	0	0	1	0	4	2	0	0	0	2	1	0
L2-13_Hmel_B	52	0.0879139	0.00331425	0	0	0	2	1	2	1	1	0	18	4	5	4	3	1	2	4	4	1
L2-13_Hmel_C	37	0.0878469	0.00368259	0	0	0	4	1	4	4	3	1	6	0	2	2	4	1	1	4	0	1
L2-14_Hmel_A1a	19	0.0616843	0.00269449	0	0	0	2	0	1	1	0	0	1	3	0	2	3	0	1	0	2	3
L2-14_Hmel_A1b	14	0.0532342	0.0029214	0	0	0	0	1	0	1	2	0	0	0	0	0	4	0	0	2	2	3
L2-14_Hmel_A1c	10	0.0319952	0.00249537	0	0	0	0	0	0	0	0	0	0	0	2	5	0	2	1	0	0	0
L2-14_Hmel_A2a	21	0.07822	0.00304937	0	0	0	0	0	2	2	1	2	3	1	0	1	4	1	0	1	2	1
L2-14_Hmel_A3a	16	0.0602297	0.00291588	0	0	0	0	0	1	1	1	1	1	0	2	1	5	1	1	0	0	1
L2-14_Hmel_A3b	12	0.121937	0.00476142	0	0	2	1	0	2	1	0	1	3	2	0	0	0	0	0	0	0	0
L2-14_Hmel_B2	16	0.0894542	0.00352311	0	0	0	2	0	3	2	1	2	4	2	0	0	0	0	0	0	0	0
L2-14_Hmel_B3	23	0.0359032	0.00184162	0	0	0	1	0	0	0	0	0	0	0	6	4	1	1	2	3	3	2
L2-14_Hmel_B4	29	0.0417733	0.0015869	0	0	0	0	0	0	0	0	0	29	0	0	0	0	0	0	0	0	0
L2-15_Hmel_A1	40	0.0775366	0.00309969	0	0	0	5	0	0	7	1	1	15	0	2	3	1	2	2	0	1	0
L2-15_Hmel_A2	34	0.0656005	0.00288444	0	0	0	6	0	6	2	3	2	0	2	3	2	0	1	3	1	2	1
L2-15_Hmel_B1	7	0.0458641	0.00287936	0	0	0	4	0	1	0	2	0	0	0	0	0	0	0	0	0	0	0
L2-15_Hmel_B2	12	0.0652997	0.00292592	0	0	0	4	3	1	2	0	1	1	0	0	0	0	0	0	3	0	0
L2-15_Hmel_B3	5	0.0368943	0.00322941	0	5	0	0	0	0	0	0	0	0	0	0	0	0	0	0	0	0	0
L2-1_Etal_A	29	0.0487956	0.00160158	0	0	0	0	0	0	0	0	0	29	0	0	0	0	0	0	0	0	0
L2-1_Etal_B	10	0.0505719	0.00301002	0	0	0	5	1	0	2	2	0	0	0	0	0	0	0	0	1	0	0
L2-1_Hmel_A	18	0.025801	0.00158243	0	0	0	0	0	0	0	0	0	0	0	5	1	4	1	3	1	1	2
L2-1_Hmel_B	6	0.0412754	0.00272242	0	0	0	3	0	1	2	0	0	0	0	0	0	0	0	0	0	0	0
L2-1_Ldor_A	47	0.0583427	0.0015749	0	0	0	26	5	3	8	5	0	0	0	0	0	0	0	0	5	0	0
L2-1_Ldor_B	41	0.0785254	0.00221882	0	0	0	0	0	0	0	0	0	41	0	0	0	0	0	0	0	0	0
L2-1_Ldor_C	38	0.0589361	0.00191487	0	0	0	23	8	1	5	1	0	0	0	0	0	0	0	0	8	0	0
L2-1_Ldor_D	8	0.0759324	0.0034283	0	0	8	0	0	0	0	0	0	0	0	0	0	0	0	0	0	0	0
L2-1_Ldor_E	9	0.0625347	0.00270957	0	0	9	0	0	0	0	0	0	0	0	0	0	0	0	0	0	0	0
L2-1_Ldor_F	5	0.0389638	0.00264783	5	0	0	0	0	0	0	0	0	0	0	0	0	0	0	0	0	0	0
L2-1_Ldor_G	7	0.0681165	0.00358701	0	7	0	0	0	0	0	0	0	0	0	0	0	0	0	0	0	0	0
L2-3_Hmel_A1	7	0.0698515	0.0043595	0	0	0	0	0	0	0	0	0	0	3	0	1	1	0	0	1	1	0
L2-3_Hmel_A2	11	0.0561049	0.00262028	0	0	0	0	0	0	1	0	0	0	0	0	0	0	0	4	3	0	3
L2-3_Hmel_A3	7	0.104406	0.00526689	0	0	0	0	2	1	2	0	1	0	1	0	0	0	0	0	2	0	0
L2-3_Hmel_B	35	0.0742341	0.00280357	0	0	0	9	2	0	0	0	2	0	0	3	0	6	2	2	8	1	2
L2-3_Hmel_C1	17	0.111856	0.00436335	0	0	1	1	2	2	1	1	2	0	7	0	0	0	0	0	2	0	0
L2-4_Hmel_A	10	0.0533549	0.00673968	0	0	0	2	2	2	3	0	0	0	1	0	0	0	0	0	2	0	0
L2-4_Hmel_B	8	0.152396	0.00680561	0	0	2	1	0	0	1	0	0	0	1	1	1	0	0	1	0	0	0
L2-4_Hmel_C1	5	0.220826	0.00830309	1	0	1	2	0	0	0	0	0	1	0	0	0	0	0	0	0	0	0
L2-4_Hmel_C2	5	0.562691	0.0194428	0	0	0	1	0	1	0	0	1	1	0	0	0	0	0	1	0	0	0
L2-4_Hmel_C3	8	0.152396	0.00677109	0	0	2	1	0	0	1	0	0	0	1	1	1	0	0	1	0	0	0
L2-4_Hmel_D	84	0.348885	0.00914543	2	9	8	8	3	5	9	2	2	10	4	4	3	3	1	4	6	3	1
L2-5_Hmel_A	55	0.252718	0.00688959	4	0	7	8	1	4	1	2	0	1	1	4	6	5	3	3	3	2	1
L2-5_Hmel_D1	18	0.137965	0.00493313	0	0	4	0	0	0	2	1	0	0	0	2	2	3	1	1	0	0	2
L2-5_Hmel_D2	17	0.0759713	0.0036124	0	0	0	1	0	1	1	0	0	0	0	2	2	1	0	3	2	0	4
L2-5_Hmel_D3	24	0.0778034	0.003486	0	0	0	1	1	3	1	0	1	3	1	4	2	0	1	3	2	2	0
Proto2-2_HMM_A	9	0.0340015	0.00363149	0	0	0	0	0	0	0	0	0	0	0	3	1	4	1	0	0	0	0
Proto2-2_HMM_B	8	0.0532224	0.00293919	0	0	0	4	1	2	0	1	0	0	0	0	0	0	0	0	1	0	0
R1-1_Hmel_A	80	0.0585176	0.00305233	0	0	0	4	0	4	8	0	0	8	0	12	12	12	0	8	4	4	4
R1-1_Hmel_B	80	0.0812924	0.00310501	0	0	0	8	0	8	8	0	0	8	0	4	0	8	20	0	4	8	4
R1-1_Hmel_C	58	0.274149	0.0101517	0	3	4	4	3	6	5	2	0	6	3	5	2	7	3	1	4	2	1
R1-1_HMM_A	13	0.0624564	0.00302076	0	0	0	0	0	0	0	0	0	0	0	2	1	4	2	2	1	0	1
R1-1_HMM_B	7	0.088772	0.00491731	0	0	7	0	0	0	0	0	0	0	0	0	0	0	0	0	0	0	0
R1-2_Hmel_A	8	0.0944105	0.00482585	0	0	1	0	0	0	0	0	0	0	0	2	1	2	2	0	0	0	0
R2-Hero-1_Avan_A	28	0.0761494	0.00220497	0	28	0	0	0	0	0	0	0	0	0	0	0	0	0	0	0	0	0
R2-Hero-1_Avan_B	65	0.0997205	0.00321173	0	65	0	0	0	0	0	0	0	0	0	0	0	0	0	0	0	0	0
R4-1_HMe_A	74	0.0887127	0.00180156	0	0	0	0	0	0	0	0	0	74	0	0	0	0	0	0	0	0	0
R4-1_HMe_B	63	0.0650351	0.0022698	0	0	0	0	0	0	0	0	0	1	0	33	2	5	1	12	2	4	3
R4-1_HMe_C	51	0.0818914	0.00328692	0	0	0	1	0	0	0	0	0	26	0	8	1	1	1	5	4	3	1
R4_Hmel_A	82	0.136374	0.00243249	2	0	11	5	3	3	1	4	1	1	5	6	6	6	3	4	10	7	7
R4_Hmel_B	39	0.0621549	0.00220497	1	0	0	3	2	2	1	1	0	0	0	2	3	5	2	3	10	2	4
R4_Hmel_C	26	0.111614	0.00386753	0	2	2	2	0	2	1	1	0	1	0	3	2	2	1	1	2	3	1
RTE-13_Hmel_A	16	0.027925	0.00177682	0	0	0	0	0	0	0	0	0	0	0	4	2	2	3	2	1	1	1
RTE-13_Hmel_B	8	0.0552349	0.00321328	0	0	0	5	1	1	0	1	0	0	0	0	0	0	0	0	1	0	0
RTE-16_Hmel_A	9	0.0781746	0.00428756	0	0	0	2	0	0	0	1	0	0	0	0	0	2	1	1	1	1	0
RTE-16_Hmel_B	16	0.0738718	0.00313693	0	0	0	4	1	1	3	1	0	0	2	1	1	2	0	0	1	0	0
RTE-16_Hmel_C	10	0.0329888	0.00247477	0	0	0	0	0	0	0	0	0	0	0	2	1	1	1	1	2	1	1
RTE-16_Hmel_D	19	0.0289619	0.00170247	0	0	0	0	0	0	0	0	0	0	0	3	5	2	4	3	1	0	1
RTE-16_Hmel_E	9	0.0579965	0.00669589	0	0	0	3	2	1	2	1	0	0	0	0	0	0	0	0	2	0	0
RTE-16_Hmel_F	16	0.0781379	0.00408359	0	0	0	2	2	2	2	2	1	1	0	1	1	1	0	0	2	1	0
RTE-18_Hmel_A	40	0.0917611	0.00361508	0	0	0	1	0	2	2	1	4	3	1	4	3	5	2	4	1	3	4
RTE-1_HMe_A1	25	0.0562103	0.00273519	0	0	0	0	2	3	0	1	1	0	1	3	3	3	0	2	4	3	1
RTE-1_HMe_A2	20	0.065894	0.00294207	0	0	0	5	1	1	2	0	0	0	0	1	1	1	1	2	2	3	1
RTE-1_HMe_B	21	0.0535252	0.00289233	0	0	0	2	1	1	1	0	1	0	0	4	2	2	1	1	5	1	0
RTE-1_Ldor_A	66	0.0767588	0.00139244	0	0	0	0	0	0	0	0	0	66	0	0	0	0	0	0	0	0	0
RTE-1_Ldor_B	9	0.0907827	0.00348306	0	9	0	0	0	0	0	0	0	0	0	0	0	0	0	0	0	0	0
RTE-20_Hmel_A	46	0.0802679	0.00294009	0	0	0	3	1	6	2	0	2	2	1	9	2	3	3	3	5	1	4
RTE-20_Hmel_B	7	0.133504	0.00545349	0	0	7	0	0	0	0	0	0	0	0	0	0	0	0	0	0	0	0
RTE-20_Hmel_C	16	0.0506118	0.00244133	0	0	0	2	3	5	4	0	2	0	0	0	0	0	0	0	3	0	0
RTE-20_Hmel_D	26	0.0329143	0.00167192	0	0	0	0	0	0	0	0	0	0	0	5	0	5	4	5	2	3	2
RTE-20_Hmel_E	9	0.0792973	0.00525619	0	0	0	0	0	1	2	0	1	0	0	1	1	1	0	1	1	0	0
RTE-20_Hmel_F	7	0.0306033	0.00211409	0	0	0	0	0	0	0	0	0	0	7	0	0	0	0	0	0	0	0
RTE-20_Hmel_G	8	0.0262944	0.00186432	0	0	0	0	0	0	0	0	0	0	0	2	0	1	1	1	1	1	1
RTE-20_Hmel_H	10	0.0622015	0.0035415	0	0	0	3	1	1	0	4	1	0	0	0	0	0	0	0	1	0	0
RTE-2_Hmel_B	12	0.0830862	0.0035759	0	0	12	0	0	0	0	0	0	0	0	0	0	0	0	0	0	0	0
RTE-2_Hmel_C	25	0.114473	0.00365313	0	25	0	0	0	0	0	0	0	0	0	0	0	0	0	0	0	0	0
RTE-3_Hmel_A	82	0.0253714	0.00131645	0	0	0	0	0	0	0	0	0	0	0	71	0	2	0	9	0	0	0
RTE-3_Hmel_B	10	0.0849093	0.00321682	0	0	0	0	0	0	0	0	0	10	0	0	0	0	0	0	0	0	0
RTE-3_Hmel_C	11	0.0631744	0.00229927	0	0	0	0	0	0	0	0	0	0	11	0	0	0	0	0	0	0	0
RTE-4_Hmel_A	18	0.0250395	0.00166626	0	0	0	0	0	0	0	0	0	0	0	1	1	3	1	5	2	3	2
RTE-4_Hmel_B	9	0.0482351	0.00341372	0	0	0	2	1	3	1	1	1	0	0	0	0	0	0	0	1	0	0
RTE-4_Hmel_C	15	0.024541	0.00165651	0	0	0	0	0	0	0	0	0	0	0	6	1	1	2	2	2	1	0
RTE-4_Hmel_D	6	0.0146962	0.00158122	0	0	0	0	0	0	0	0	0	0	0	1	1	0	1	0	2	1	0
RTE-5_Hmel_A	21	0.029286	0.00156215	0	0	0	0	0	0	0	0	0	0	0	5	3	0	2	3	2	3	3
RTE-5_Hmel_B	15	0.0480761	0.00239637	2	0	0	0	0	1	0	0	0	0	0	2	3	3	1	1	1	1	0
RTE-6_Hmel_A1	33	0.0429751	0.00188013	0	0	0	0	0	0	0	0	0	33	0	0	0	0	0	0	0	0	0
RTE-6_Hmel_A2	11	0.0364189	0.00245637	0	0	0	0	0	0	0	0	0	0	0	2	2	0	1	1	2	2	1
RTE-6_Hmel_A3	6	0.0415968	0.00280678	0	0	0	4	0	1	1	0	0	0	0	0	0	0	0	0	0	0	0
RTE-6_Hmel_B	9	0.0359869	0.00248758	0	0	0	0	0	0	0	0	0	0	0	1	1	2	0	2	1	1	1
RTE-6_Hmel_C1	11	0.0216949	0.0016173	0	0	0	0	0	0	0	0	0	0	0	2	0	2	2	4	1	0	0
RTE-6_Hmel_C2	11	0.0650847	0.00351321	0	0	0	4	2	1	1	1	2	0	0	0	0	0	0	0	2	0	0
RTE-6_Hmel_D	6	0.0242654	0.00281748	0	0	0	0	0	0	0	0	0	0	0	1	1	3	0	1	0	0	0
RTE-6_Hmel_E	6	0.0260166	0.00272606	0	0	0	0	0	0	0	0	0	0	0	1	0	1	1	0	1	2	0
RTE-6_Hmel_F	8	0.0234841	0.00237983	0	0	0	0	0	0	0	0	0	0	0	3	1	1	1	1	0	1	0
RTE-6_Hmel_G	11	0.0684252	0.00350091	0	0	0	1	0	1	1	0	0	0	0	1	0	2	2	1	1	1	0
RTE-6_Hmel_H1	6	0.0228998	0.00199249	0	0	0	0	0	0	0	0	0	0	0	2	0	1	1	0	2	0	0
RTE-6_Hmel_H2	11	0.0515836	0.00276768	0	0	0	2	1	0	1	2	5	0	0	0	0	0	0	0	1	0	0
RTE-6_Hmel_I	18	0.0580039	0.00311384	0	0	0	4	2	2	1	0	0	0	4	1	1	0	0	1	3	1	0
RTE-7_Hmel_A	17	0.0644693	0.00279834	0	0	0	1	1	3	1	0	1	1	0	2	0	0	1	2	2	2	1
RTE-7_Hmel_B	19	0.0253978	0.00126656	0	0	0	0	0	0	0	0	0	0	0	3	5	1	3	2	1	3	1
RTE-7_Hmel_C	15	0.0693171	0.00355364	0	0	0	0	1	1	1	1	0	2	0	1	1	1	0	3	4	0	0
RTE-7_Hmel_D	6	0.0425503	0.0028906	0	0	0	4	0	1	1	0	0	0	0	0	0	0	0	0	0	0	0
RTE-7_Hmel_E	6	0.0723205	0.00389906	0	0	0	0	0	0	0	0	0	6	0	0	0	0	0	0	0	0	0
SART-1B_HMM_A	65	0.357571	0.00826361	2	2	5	0	0	1	2	0	0	2	2	8	8	4	9	1	2	9	8
SART-1B_HMM_B	13	0.503987	0.012019	0	0	1	1	1	0	3	0	0	1	0	3	0	2	1	0	1	0	0
SART-1B_HMM_C	23	0.128944	0.00477875	0	0	1	3	5	1	0	1	1	3	4	3	0	1	0	0	5	0	0
SART-1_HMM_A	15	0.0445981	0.00177137	0	0	0	0	0	0	0	0	0	0	0	12	0	1	0	0	0	0	2
SART-1_HMM_B	13	0.0724764	0.00277777	0	0	0	0	0	0	0	0	0	13	0	0	0	0	0	0	0	0	0
SART-1_HMM_C	13	0.0927486	0.00310004	0	0	0	3	4	3	3	0	0	0	0	0	0	0	0	0	4	0	0
SART-1_HMM_D	14	0.0739801	0.0112439	0	0	0	3	4	1	4	1	1	0	0	0	0	0	0	0	4	0	0
SART-1_HMM_E	9	0.0403527	0.00263375	0	0	0	0	0	0	0	0	0	0	0	4	2	2	1	0	0	0	0
SART1_R1_A	9	0.0196542	0.00185434	0	0	0	0	0	0	0	0	0	0	0	1	2	1	1	0	0	2	2
SART1_R1_B	17	0.140737	0.00515042	0	0	0	0	0	0	0	0	0	4	0	0	4	3	2	2	0	1	1
TRAS-1_HMM_A	7	0.020641	0.00191622	0	0	0	0	0	0	0	0	0	0	0	3	2	0	1	0	1	0	0
TRAS-1_HMM_B	7	0.103429	0.00517067	0	0	0	3	1	1	1	1	0	0	0	0	0	0	0	0	1	0	0
TRAS-1_HMM_C	13	0.0487332	0.00385213	0	0	0	0	0	0	0	0	0	0	0	0	2	4	1	2	0	1	3
TRAS-1_HMM_D	19	0.169826	0.00514408	0	0	0	6	3	3	1	3	3	0	0	0	0	0	0	0	3	0	0
TRAS-1_HMM_E	7	0.0386927	0.0028112	0	0	0	4	1	1	0	1	0	0	0	0	0	0	0	0	1	0	0
TRAS-1_HMM_F	26	0.0765698	0.00310472	0	0	0	0	0	0	0	0	0	0	0	2	5	3	3	8	2	2	1
TRAS-1_HMM_G	7	0.161412	0.00733091	0	0	7	0	0	0	0	0	0	0	0	0	0	0	0	0	0	0	0
TRAS1-R1_Hmel_A	28	0.0269004	0.00174858	0	0	0	0	0	0	0	0	0	0	0	11	1	6	0	4	0	2	4
Zenon-1_Hmel_A	28	0.0826645	0.00203954	0	0	0	0	0	0	0	0	0	28	0	0	0	0	0	0	0	0	0
Zenon-1_Hmel_B	4	0.0500254	0.00354621	0	0	0	0	0	0	0	0	0	0	4	0	0	0	0	0	0	0	0
Zenon-1_Hmel_C	8	0.0389895	0.00206742	0	0	0	0	0	0	0	0	0	0	0	4	2	0	0	0	0	0	2
Zenon-1_Hmel_D	9	0.0917174	0.00340534	0	9	0	0	0	0	0	0	0	0	0	0	0	0	0	0	0	0	0
Zenon-2_Hmel_A	34	0.0365995	0.00142931	0	0	8	0	0	0	0	0	0	0	0	3	3	5	0	10	0	3	2
Zenon-2_Hmel_B	16	0.0291327	0.00168267	0	0	0	0	0	0	0	0	0	0	0	4	4	1	3	2	1	0	1
Zenon-2_Hmel_C	36	0.0685434	0.00244264	0	0	0	0	0	0	0	0	0	5	4	7	4	3	3	3	2	4	1
