# Supplementary material for: Simultaneous TE Analysis of 19 Heliconiine Butterflies Yields Novel Insights into Rapid TE-Based Genome Diversification and Multiple SINE Births and Deaths
Source: Genome Biol Evol. 2019 Jun 19;11(8):2162–77. doi: 10.1093/gbe/evz125 (PMC6685494; doi:10.1093/gbe/evz125)
Supplement: evz125_Supplementary_Data [file evz125_supplementary_data.zip › Supplemental_Table_1_- _Genome_info.xlsx]

## Sheet: Sheet1
	Species	Abbreviation	Source	Scaffold N50 (kb)	Assembly Size (Mb)
	Agraulis vanillae	aVan	Lepbase (helico3)	21.4	391
	Dryas iulia	dIul	Lepbase (helico3)	21.9	567
	Eueides tales	eTal	Lepbase (helico3)	32.6	539
	Heliconius beskei	hBes	Lepbase (helico3)	64.8	300
	Heliconius burneyi	hBur	Lepbase (helico3)	106.3	382
	Heliconius cydno	hCyd	Lepbase (helico3)	51.5	321
	Heliconius demeter	hDem	Lepbase (helico3)	68	367
	Heliconius elevatus	hEle	Lepbase (helico3)	30.1	444
	Heliconius erato demophoon	hEra	Lepbase (helico3)	10.7	383
	Heliconius hecale	hEca	Lepbase (helico3)	36.5	351
	Heliconius hecalesia	hEcal	Lepbase (helico3)	68.9	381
	Heliconius himera	hHim	Lepbase (helico3)	48.7	400
	Heliconius melpomene	hMel	NCBI (GCA_000313835.2)	194.3	274
	Heliconius numata	hNum	Lepbase (helico3)	61.3	349
	Heliconius padalinus	hPar	Lepbase (helico3)	33.4	400
	Heliconius sara	hSar	Lepbase (helico3)	43.4	340
	Heliconius telesiphe	hTel	Lepbase (helico3)	42.7	464
	Heliconius timareta	hTim	Lepbase (helico3)	37	253
	Heliconius (Laparus) doris	hDor	Lepbase (helico3)	46.8	405
